# Supplementary material for: Genome-wide association and biological pathway analysis for milk-fat composition in Danish Holstein and Danish Jersey cattle
Source: BMC Genomics. 2014 Dec 15;15(1):1112. doi: 10.1186/1471-2164-15-1112 (PMC4377848; doi:10.1186/1471-2164-15-1112)
Supplement: Supplementary file 1 — Additional file 1: Table S1: Significant SNP associated to Fatty Acid traits in the Danish Holstein. A genome wide association scan was performed on the Danish Holstein cattle for detailed fatty acid composition. SNPs were considered significant at FDR < 0.10. (TXT 190 KB) [file 12864_2014_6819_MOESM1_ESM.txt]

trait	b	SE	Tvalue	Pvalue	MinlogPvalue	qobj.qvalues	snp	CHROM	DIST	SNP_GENE	wikigene_name	wikigene_description
C6	-0.117923	0.0241858	-4.87571219475891	3.91925917794856e-06	5.40679601597302	0.0746142532668342	BOVINEHD0900006144	9	22833168	NA	NA	NA
C6	-0.12316	0.0235167	-5.23712935913627	7.11106278525652e-07	6.14806548685403	0.0633925007738648	BOVINEHD0900006145	9	22839756	NA	NA	NA
C6	-0.120263	0.0242284	-4.96372026217167	2.61168271376406e-06	5.58307958544877	0.0633925007738648	BOVINEHD0900006160	9	22874941	NA	NA	NA
C6	-0.122801	0.0246209	-4.98767307450174	2.33597482654499e-06	5.63153184167587	0.0633925007738648	BOVINEHD0900006168	9	22901703	NA	NA	NA
C6	-0.122801	0.0246209	-4.98767307450174	2.33597482654499e-06	5.63153184167587	0.0633925007738648	BOVINEHD0900006170	9	22910659	NA	NA	NA
C6	-0.12282	0.0248064	-4.95114164086687	2.7687496933892e-06	5.55771630452654	0.0633925007738648	BOVINEHD0900006174	9	22930175	NA	NA	NA
C6	-0.12282	0.0248064	-4.95114164086687	2.7687496933892e-06	5.55771630452654	0.0633925007738648	BOVINEHD0900006175	9	22935263	NA	NA	NA
C6	-0.118563	0.0244831	-4.84264656028036	4.55748777201328e-06	5.34127448790706	0.0793043869205188	BOVINEHD0900006176	9	22943170	NA	NA	NA
C6	-0.118563	0.0244831	-4.84264656028036	4.55748777201328e-06	5.34127448790706	0.0793043869205188	BOVINEHD0900006177	9	22944430	NA	NA	NA
C6	-0.121317	0.0246794	-4.91571918280023	3.26143277711334e-06	5.48659156849198	0.0645742816698668	BOVINEHD0900006180	9	22948368	NA	NA	NA
C6	-0.121317	0.0246794	-4.91571918280023	3.26143277711334e-06	5.48659156849198	0.0645742816698668	BOVINEHD0900006181	9	22949997	NA	NA	NA
C6	-0.121317	0.0246794	-4.91571918280023	3.26143277711334e-06	5.48659156849198	0.0645742816698668	BOVINEHD0900006182	9	22950842	NA	NA	NA
C6	-0.129993	0.0244865	-5.30876197088191	5.00756641215233e-07	6.30037328222609	0.0633925007738648	BTB-01362120	9	24079580	535392	SOGA3	SOGA family member 3
C6	-0.156267	0.0301507	-5.18286474277546	9.24991359958182e-07	6.03386232384476	0.0633925007738648	BOVINEHD0900006512	9	24081708	535392	SOGA3	SOGA family member 3
C6	-0.13831	0.0289612	-4.77569990193776	6.16865292097108e-06	5.20980966463161	0.0954182655448109	BOVINEHD0900006914	9	25821820	NA	NA	NA
C6	-0.135807	0.0273759	-4.96082320581241	2.647079168194e-06	5.57723306973165	0.0633925007738648	BOVINEHD0900006918	9	25830279	NA	NA	NA
C6	-0.13831	0.0289612	-4.77569990193776	6.16865292097108e-06	5.20980966463161	0.0954182655448109	BOVINEHD0900006919	9	25835698	NA	NA	NA
C6	-0.138838	0.0272674	-5.09172124955075	1.43106171238939e-06	5.84434163753842	0.0633925007738648	BOVINEHD0900006922	9	25843637	NA	NA	NA
C6	-0.143578	0.0285561	-5.02792748309468	1.93457671914128e-06	5.7134140428675	0.0633925007738648	BOVINEHD0900006923	9	25846714	NA	NA	NA
C6	-0.143578	0.0285561	-5.02792748309468	1.93457671914128e-06	5.7134140428675	0.0633925007738648	BOVINEHD0900006924	9	25852166	NA	NA	NA
C6	-0.135807	0.0273759	-4.96082320581241	2.647079168194e-06	5.57723306973165	0.0633925007738648	BTB-00386041	9	25852948	NA	NA	NA
C6	-0.126021	0.0254723	-4.94737420649097	2.81753555069462e-06	5.55013059546887	0.0633925007738648	BOVINEHD0900006927	9	25868700	NA	NA	NA
C6	-0.126021	0.0254723	-4.94737420649097	2.81753555069462e-06	5.55013059546887	0.0633925007738648	BOVINEHD0900006930	9	25879864	538619	HEY2	hairy/enhancer-of-split related with YRPW motif 2
C6	-0.126021	0.0254723	-4.94737420649097	2.81753555069462e-06	5.55013059546887	0.0633925007738648	BOVINEHD0900006932	9	25887585	NA	NA	NA
C6	-0.126141	0.024864	-5.07323841698842	1.56220558933041e-06	5.80626181268897	0.0633925007738648	BOVINEHD0900006938	9	25913742	NA	NA	NA
C6	-0.157177	0.0250424	-6.27643516595854	2.9833996431996e-09	8.52528856654711	0.00147673508898951	BOVINEHD0900007036	9	26284743	NA	NA	NA
C6	0.134762	0.0278956	4.83094108031374	4.80648184106065e-06	5.31817269411796	0.0793043869205188	BOVINEHD1200000125	12	726481	NA	NA	NA
C6	0.134762	0.0278956	4.83094108031374	4.80648184106065e-06	5.31817269411796	0.0793043869205188	BOVINEHD1200000126	12	727221	NA	NA	NA
C6	-0.122117	0.0245676	-4.97065240397923	2.52882469279993e-06	5.59708127646364	0.0633925007738648	BOVINEHD2500004655	25	16440279	NA	NA	NA
C6	-0.122117	0.0245676	-4.97065240397923	2.52882469279993e-06	5.59708127646364	0.0633925007738648	BOVINEHD2500004656	25	16442354	NA	NA	NA
C6	-0.122117	0.0245676	-4.97065240397923	2.52882469279993e-06	5.59708127646364	0.0633925007738648	BOVINEHD2500004657	25	16443253	NA	NA	NA
C6	-0.122117	0.0245676	-4.97065240397923	2.52882469279993e-06	5.59708127646364	0.0633925007738648	BOVINEHD2500004658	25	16447599	NA	NA	NA
C6_C10	-0.375927	0.0732316	-5.13339869673747	1.17315118594168e-06	5.93064601602665	0.0580691066622157	BOVINEHD0900006145	9	22839756	NA	NA	NA
C6_C10	-0.399809	0.0762931	-5.24043458713829	6.99754395610373e-07	6.15505436476843	0.0578358877012611	BOVINEHD0900006168	9	22901703	NA	NA	NA
C6_C10	-0.399809	0.0762931	-5.24043458713829	6.99754395610373e-07	6.15505436476843	0.0578358877012611	BOVINEHD0900006170	9	22910659	NA	NA	NA
C6_C10	-0.390436	0.075792	-5.15141439729787	1.07611963673077e-06	5.96813944364758	0.0580691066622157	BOVINEHD0900006176	9	22943170	NA	NA	NA
C6_C10	-0.390436	0.075792	-5.15141439729787	1.07611963673077e-06	5.96813944364758	0.0580691066622157	BOVINEHD0900006177	9	22944430	NA	NA	NA
C6_C10	-0.39796	0.0764086	-5.20831424734912	8.17907677639738e-07	6.08729571509937	0.0578358877012611	BOVINEHD0900006180	9	22948368	NA	NA	NA
C6_C10	-0.39796	0.0764086	-5.20831424734912	8.17907677639738e-07	6.08729571509937	0.0578358877012611	BOVINEHD0900006181	9	22949997	NA	NA	NA
C6_C10	-0.39796	0.0764086	-5.20831424734912	8.17907677639738e-07	6.08729571509937	0.0578358877012611	BOVINEHD0900006182	9	22950842	NA	NA	NA
C6_C10	-0.413407	0.0762026	-5.42510360538879	2.80878847603855e-07	6.55148096537236	0.0578358877012611	BTB-01362120	9	24079580	535392	SOGA3	SOGA family member 3
C6_C10	-0.472779	0.0940367	-5.02760092602144	1.93754814336359e-06	5.71274749752494	0.0871868481995167	BOVINEHD0900006512	9	24081708	535392	SOGA3	SOGA family member 3
C6_C10	-0.45785	0.0785133	-5.83149606499791	3.43337546429372e-08	7.46427870075293	0.0169946592081796	BOVINEHD0900007036	9	26284743	NA	NA	NA
C8	-0.0946717	0.0164624	-5.75078360384877	5.26453895411095e-08	7.27863965647335	0.0260586254966165	BOVINEHD0900007036	9	26284743	NA	NA	NA
C14_1	-0.107888	0.0236712	-4.55777484876136	1.61053137279254e-05	4.79303081080208	0.0731364459660865	BOVINEHD0500006267	5	21724507	NA	NA	NA
C14_1	-0.107888	0.0236712	-4.55777484876136	1.61053137279254e-05	4.79303081080208	0.0731364459660865	BOVINEHD0500006269	5	21729907	NA	NA	NA
C14_1	-0.0975199	0.0208911	-4.66801173705549	9.96065074065371e-06	5.00171228769647	0.0600636221534394	BOVINEHD4100006156	7	66868403	529618	GRIA1	glutamate receptor. ionotropic. AMPA 1
C14_1	-0.320514	0.0699526	-4.58187401183087	1.45119520254664e-05	4.83827416599992	0.0676090499179072	BOVINEHD0800017691	8	59219090	NA	NA	NA
C14_1	-0.296641	0.0593669	-4.99674060798189	2.23909971822954e-06	5.64992656470034	0.025189057612003	BOVINEHD0800017802	8	59658212	NA	NA	NA
C14_1	-0.130081	0.0240855	-5.40080131199269	3.17214245243578e-07	6.49864731791255	0.00826399873513933	BOVINEHD0800025665	8	86485614	NA	NA	NA
C14_1	-0.136896	0.0296771	-4.61284963827328	1.26841809739639e-05	4.89673757022164	0.0646596530052684	BOVINEHD0800026228	8	88373776	NA	NA	NA
C14_1	-0.134454	0.0296191	-4.53943570196259	1.74283775595763e-05	4.75874304029788	0.0750153742430375	BOVINEHD4100006998	8	88446921	515515	SYK	spleen tyrosine kinase
C14_1	-0.134454	0.0296191	-4.53943570196259	1.74283775595763e-05	4.75874304029788	0.0750153742430375	BOVINEHD0800026259	8	88447709	515515	SYK	spleen tyrosine kinase
C14_1	-0.167979	0.0373325	-4.49953793611465	2.06741404215247e-05	4.6845725382663	0.0852780726867332	BOVINEHD0800026260	8	88449670	515515	SYK	spleen tyrosine kinase
C14_1	-0.167979	0.0373325	-4.49953793611465	2.06741404215247e-05	4.6845725382663	0.0852780726867332	BOVINEHD0800026261	8	88451700	515515	SYK	spleen tyrosine kinase
C14_1	-0.134454	0.0296191	-4.53943570196259	1.74283775595763e-05	4.75874304029788	0.0750153742430375	BOVINEHD0800026262	8	88452449	515515	SYK	spleen tyrosine kinase
C14_1	-0.13688	0.0296256	-4.62032836465759	1.22770735118333e-05	4.91090514371027	0.0646596530052684	BOVINEHD0800026272	8	88477125	515515	SYK	spleen tyrosine kinase
C14_1	0.0979301	0.0209476	4.6750033416716	9.65837160856238e-06	5.01509608901195	0.0590214742258351	BOVINEHD1200001916	12	6784159	NA	NA	NA
C14_1	0.0979301	0.0209476	4.6750033416716	9.65837160856238e-06	5.01509608901195	0.0590214742258351	BOVINEHD1200001917	12	6786251	NA	NA	NA
C14_1	0.0979301	0.0209476	4.6750033416716	9.65837160856238e-06	5.01509608901195	0.0590214742258351	BOVINEHD1200001918	12	6787286	NA	NA	NA
C14_1	0.0979301	0.0209476	4.6750033416716	9.65837160856238e-06	5.01509608901195	0.0590214742258351	BOVINEHD1200001919	12	6791039	NA	NA	NA
C14_1	0.0918216	0.0192497	4.77002758484548	6.32784071693336e-06	5.19874446134153	0.0470379981228098	BOVINEHD2600003439	26	13246961	NA	NA	NA
C14_1	0.104948	0.0201415	5.21053546160912	8.09151858442853e-07	6.09196996405567	0.0133505741166492	BOVINEHD2600004832	26	18756844	514383	ZFYVE27	zinc finger. FYVE domain containing 27
C14_1	0.104948	0.0201415	5.21053546160912	8.09151858442853e-07	6.09196996405567	0.0133505741166492	BOVINEHD2600004833	26	18761989	514383	ZFYVE27	zinc finger. FYVE domain containing 27
C14_1	0.0943376	0.0198271	4.75801302258021	6.67812753273398e-06	5.1753452914461	0.0479067576617797	BOVINEHD2600004849	26	18814437	NA	NA	NA
C14_1	0.0943376	0.0198271	4.75801302258021	6.67812753273398e-06	5.1753452914461	0.0479067576617797	BOVINEHD2600004850	26	18815317	NA	NA	NA
C14_1	0.0930521	0.0199927	4.65430382089463	1.05797900757306e-05	4.97552294948952	0.0623431763195885	BOVINEHD2600004937	26	19014549	100139581	CRTAC1	cartilage acidic protein 1
C14_1	0.0897033	0.0198384	4.52170033873699	1.88061152705144e-05	4.72570090624754	0.0795617620603444	BOVINEHD2600004938	26	19015156	100139581	CRTAC1	cartilage acidic protein 1
C14_1	0.096793	0.0196516	4.92545136273891	3.11825345262761e-06	5.50608858811957	0.0328401184467112	BOVINEHD2600004939	26	19025919	100139581	CRTAC1	cartilage acidic protein 1
C14_1	0.0918343	0.0199269	4.60855928418369	1.29235206658117e-05	4.88861915836512	0.0646596530052684	BOVINEHD2600004948	26	19060465	NA	NA	NA
C14_1	0.102017	0.0207754	4.91047103786209	3.34124570002073e-06	5.47609158714554	0.0344554825328971	BOVINEHD2600005302	26	20463679	NA	NA	NA
C14_1	0.0939871	0.0194794	4.82494840703512	4.9389594743364e-06	5.30636453734205	0.0427909880481576	BOVINEHD2600005363	26	20703033	782347	DNMBP	dynamin binding protein
C14_1	0.0915422	0.0194923	4.69632624164414	8.78976343945742e-06	5.05602281301733	0.0565037956664467	BOVINEHD2600005364	26	20708989	782347	DNMBP	dynamin binding protein
C14_1	0.0931472	0.0194361	4.79248408888614	5.71980586359615e-06	5.24261871138176	0.0449398791362901	BOVINEHD2600005367	26	20722457	782347	DNMBP	dynamin binding protein
C14_1	0.135517	0.0197963	6.84557215237191	1.06679940849096e-10	9.97191723378567	8.80081064020816e-06	BOVINEHD4100017752	26	21139834	280924	SCD	stearoyl-CoA desaturase (delta-9-desaturase)
C14_1	0.135517	0.0197963	6.84557215237191	1.06679940849096e-10	9.97191723378567	8.80081064020816e-06	BOVINEHD2600005461	26	21140458	280924	SCD	stearoyl-CoA desaturase (delta-9-desaturase)
C14_1	0.12218	0.0197533	6.18529562149109	4.9791946985751e-09	8.30284089142617	0.000308077713584937	BOVINEHD2600005462	26	21141279	280924	SCD	stearoyl-CoA desaturase (delta-9-desaturase)
C14_1	0.135517	0.0197963	6.84557215237191	1.06679940849096e-10	9.97191723378567	8.80081064020816e-06	BOVINEHD2600005463	26	21143532	280924	SCD	stearoyl-CoA desaturase (delta-9-desaturase)
C14_1	0.135517	0.0197963	6.84557215237191	1.06679940849096e-10	9.97191723378567	8.80081064020816e-06	BOVINEHD2600005464	26	21144884	280924	SCD	stearoyl-CoA desaturase (delta-9-desaturase)
C14_1	0.135517	0.0197963	6.84557215237191	1.06679940849096e-10	9.97191723378567	8.80081064020816e-06	BOVINEHD2600005465	26	21146019	280924	SCD	stearoyl-CoA desaturase (delta-9-desaturase)
C14_1	0.135517	0.0197963	6.84557215237191	1.06679940849096e-10	9.97191723378567	8.80081064020816e-06	BOVINEHD2600005466	26	21146794	280924	SCD	stearoyl-CoA desaturase (delta-9-desaturase)
C14_1	0.127658	0.0195991	6.51346235286314	7.65847665480977e-10	9.11585760715632	5.41546201214908e-05	BOVINEHD2600005467	26	21149234	NA	NA	NA
C14_1	0.101394	0.0198956	5.09630270009449	1.40023473171744e-06	5.8537991542186	0.0216591808888883	BOVINEHD2600005491	26	21278993	507880	SEC31B	SEC31 homolog B (S. cerevisiae)
C14_1	0.107623	0.0206394	5.21444421833968	7.93963325833236e-07	6.10019955771913	0.0133505741166492	BOVINEHD2600005494	26	21290894	NA	NA	NA
C14_1	0.11513	0.020491	5.61856424771851	1.04914214099716e-07	6.97916566827091	0.00324567858449586	BOVINEHD2600005495	26	21292000	520864	HIF1AN	hypoxia inducible factor 1. alpha subunit inhibitor
C14_1	0.11513	0.020491	5.61856424771851	1.04914214099716e-07	6.97916566827091	0.00324567858449586	BOVINEHD2600005496	26	21293084	520864	HIF1AN	hypoxia inducible factor 1. alpha subunit inhibitor
C14_1	0.11513	0.020491	5.61856424771851	1.04914214099716e-07	6.97916566827091	0.00324567858449586	BOVINEHD2600005498	26	21302239	NA	NA	NA
C14_1	0.0966379	0.0198456	4.86948744306043	4.03244468549567e-06	5.39443158127285	0.0383845307731806	BOVINEHD2600005506	26	21321126	NA	NA	NA
C14_1	0.0920569	0.0198191	4.6448577382424	1.10276883496232e-05	4.95751551586618	0.0634712708145336	BOVINEHD2600005507	26	21323358	NA	NA	NA
C14_1	0.108189	0.0204348	5.29435081331846	5.37538695971819e-07	6.26959026658979	0.0120942297221325	BOVINEHD2600005516	26	21343313	NA	NA	NA
C14_1	0.108189	0.0204348	5.29435081331846	5.37538695971819e-07	6.26959026658979	0.0120942297221325	BOVINEHD2600005519	26	21345920	NA	NA	NA
C14_1	0.0945927	0.020027	4.7232586008888	7.79919029587415e-06	5.10795048298736	0.0507957159133286	BOVINEHD2600005527	26	21364457	NA	NA	NA
C14_1	0.0945927	0.020027	4.7232586008888	7.79919029587415e-06	5.10795048298736	0.0507957159133286	BOVINEHD2600005530	26	21366501	NA	NA	NA
C14_1	0.0945927	0.020027	4.7232586008888	7.79919029587415e-06	5.10795048298736	0.0507957159133286	BOVINEHD2600005531	26	21369819	NA	NA	NA
C14_1	0.0945927	0.020027	4.7232586008888	7.79919029587415e-06	5.10795048298736	0.0507957159133286	BOVINEHD2600005532	26	21372658	NA	NA	NA
C14_1	0.103748	0.0198386	5.2296028953656	7.37624130003512e-07	6.13216488458463	0.0133505741166492	BOVINEHD2600005533	26	21374520	NA	NA	NA
C14_1	0.0958118	0.019674	4.86997051946732	4.02354961184175e-06	5.39539063929384	0.0383845307731806	BTB-00931586	26	21409429	NA	NA	NA
C14_1	0.0991369	0.0195873	5.06128460788368	1.65311408803811e-06	5.78169717298898	0.0228741156316519	BOVINEHD2600005539	26	21410616	NA	NA	NA
C14_1	0.114555	0.0198213	5.77938883927896	4.52701651403252e-08	7.34418792124583	0.00206505677370636	BOVINEHD2600005557	26	21479224	100297382	PAX2	paired box 2
C14_1	0.10034	0.0201763	4.97316158066643	2.49946153379284e-06	5.60215354256415	0.027493188174287	BOVINEHD2600005577	26	21549684	NA	NA	NA
C14_1	0.10547	0.0200852	5.25113018541015	6.64207993451054e-07	6.17769590216312	0.012645089593476	BOVINEHD2600005579	26	21555707	NA	NA	NA
C14_1	0.0984129	0.0199726	4.92739553187867	3.09038460502648e-06	5.50998746832709	0.0328401184467112	BOVINEHD2600005581	26	21564772	NA	NA	NA
C14_1	0.0988475	0.0203262	4.86305851561039	4.1526368479384e-06	5.38167604669711	0.0387828075007536	BOVINEHD2600005582	26	21567224	NA	NA	NA
C14_1	0.119241	0.0204404	5.83359425451557	3.39521335649091e-08	7.46913292929652	0.00186730698672144	BOVINEHD2600005584	26	21579928	NA	NA	NA
C14_1	0.118264	0.0204722	5.77680952706597	4.5891633892752e-08	7.33826647972146	0.00206505677370636	BOVINEHD2600005585	26	21583784	NA	NA	NA
C14_1	0.0941339	0.0202986	4.63745775570729	1.1391182047017e-05	4.943431207452	0.0646596530052684	BOVINEHD2600005591	26	21598269	NA	NA	NA
C14_1	0.0965153	0.0203056	4.75313706563707	6.82552704473434e-06	5.16586380820187	0.0482646668387255	ARS-BFGL-NGS-114149	26	21702714	NA	NA	NA
C14_1	0.106575	0.0202609	5.26013158349333	6.35650675275745e-07	6.19678148730584	0.0125854765540276	BOVINEHD2600005645	26	21910833	NA	NA	NA
C14_1	0.106575	0.0202609	5.26013158349333	6.35650675275745e-07	6.19678148730584	0.0125854765540276	BOVINEHD2600005647	26	21918208	NA	NA	NA
C14_1	0.106575	0.0202609	5.26013158349333	6.35650675275745e-07	6.19678148730584	0.0125854765540276	BOVINEHD2600005648	26	21926490	NA	NA	NA
C14_1	0.100431	0.0205221	4.89379741839285	3.60746896462971e-06	5.44279739649172	0.0364416207752709	BOVINEHD4100017766	26	22094866	534072	BTRC	beta-transducin repeat containing
C14_1	0.117072	0.0207204	5.65008397521283	8.91185262769744e-08	7.0500320038924	0.00324567858449586	BTB-00932332	26	22118554	534072	BTRC	beta-transducin repeat containing
C14_1	0.0973291	0.0203768	4.77646637352283	6.14743953927345e-06	5.211305733901	0.0470379981228098	BOVINEHD2600006063	26	23480224	535067	SUFU	suppressor of fused homolog (Drosophila)
C14_1	0.108272	0.0201908	5.36244230045367	3.84005773399153e-07	6.41566224611022	0.00950383568701032	BOVINEHD2600006066	26	23494188	535067	SUFU	suppressor of fused homolog (Drosophila)
C14_1	0.0948068	0.0204902	4.62693385130453	1.19279183996872e-05	4.92343534060526	0.0646596530052684	BOVINEHD2600006067	26	23497760	535067	SUFU	suppressor of fused homolog (Drosophila)
C14_1	0.0920001	0.0202781	4.5369191393671	1.76178323636318e-05	4.75404752670853	0.0751771132299993	BOVINEHD2600006068	26	23502135	535067	SUFU	suppressor of fused homolog (Drosophila)
C14_1	0.106242	0.0209993	5.05931150085955	1.6686017103855e-06	5.77764731558223	0.0228741156316519	BOVINEHD2600006099	26	23668006	782651	NA	NA
C14_1	0.106242	0.0209993	5.05931150085955	1.6686017103855e-06	5.77764731558223	0.0228741156316519	BOVINEHD2600006103	26	23680043	782651	NA	NA
C14_1	0.0998683	0.0207761	4.80688387137143	5.35985255884185e-06	5.27084715690464	0.0427909880481576	BOVINEHD2600006141	26	23867474	504632	CNNM2	cyclin M2
C14_1	0.0998683	0.0207761	4.80688387137143	5.35985255884185e-06	5.27084715690464	0.0427909880481576	BOVINEHD2600006142	26	23870001	504632	CNNM2	cyclin M2
C14_1	0.0998683	0.0207761	4.80688387137143	5.35985255884185e-06	5.27084715690464	0.0427909880481576	BOVINEHD2600006144	26	23872739	504632	CNNM2	cyclin M2
C14_1	0.0998683	0.0207761	4.80688387137143	5.35985255884185e-06	5.27084715690464	0.0427909880481576	BTA-60935-NO-RS	26	23876476	504632	CNNM2	cyclin M2
C14_1	0.0998683	0.0207761	4.80688387137143	5.35985255884185e-06	5.27084715690464	0.0427909880481576	BOVINEHD2600006150	26	23892360	504632	CNNM2	cyclin M2
C14_1	0.0998683	0.0207761	4.80688387137143	5.35985255884185e-06	5.27084715690464	0.0427909880481576	BOVINEHD2600006153	26	23901879	504632	CNNM2	cyclin M2
C14_1	0.0998683	0.0207761	4.80688387137143	5.35985255884185e-06	5.27084715690464	0.0427909880481576	BOVINEHD2600006157	26	23907680	504632	CNNM2	cyclin M2
C14_1	-0.0942874	0.0204632	-4.60765667148833	1.29744201456959e-05	4.88691204258562	0.0646596530052684	BOVINEHD2600006197	26	24015371	281951	NT5C2	5'-nucleotidase. cytosolic II
C14_1	-0.0942874	0.0204632	-4.60765667148833	1.29744201456959e-05	4.88691204258562	0.0646596530052684	BOVINEHD2600006198	26	24022413	281951	NT5C2	5'-nucleotidase. cytosolic II
C14_1	-0.0942874	0.0204632	-4.60765667148833	1.29744201456959e-05	4.88691204258562	0.0646596530052684	BOVINEHD2600006200	26	24037913	281951	NT5C2	5'-nucleotidase. cytosolic II
C14_1	-0.102598	0.0204731	-5.01135636518163	2.09104083886485e-06	5.67963748515437	0.0240705060135972	BOVINEHD2600006250	26	24325420	NA	NA	NA
C14_1	-0.102267	0.0203426	-5.02723349031097	1.94089678965255e-06	5.71199755831392	0.0228741156316519	BOVINEHD2600006254	26	24348250	510334	NEURL	neuralized homolog (Drosophila)
C14_1	-0.102267	0.0203426	-5.02723349031097	1.94089678965255e-06	5.71199755831392	0.0228741156316519	BOVINEHD2600006256	26	24356812	510334	NEURL	neuralized homolog (Drosophila)
C14_1	0.0981686	0.0201479	4.87239861226232	3.97912497302108e-06	5.40021242068243	0.0383845307731806	BOVINEHD2600006407	26	24819105	535342	SLK	STE20-like kinase
C14_1	0.0954091	0.0201563	4.73346298675848	7.45257694608139e-06	5.12769353128513	0.0507957159133286	BOVINEHD2600006436	26	24918578	NA	NA	NA
C14_1	0.0974048	0.0217005	4.48859703693463	2.16603259674366e-05	4.66433501193998	0.0864638289408519	BOVINEHD2600006539	26	25199713	536914	CCDC147	coiled-coil domain containing 147
C14_1	0.0974048	0.0217005	4.48859703693463	2.16603259674366e-05	4.66433501193998	0.0864638289408519	BOVINEHD2600006541	26	25208642	536914	CCDC147	coiled-coil domain containing 147
C14_1	0.0913411	0.0200723	4.55060456449933	1.66107679381803e-05	4.77961028906548	0.0745389141635698	BOVINEHD2600006547	26	25224687	536914	CCDC147	coiled-coil domain containing 147
C14_1	0.0974048	0.0217005	4.48859703693463	2.16603259674366e-05	4.66433501193998	0.0864638289408519	BOVINEHD2600006556	26	25239267	536914	CCDC147	coiled-coil domain containing 147
C14_1	0.120828	0.0221685	5.45043643006969	2.47304519241466e-07	6.60676794727114	0.00680065445290099	BOVINEHD2600006953	26	26268995	531405	SORCS3	sortilin-related VPS10 domain containing receptor 3
C14_1	0.116397	0.0226213	5.14546025206332	1.10729800124315e-06	5.95573548401844	0.0176804772208819	BOVINEHD2600006955	26	26274872	531405	SORCS3	sortilin-related VPS10 domain containing receptor 3
C14_1	0.100597	0.0210775	4.77271972482505	6.25180346767958e-06	5.20399468296313	0.0470379981228098	BOVINEHD2600007013	26	26397576	531405	SORCS3	sortilin-related VPS10 domain containing receptor 3
C14_1	-0.0967224	0.0214594	-4.50722760189008	2.00067964775109e-05	4.69882244577259	0.0839241029459683	BOVINEHD2600007014	26	26400999	NA	NA	NA
C14_1	0.12294	0.022396	5.4893731023397	2.0315759413613e-07	6.69216693888139	0.00591527991622813	BOVINEHD2600007024	26	26417634	NA	NA	NA
C14_1	-0.100695	0.0199938	-5.03631125648951	1.85977660937703e-06	5.7305392187613	0.0228741156316519	BOVINEHD2600007031	26	26430172	NA	NA	NA
C14_1	-0.100695	0.0199938	-5.03631125648951	1.85977660937703e-06	5.7305392187613	0.0228741156316519	BOVINEHD2600007033	26	26435965	NA	NA	NA
C14_1	-0.100695	0.0199938	-5.03631125648951	1.85977660937703e-06	5.7305392187613	0.0228741156316519	BOVINEHD2600007034	26	26441241	NA	NA	NA
C14_1	-0.100695	0.0199938	-5.03631125648951	1.85977660937703e-06	5.7305392187613	0.0228741156316519	BOVINEHD2600007040	26	26449783	NA	NA	NA
C14_1	-0.100695	0.0199938	-5.03631125648951	1.85977660937703e-06	5.7305392187613	0.0228741156316519	BOVINEHD2600007042	26	26453445	NA	NA	NA
C14_1	0.120619	0.0210404	5.73273321799966	5.78874142232417e-08	7.23741584952904	0.00238777865348976	BOVINEHD2600007043	26	26454234	NA	NA	NA
C14_1	-0.0954136	0.0204509	-4.66549638402222	1.00715995643e-05	4.99690154962696	0.0600636221534394	BOVINEHD2600007046	26	26457851	NA	NA	NA
C14_1	0.0985636	0.0207777	4.74372043103905	7.11906631128587e-06	5.1475769617629	0.0496313228031764	BOVINEHD2600007062	26	26539402	NA	NA	NA
C14_1	0.102399	0.0211268	4.84687695249636	4.47058594076782e-06	5.34963555199888	0.0409790465056485	BOVINEHD2600007092	26	26705199	NA	NA	NA
C14_1	0.104774	0.0226165	4.63263546525767	1.16341948208941e-05	4.93426366798042	0.0646596530052684	ARS-BFGL-NGS-71848	26	27213271	NA	NA	NA
C14_1	0.106351	0.022886	4.64698942584986	1.09250538687052e-05	4.96157641295491	0.0634712708145336	BOVINEHD2600007298	26	27443814	NA	NA	NA
C14_1	0.0981403	0.0213155	4.60417536534447	1.31725361056674e-05	4.88033060236074	0.0646596530052684	BOVINEHD2600007310	26	27494415	NA	NA	NA
C14_1	-0.0881224	0.0197476	-4.46243594158277	2.42034676888589e-05	4.61612240714985	0.0958426340040171	BOVINEHD2600007837	26	29286369	NA	NA	NA
C14_1	0.0920629	0.0200264	4.59707685854672	1.35854975363808e-05	4.86692445195732	0.0646596530052684	BTB-01547128	26	29287851	NA	NA	NA
C14_1	0.0920629	0.0200264	4.59707685854672	1.35854975363808e-05	4.86692445195732	0.0646596530052684	BOVINEHD2600007838	26	29294112	NA	NA	NA
C14_1	0.0856706	0.0190571	4.4954688803648	2.10358066013643e-05	4.67704083064934	0.0860527908658654	BOVINEHD2600007839	26	29295697	NA	NA	NA
C14_1	0.0920629	0.0200264	4.59707685854672	1.35854975363808e-05	4.86692445195732	0.0646596530052684	BOVINEHD2600007842	26	29313469	NA	NA	NA
C14_1	0.0920629	0.0200264	4.59707685854672	1.35854975363808e-05	4.86692445195732	0.0646596530052684	BOVINEHD2600007845	26	29330013	NA	NA	NA
C14_1	0.0920629	0.0200264	4.59707685854672	1.35854975363808e-05	4.86692445195732	0.0646596530052684	BOVINEHD2600007848	26	29342293	613544	NA	NA
C14_1	0.092154	0.0201199	4.58024145249231	1.46149538999565e-05	4.83520255020227	0.0676090499179072	BOVINEHD2600007853	26	29364865	NA	NA	NA
C14_1	0.0920629	0.0200264	4.59707685854672	1.35854975363808e-05	4.86692445195732	0.0646596530052684	BOVINEHD2600007854	26	29369085	NA	NA	NA
C14_1	0.092154	0.0201199	4.58024145249231	1.46149538999565e-05	4.83520255020227	0.0676090499179072	BOVINEHD2600007856	26	29377784	NA	NA	NA
C14_1	0.0920629	0.0200264	4.59707685854672	1.35854975363808e-05	4.86692445195732	0.0646596530052684	BOVINEHD2600007857	26	29381414	NA	NA	NA
C14_1	0.0948967	0.0199001	4.76865442887222	6.36696514276877e-06	5.19606752776214	0.0470379981228098	BTB-01883871	26	29388641	NA	NA	NA
C14_1	0.0920629	0.0200264	4.59707685854672	1.35854975363808e-05	4.86692445195732	0.0646596530052684	BOVINEHD2600007860	26	29391136	NA	NA	NA
C14_1	0.090673	0.019941	4.54706383832305	1.68659156383233e-05	4.77299007630242	0.0745389141635698	BOVINEHD2600007864	26	29411552	NA	NA	NA
C14_1	0.090673	0.019941	4.54706383832305	1.68659156383233e-05	4.77299007630242	0.0745389141635698	BOVINEHD2600007865	26	29412841	NA	NA	NA
C14index	-0.934676	0.222097	-4.20841344097399	6.90044136552877e-05	4.16112313006226	0.0880311357957446	BOVINEHD0600014254	6	51715734	514537	PCDH7	protocadherin 7
C14index	-0.934676	0.222097	-4.20841344097399	6.90044136552877e-05	4.16112313006226	0.0880311357957446	BOVINEHD0600014258	6	51724611	514537	PCDH7	protocadherin 7
C14index	-0.682601	0.146012	-4.674965071364	9.66000205176058e-06	5.01502278134142	0.0179757385548446	BOVINEHD4100006156	7	66868403	529618	GRIA1	glutamate receptor. ionotropic. AMPA 1
C14index	-0.902342	0.196005	-4.60366827376853	1.32016340985362e-05	4.87937230848709	0.0236760784515574	BOVINEHD0700019480	7	66869679	529618	GRIA1	glutamate receptor. ionotropic. AMPA 1
C14index	-1.82383	0.405866	-4.49367525242321	2.11971365986827e-05	4.67372280149486	0.0345247089753709	BOVINEHD0800017584	8	58827803	NA	NA	NA
C14index	-2.413	0.486598	-4.95891886115438	2.67059759169224e-06	5.57339154697438	0.00590135302824193	BOVINEHD0800017691	8	59219090	NA	NA	NA
C14index	-2.29622	0.411591	-5.57888777937321	1.28697364986382e-07	6.89043034496499	0.000458295946118124	BOVINEHD0800017802	8	59658212	NA	NA	NA
C14index	-2.40867	0.5389	-4.46960475041752	2.34796210319195e-05	4.62930891701021	0.0366625764569831	BOVINEHD0800017808	8	59681205	NA	NA	NA
C14index	-2.40867	0.5389	-4.46960475041752	2.34796210319195e-05	4.62930891701021	0.0366625764569831	BOVINEHD0800017809	8	59686632	NA	NA	NA
C14index	-2.40867	0.5389	-4.46960475041752	2.34796210319195e-05	4.62930891701021	0.0366625764569831	BOVINEHD0800017816	8	59714396	NA	NA	NA
C14index	-2.40867	0.5389	-4.46960475041752	2.34796210319195e-05	4.62930891701021	0.0366625764569831	ARS-BFGL-NGS-17163	8	59841630	530692	UNC13B	unc-13 homolog B (C. elegans)
C14index	-2.40867	0.5389	-4.46960475041752	2.34796210319195e-05	4.62930891701021	0.0366625764569831	BTA-05411-RS29019571	8	59978473	530692	UNC13B	unc-13 homolog B (C. elegans)
C14index	-2.40867	0.5389	-4.46960475041752	2.34796210319195e-05	4.62930891701021	0.0366625764569831	BOVINEHD4100006820	8	59988373	530692	UNC13B	unc-13 homolog B (C. elegans)
C14index	-2.40867	0.5389	-4.46960475041752	2.34796210319195e-05	4.62930891701021	0.0366625764569831	BOVINEHD0800017927	8	60116609	516849	NA	NA
C14index	-2.60957	0.539194	-4.83976082819913	4.61769553206587e-06	5.33557470569837	0.00936756313624628	BOVINEHD0800019068	8	63758237	NA	NA	NA
C14index	-0.982042	0.218739	-4.48956061790536	2.15717014276714e-05	4.66611559938017	0.0348942714361912	BOVINEHD0800024016	8	80365362	534958	NA	NA
C14index	-0.950937	0.219172	-4.33877046338036	4.05856107075733e-05	4.39162791464862	0.0587404325452557	BOVINEHD0800024019	8	80401827	534958	NA	NA
C14index	-0.725648	0.170889	-4.24631193347729	5.92264142606437e-05	4.22748456001406	0.0788067941838453	BOVINEHD0800025665	8	86485614	NA	NA	NA
C14index	0.625901	0.145692	4.29605606347638	4.83725299119779e-05	4.3154011981588	0.0670689869634467	BOVINEHD1200001901	12	6752951	NA	NA	NA
C14index	0.625901	0.145692	4.29605606347638	4.83725299119779e-05	4.3154011981588	0.0670689869634467	BOVINEHD1200001903	12	6758418	NA	NA	NA
C14index	0.625901	0.145692	4.29605606347638	4.83725299119779e-05	4.3154011981588	0.0670689869634467	BOVINEHD1200001904	12	6760031	NA	NA	NA
C14index	0.625901	0.145692	4.29605606347638	4.83725299119779e-05	4.3154011981588	0.0670689869634467	BOVINEHD1200001905	12	6760686	NA	NA	NA
C14index	0.625901	0.145692	4.29605606347638	4.83725299119779e-05	4.3154011981588	0.0670689869634467	HAPMAP50610-BTA-18534	12	6763647	NA	NA	NA
C14index	0.625901	0.145692	4.29605606347638	4.83725299119779e-05	4.3154011981588	0.0670689869634467	BOVINEHD1200001907	12	6764352	NA	NA	NA
C14index	0.625901	0.145692	4.29605606347638	4.83725299119779e-05	4.3154011981588	0.0670689869634467	BOVINEHD1200001908	12	6765646	NA	NA	NA
C14index	0.684397	0.146719	4.66467873963154	1.0107918778845e-05	4.99533825646731	0.0184622068960436	BOVINEHD1200001916	12	6784159	NA	NA	NA
C14index	0.684397	0.146719	4.66467873963154	1.0107918778845e-05	4.99533825646731	0.0184622068960436	BOVINEHD1200001917	12	6786251	NA	NA	NA
C14index	0.684397	0.146719	4.66467873963154	1.0107918778845e-05	4.99533825646731	0.0184622068960436	BOVINEHD1200001918	12	6787286	NA	NA	NA
C14index	0.684397	0.146719	4.66467873963154	1.0107918778845e-05	4.99533825646731	0.0184622068960436	BOVINEHD1200001919	12	6791039	NA	NA	NA
C14index	-0.653906	0.143749	-4.54894294916834	1.67300430121917e-05	4.7765029424845	0.0288540195482463	BOVINEHD2600001305	26	5795716	NA	NA	NA
C14index	-0.641366	0.142491	-4.5010983149813	2.05370299331728e-05	4.68746236389848	0.033885004081472	BOVINEHD2600001306	26	5799018	NA	NA	NA
C14index	-0.650738	0.129028	-5.04338593173575	1.79883145424326e-06	5.74500952699422	0.00412218883586642	BOVINEHD2600002500	26	10072384	534778	NA	NA
C14index	-0.633544	0.128125	-4.94473365853659	2.85222081796405e-06	5.54481685458773	0.00624691889096955	BOVINEHD2600002502	26	10079020	534778	NA	NA
C14index	-0.66418	0.128394	-5.17298316120691	9.70117847496308e-07	6.01317550551872	0.00236548183559169	BOVINEHD2600002505	26	10089218	534778	NA	NA
C14index	-0.66418	0.128394	-5.17298316120691	9.70117847496308e-07	6.01317550551872	0.00236548183559169	BOVINEHD2600002515	26	10116810	534778	NA	NA
C14index	-0.66418	0.128394	-5.17298316120691	9.70117847496308e-07	6.01317550551872	0.00236548183559169	BOVINEHD2600002518	26	10124514	534778	NA	NA
C14index	-0.556082	0.131208	-4.23817145296019	6.12089482153644e-05	4.21318508314071	0.0803645889215754	HAPMAP38238-BTA-62050	26	11822578	NA	NA	NA
C14index	0.613556	0.143707	4.26949278740771	5.39089415434725e-05	4.26833919509294	0.0738174075267625	ARS-BFGL-NGS-63853	26	11942868	NA	NA	NA
C14index	0.66512	0.14237	4.67177073821732	9.79702403864578e-06	5.00890582633527	0.0181624350065357	BOVINEHD2600003291	26	12615211	NA	NA	NA
C14index	0.653665	0.131105	4.98581289805881	2.35634133420568e-06	5.62776179842455	0.00530159663168393	ARS-BFGL-NGS-2127	26	13183085	NA	NA	NA
C14index	-0.650878	0.137472	-4.73462232309125	7.41414475948751e-06	5.12993893872285	0.0142797005043975	BOVINEHD2600003436	26	13243687	NA	NA	NA
C14index	-0.650878	0.137472	-4.73462232309125	7.41414475948751e-06	5.12993893872285	0.0142797005043975	BOVINEHD2600003437	26	13244317	NA	NA	NA
C14index	0.784046	0.132251	5.9284693499482	2.04115676841591e-08	7.69012363857479	0.000124167627029133	BOVINEHD2600003439	26	13246961	NA	NA	NA
C14index	-0.605127	0.134426	-4.50156219778912	2.04964360591652e-05	4.68832164793923	0.033885004081472	BOVINEHD2600003453	26	13306245	NA	NA	NA
C14index	0.709835	0.134059	5.29494476312668	5.35972404888619e-07	6.27085756984661	0.00147387647145216	BOVINEHD4100017691	26	13320916	NA	NA	NA
C14index	-0.618393	0.14209	-4.35212189457386	3.84066781256025e-05	4.41559325425395	0.0564115464846387	BOVINEHD2600003463	26	13392175	533901	TNKS2	tankyrase. TRF1-interacting ankyrin-related ADP-ribose polymerase 2
C14index	-0.622128	0.137958	-4.50954638368199	1.98096278193769e-05	4.70312368385112	0.0331265162721164	BOVINEHD2600003464	26	13398011	533901	TNKS2	tankyrase. TRF1-interacting ankyrin-related ADP-ribose polymerase 2
C14index	0.669625	0.149043	4.49283092798723	2.12734881076724e-05	4.67216129516003	0.0345247089753709	BOVINEHD2600003545	26	13777354	NA	NA	NA
C14index	0.673507	0.149888	4.49340173996584	2.12218414304009e-05	4.67321693483785	0.0345247089753709	BOVINEHD2600003555	26	13839765	540937	MARCH5	membrane-associated ring finger (C3HC4) 5
C14index	0.714667	0.148582	4.80991640979392	5.28686952958968e-06	5.27680140706764	0.0106812890907527	BOVINEHD2600003557	26	13861846	540937	MARCH5	membrane-associated ring finger (C3HC4) 5
C14index	-0.682198	0.139984	-4.87339981712196	3.96094439490604e-06	5.40220125432759	0.00813528672351938	BOVINEHD2600003756	26	14692260	513597	MYOF	myoferlin
C14index	-0.593137	0.139111	-4.26376778256213	5.5178431595571e-05	4.25823064816762	0.0738174075267625	BOVINEHD2600003789	26	14869608	513594	CEP55	centrosomal protein 55kDa
C14index	-0.593137	0.139111	-4.26376778256213	5.5178431595571e-05	4.25823064816762	0.0738174075267625	BOVINEHD2600003794	26	14882085	513594	CEP55	centrosomal protein 55kDa
C14index	0.791323	0.137413	5.75872006287615	5.04894953389974e-08	7.29679897021527	0.000192242248929833	BOVINEHD2600003796	26	14883995	513594	CEP55	centrosomal protein 55kDa
C14index	-0.593137	0.139111	-4.26376778256213	5.5178431595571e-05	4.25823064816762	0.0738174075267625	BOVINEHD2600003802	26	14894493	NA	NA	NA
C14index	-0.593137	0.139111	-4.26376778256213	5.5178431595571e-05	4.25823064816762	0.0738174075267625	BOVINEHD2600003806	26	14906557	NA	NA	NA
C14index	0.690466	0.136169	5.07065484801974	1.58143577385648e-06	5.80094844119759	0.00365787572470363	ARS-BFGL-NGS-84575	26	14912765	NA	NA	NA
C14index	-0.587861	0.13893	-4.23134672137047	6.29193313706861e-05	4.20121590117215	0.0819580587347044	BOVINEHD2600003810	26	14915446	NA	NA	NA
C14index	-0.587861	0.13893	-4.23134672137047	6.29193313706861e-05	4.20121590117215	0.0819580587347044	BOVINEHD2600003812	26	14918024	533266	O3FAR1	omega-3 fatty acid receptor 1
C14index	0.787646	0.137576	5.72517008780601	6.02316984630556e-08	7.22017489006315	0.000220842422459534	ARS-BFGL-NGS-28793	26	14934474	533266	O3FAR1	omega-3 fatty acid receptor 1
C14index	0.787646	0.137576	5.72517008780601	6.02316984630556e-08	7.22017489006315	0.000220842422459534	BOVINEHD2600003817	26	14935179	533266	O3FAR1	omega-3 fatty acid receptor 1
C14index	0.728046	0.141174	5.15708274894811	1.04722630212705e-06	5.97995945858374	0.00254098168594145	BOVINEHD2600003818	26	14935845	533266	O3FAR1	omega-3 fatty acid receptor 1
C14index	-0.6415	0.143324	-4.47587284753426	2.28636683832687e-05	4.6408540875542	0.036506935583948	BOVINEHD2600004162	26	16635541	614675	PDLIM1	PDZ and LIM domain 1
C14index	0.631047	0.143337	4.40254086523368	3.11395140627931e-05	4.5066881689514	0.0468497301788984	BOVINEHD2600004196	26	16749516	504625	SORBS1	sorbin and SH3 domain containing 1
C14index	-0.747261	0.178607	-4.18382818142626	7.61446036321588e-05	4.11836086968604	0.0961488787863788	BOVINEHD2600004233	26	16848801	504625	SORBS1	sorbin and SH3 domain containing 1
C14index	-0.75125	0.178909	-4.19906209301936	7.1642175722987e-05	4.14483123340174	0.0911612614603265	BOVINEHD2600004234	26	16849292	504625	SORBS1	sorbin and SH3 domain containing 1
C14index	-0.658052	0.156913	-4.19373793121029	7.31863154976098e-05	4.13557011647531	0.0928873210006895	BOVINEHD2600004557	26	17790409	100138311	PIK3AP1	phosphoinositide-3-kinase adaptor protein 1
C14index	0.592567	0.140717	4.21105481214068	6.82761701918964e-05	4.16573084770924	0.0875533985136416	BOVINEHD2600004581	26	17872867	100138311	PIK3AP1	phosphoinositide-3-kinase adaptor protein 1
C14index	0.61682	0.136116	4.53157600869846	1.80266179841917e-05	4.74408574463513	0.0309822481815526	BOVINEHD2600004600	26	17934181	NA	NA	NA
C14index	0.592415	0.137809	4.29881212402673	4.78300544768859e-05	4.32029912448038	0.0670689869634467	BOVINEHD2600004608	26	17986547	NA	NA	NA
C14index	-0.622095	0.147345	-4.22202992975669	6.53274573348882e-05	4.18490424502337	0.0844283189071862	BOVINEHD2600004681	26	18252961	510761	SLIT1	slit homolog 1 (Drosophila)
C14index	-0.646115	0.144343	-4.47624754924035	2.2827339347873e-05	4.64154470497383	0.036506935583948	BOVINEHD4100017724	26	18355633	526945	ARHGAP19	Rho GTPase activating protein 19
C14index	-0.646115	0.144343	-4.47624754924035	2.2827339347873e-05	4.64154470497383	0.036506935583948	BOVINEHD2600004722	26	18386127	526945	ARHGAP19	Rho GTPase activating protein 19
C14index	-0.646115	0.144343	-4.47624754924035	2.2827339347873e-05	4.64154470497383	0.036506935583948	BOVINEHD2600004724	26	18393775	526945	ARHGAP19	Rho GTPase activating protein 19
C14index	-0.704059	0.133838	-5.26053138869379	6.34410208828996e-07	6.19762983703593	0.00167926685993054	BOVINEHD2600004747	26	18488870	528990	RRP12	ribosomal RNA processing 12 homolog (S. cerevisiae)
C14index	-0.704059	0.133838	-5.26053138869379	6.34410208828996e-07	6.19762983703593	0.00167926685993054	BOVINEHD2600004748	26	18490274	528990	RRP12	ribosomal RNA processing 12 homolog (S. cerevisiae)
C14index	-0.616207	0.14408	-4.27683925596891	5.2320439244522e-05	4.28132861864649	0.0721386637855445	BOVINEHD2600004749	26	18492120	528990	RRP12	ribosomal RNA processing 12 homolog (S. cerevisiae)
C14index	-0.708632	0.135595	-5.22609240753715	7.50316998048426e-07	6.12475521471868	0.00193434848417709	BOVINEHD2600004750	26	18493558	528990	RRP12	ribosomal RNA processing 12 homolog (S. cerevisiae)
C14index	-0.639105	0.141927	-4.5030543871145	2.03663745475687e-05	4.69108627360749	0.0338289581847441	BOVINEHD2600004753	26	18500581	NA	NA	NA
C14index	0.687388	0.140569	4.89003976694719	3.67022201347778e-06	5.43530766427324	0.00766540579375226	BOVINEHD2600004818	26	18689753	507860	PI4K2A	phosphatidylinositol 4-kinase type 2 alpha
C14index	-0.683053	0.140218	-4.87136458942504	3.99798564016189e-06	5.39815877010026	0.00817743357070204	BOVINEHD2600004819	26	18690407	507860	PI4K2A	phosphatidylinositol 4-kinase type 2 alpha
C14index	-0.636412	0.143614	-4.43140640884593	2.75890309967226e-05	4.55926355287952	0.0418899660088397	BOVINEHD2600004821	26	18692024	507860	PI4K2A	phosphatidylinositol 4-kinase type 2 alpha
C14index	0.954467	0.136909	6.97154314179491	4.9530359687667e-11	10.3051285181754	1.11439707089273e-06	BOVINEHD2600004832	26	18756844	514383	ZFYVE27	zinc finger. FYVE domain containing 27
C14index	0.954467	0.136909	6.97154314179491	4.9530359687667e-11	10.3051285181754	1.11439707089273e-06	BOVINEHD2600004833	26	18761989	514383	ZFYVE27	zinc finger. FYVE domain containing 27
C14index	0.917923	0.134296	6.8350732709835	1.13669841991523e-10	9.94435474370251	2.16402896416662e-06	BOVINEHD2600004849	26	18814437	NA	NA	NA
C14index	0.917923	0.134296	6.8350732709835	1.13669841991523e-10	9.94435474370251	2.16402896416662e-06	BOVINEHD2600004850	26	18815317	NA	NA	NA
C14index	0.727372	0.134952	5.38985713438852	3.35027213719112e-07	6.47491991449145	0.000969784271085035	BOVINEHD2600004851	26	18820468	NA	NA	NA
C14index	-0.671733	0.135979	-4.93997602570985	2.91575488014706e-06	5.53524898881568	0.00624784421469572	ARS-BFGL-NGS-41056	26	18906121	100139581	CRTAC1	cartilage acidic protein 1
C14index	-0.671733	0.135979	-4.93997602570985	2.91575488014706e-06	5.53524898881568	0.00624784421469572	BOVINEHD2600004892	26	18907344	100139581	CRTAC1	cartilage acidic protein 1
C14index	-0.623117	0.140253	-4.44280692748105	2.62958461956041e-05	4.58011284910729	0.0401729109052003	BOVINEHD2600004897	26	18913588	100139581	CRTAC1	cartilage acidic protein 1
C14index	-0.671733	0.135979	-4.93997602570985	2.91575488014706e-06	5.53524898881568	0.00624784421469572	BOVINEHD2600004898	26	18914811	100139581	CRTAC1	cartilage acidic protein 1
C14index	-0.623917	0.141051	-4.42334332971762	2.85399591532639e-05	4.54454665278846	0.043201294010762	BOVINEHD2600004909	26	18937095	100139581	CRTAC1	cartilage acidic protein 1
C14index	-0.677742	0.13894	-4.87794731538794	3.87936754704877e-06	5.41123907162624	0.00802133415309724	BOVINEHD2600004919	26	18960595	100139581	CRTAC1	cartilage acidic protein 1
C14index	-0.626386	0.1405	-4.45826334519573	2.46345195694284e-05	4.60845590306152	0.037751371624006	BOVINEHD2600004922	26	18972613	100139581	CRTAC1	cartilage acidic protein 1
C14index	-0.643144	0.139137	-4.62237938147294	1.2167627310024e-05	4.91479410103254	0.0219010212233633	ARS-BFGL-NGS-25126	26	18994785	100139581	CRTAC1	cartilage acidic protein 1
C14index	0.809858	0.137338	5.89682389433369	2.42053716487099e-08	7.61608824482459	0.000124167627029133	BOVINEHD2600004937	26	19014549	100139581	CRTAC1	cartilage acidic protein 1
C14index	0.775975	0.136491	5.68517338139511	7.42486155702725e-08	7.12931163973192	0.000270234387716439	BOVINEHD2600004938	26	19015156	100139581	CRTAC1	cartilage acidic protein 1
C14index	0.82645	0.135011	6.12135307493464	7.10671309102568e-09	8.14833121734208	5.48542423069276e-05	BOVINEHD2600004939	26	19025919	100139581	CRTAC1	cartilage acidic protein 1
C14index	0.614659	0.142713	4.30695872134984	4.62601103766844e-05	4.33479333533696	0.0659558572365888	BOVINEHD2600004944	26	19052534	NA	NA	NA
C14index	0.806489	0.136819	5.89456873679825	2.45005251322939e-08	7.61082460707982	0.000124167627029133	BOVINEHD2600004948	26	19060465	NA	NA	NA
C14index	-0.565814	0.13542	-4.17821592083887	7.78697973276977e-05	4.10863095564387	0.0973341004051846	BOVINEHD2600004949	26	19061552	NA	NA	NA
C14index	-0.565814	0.13542	-4.17821592083887	7.78697973276977e-05	4.10863095564387	0.0973341004051846	BOVINEHD2600004950	26	19064317	NA	NA	NA
C14index	-0.565814	0.13542	-4.17821592083887	7.78697973276977e-05	4.10863095564387	0.0973341004051846	BOVINEHD2600004951	26	19065046	NA	NA	NA
C14index	-0.565814	0.13542	-4.17821592083887	7.78697973276977e-05	4.10863095564387	0.0973341004051846	BOVINEHD2600004953	26	19066768	NA	NA	NA
C14index	-0.610086	0.143044	-4.26502334945891	5.48976132676951e-05	4.26044653655541	0.0738174075267625	BOVINEHD2600004959	26	19087042	NA	NA	NA
C14index	-0.610086	0.143044	-4.26502334945891	5.48976132676951e-05	4.26044653655541	0.0738174075267625	BOVINEHD2600004960	26	19087867	NA	NA	NA
C14index	-0.610086	0.143044	-4.26502334945891	5.48976132676951e-05	4.26044653655541	0.0738174075267625	BOVINEHD2600004962	26	19090353	NA	NA	NA
C14index	-0.6455	0.140295	-4.60101928080117	1.33546404319638e-05	4.87436780068014	0.0238640192764447	ARS-BFGL-NGS-71584	26	20290497	281206	GOT1	glutamic-oxaloacetic transaminase 1. soluble (aspartate aminotransferase 1)
C14index	-0.641092	0.140383	-4.56673528846085	1.54942912733958e-05	4.8098282840967	0.0273908081131091	BOVINEHD2600005251	26	20303384	281206	GOT1	glutamic-oxaloacetic transaminase 1. soluble (aspartate aminotransferase 1)
C14index	0.801793	0.138928	5.77128440631118	4.7250939659014e-08	7.32558955044219	0.000182722336845136	BOVINEHD2600005264	26	20362071	NA	NA	NA
C14index	0.801793	0.138928	5.77128440631118	4.7250939659014e-08	7.32558955044219	0.000182722336845136	BOVINEHD2600005265	26	20364907	NA	NA	NA
C14index	0.801793	0.138928	5.77128440631118	4.7250939659014e-08	7.32558955044219	0.000182722336845136	ARS-BFGL-NGS-23064	26	20365711	NA	NA	NA
C14index	0.801793	0.138928	5.77128440631118	4.7250939659014e-08	7.32558955044219	0.000182722336845136	BOVINEHD2600005266	26	20367625	NA	NA	NA
C14index	0.801793	0.138928	5.77128440631118	4.7250939659014e-08	7.32558955044219	0.000182722336845136	BOVINEHD2600005267	26	20376895	NA	NA	NA
C14index	0.801793	0.138928	5.77128440631118	4.7250939659014e-08	7.32558955044219	0.000182722336845136	BOVINEHD2600005269	26	20381541	NA	NA	NA
C14index	0.801793	0.138928	5.77128440631118	4.7250939659014e-08	7.32558955044219	0.000182722336845136	BOVINEHD2600005271	26	20384793	NA	NA	NA
C14index	0.721404	0.138257	5.21784792090093	7.80962006731e-07	6.10737009373913	0.00200292071471366	BOVINEHD2600005283	26	20417236	NA	NA	NA
C14index	0.666193	0.133887	4.97578555050154	2.46910617068815e-06	5.60746023515813	0.00550526148104461	BOVINEHD2600005286	26	20424865	NA	NA	NA
C14index	0.715726	0.138056	5.18431650924263	9.18534757363108e-07	6.03690440534031	0.0022733000416931	BOVINEHD2600005287	26	20426852	NA	NA	NA
C14index	0.715726	0.138056	5.18431650924263	9.18534757363108e-07	6.03690440534031	0.0022733000416931	BOVINEHD2600005288	26	20427852	NA	NA	NA
C14index	0.819821	0.140544	5.83319814435337	3.40238608910988e-08	7.46821640593334	0.000145183334132066	BOVINEHD2600005291	26	20434775	NA	NA	NA
C14index	-0.73747	0.138699	-5.31705347551172	4.80710257611127e-07	6.318116610602	0.0013367634053561	BOVINEHD2600005292	26	20436930	NA	NA	NA
C14index	-0.671452	0.139865	-4.80071497515461	5.51131259766279e-06	5.25874495540715	0.0110894778652094	BOVINEHD2600005293	26	20441575	NA	NA	NA
C14index	-0.73747	0.138699	-5.31705347551172	4.80710257611127e-07	6.318116610602	0.0013367634053561	BOVINEHD2600005294	26	20443643	NA	NA	NA
C14index	-0.73747	0.138699	-5.31705347551172	4.80710257611127e-07	6.318116610602	0.0013367634053561	ARS-BFGL-NGS-2464	26	20444634	NA	NA	NA
C14index	-0.73747	0.138699	-5.31705347551172	4.80710257611127e-07	6.318116610602	0.0013367634053561	BOVINEHD2600005295	26	20445685	NA	NA	NA
C14index	-0.73747	0.138699	-5.31705347551172	4.80710257611127e-07	6.318116610602	0.0013367634053561	BOVINEHD2600005296	26	20450304	NA	NA	NA
C14index	-0.706262	0.139123	-5.07652940203992	1.53803622629181e-06	5.81303343521511	0.00359105341242842	BOVINEHD2600005297	26	20451132	NA	NA	NA
C14index	-0.706799	0.138003	-5.12162054448092	1.24109529972058e-06	5.90619486914293	0.00296774065621687	BOVINEHD2600005299	26	20458069	NA	NA	NA
C14index	-0.706799	0.138003	-5.12162054448092	1.24109529972058e-06	5.90619486914293	0.00296774065621687	BOVINEHD2600005300	26	20459645	NA	NA	NA
C14index	-0.678952	0.143141	-4.74323918374191	7.13438845154066e-06	5.14664324798788	0.0138486593462643	BOVINEHD2600005301	26	20461943	NA	NA	NA
C14index	0.947205	0.14133	6.70208023774146	2.52337876467073e-10	9.59801755603801	4.16344038150592e-06	BOVINEHD2600005302	26	20463679	NA	NA	NA
C14index	0.750733	0.141603	5.30167439955368	5.18531381507845e-07	6.28522495498704	0.00143388121421385	BOVINEHD2600005311	26	20478787	NA	NA	NA
C14index	-0.719319	0.140032	-5.13681872714808	1.15410427450921e-06	5.93775495045405	0.0027866495132374	BOVINEHD2600005313	26	20486973	NA	NA	NA
C14index	-0.663861	0.140966	-4.70936963523119	8.29585479141377e-06	5.08113885833546	0.0157935207233583	BOVINEHD2600005316	26	20490701	NA	NA	NA
C14index	-0.60974	0.14159	-4.30637756903736	4.63704651429802e-05	4.33375854766649	0.0659558572365888	BOVINEHD2600005317	26	20493458	100300490	ENTPD7	ectonucleoside triphosphate diphosphohydrolase 7
C14index	-0.729268	0.139132	-5.2415547825087	6.95946952518569e-07	6.1574238625539	0.00181306634918659	BOVINEHD2600005322	26	20508857	100300490	ENTPD7	ectonucleoside triphosphate diphosphohydrolase 7
C14index	-0.62884	0.143372	-4.38607259436989	3.33556425759198e-05	4.47683068851498	0.0494326628287398	BOVINEHD4100017750	26	20614545	520925	ABCC2	ATP-binding cassette. sub-family C (CFTR/MRP). member 2
C14index	-0.701209	0.141909	-4.9412581302102	2.89850073388451e-06	5.53782658533221	0.00624784421469572	BOVINEHD2600005342	26	20617651	520925	ABCC2	ATP-binding cassette. sub-family C (CFTR/MRP). member 2
C14index	-0.62884	0.143372	-4.38607259436989	3.33556425759198e-05	4.47683068851498	0.0494326628287398	BOVINEHD2600005344	26	20625069	520925	ABCC2	ATP-binding cassette. sub-family C (CFTR/MRP). member 2
C14index	-0.637809	0.146437	-4.35551807261826	3.78704264845394e-05	4.42169980396713	0.055789449949474	BOVINEHD2600005345	26	20630551	520925	ABCC2	ATP-binding cassette. sub-family C (CFTR/MRP). member 2
C14index	-0.629542	0.1441	-4.36878556557946	3.58429271940472e-05	4.44559652991643	0.0529602252961739	BOVINEHD2600005348	26	20643699	520925	ABCC2	ATP-binding cassette. sub-family C (CFTR/MRP). member 2
C14index	-0.676709	0.146225	-4.62786117285006	1.18796684937764e-05	4.9251956783222	0.0216185508445714	BOVINEHD2600005350	26	20651745	520925	ABCC2	ATP-binding cassette. sub-family C (CFTR/MRP). member 2
C14index	-0.716675	0.136875	-5.23598173515982	7.1508929162517e-07	6.14563972541728	0.00185318197866907	BOVINEHD2600005357	26	20684330	NA	NA	NA
C14index	-0.628024	0.144479	-4.34681856878854	3.92585206324353e-05	4.40606606982198	0.0569897637658649	BOVINEHD2600005358	26	20686460	NA	NA	NA
C14index	-0.68545	0.145065	-4.72512322062524	7.73472219549219e-06	5.11155528004237	0.0148393943070291	BOVINEHD2600005359	26	20688560	NA	NA	NA
C14index	-0.661051	0.140128	-4.71747973281571	8.00227794287999e-06	5.09678636835783	0.0152934345377549	BOVINEHD2600005360	26	20692197	NA	NA	NA
C14index	0.841327	0.13321	6.31579461001426	2.38695494031947e-09	8.62215577929878	2.68523750949794e-05	BOVINEHD2600005363	26	20703033	782347	DNMBP	dynamin binding protein
C14index	0.832648	0.133221	6.25012573092831	3.4609275254757e-09	8.46080749507615	3.49613010259197e-05	BOVINEHD2600005364	26	20708989	782347	DNMBP	dynamin binding protein
C14index	-0.68318	0.145252	-4.70341200121169	8.51805863249356e-06	5.06965937486561	0.0161544166059241	ARS-BFGL-NGS-39397	26	20716721	782347	DNMBP	dynamin binding protein
C14index	0.837659	0.132891	6.30335387648524	2.56161600624529e-09	8.59148597172932	2.75643247225069e-05	BOVINEHD2600005367	26	20722457	782347	DNMBP	dynamin binding protein
C14index	-0.661094	0.138717	-4.76577492304476	6.44976368385076e-06	5.1904561974081	0.012873104142287	BOVINEHD2600005368	26	20725587	782347	DNMBP	dynamin binding protein
C14index	-0.62995	0.143028	-4.404382358699	3.09006009878844e-05	4.51003307387019	0.0466320215834969	BOVINEHD2600005413	26	20888677	511498	LOC511498	cytochrome P450. family 2. subfamily c
C14index	-0.656011	0.141783	-4.62686640852571	1.19314348476907e-05	4.9233073259052	0.0216332210499976	BTB-00930720	26	20903573	511498	LOC511498	cytochrome P450. family 2. subfamily c
C14index	-0.630413	0.141393	-4.45858705876529	2.46008182155175e-05	4.60905044815781	0.037751371624006	BOVINEHD2600005417	26	20914961	784616	NA	NA
C14index	-0.630413	0.141393	-4.45858705876529	2.46008182155175e-05	4.60905044815781	0.037751371624006	BOVINEHD2600005418	26	20917150	784616	NA	NA
C14index	-0.630413	0.141393	-4.45858705876529	2.46008182155175e-05	4.60905044815781	0.037751371624006	BOVINEHD2600005419	26	20918945	784616	NA	NA
C14index	-0.630413	0.141393	-4.45858705876529	2.46008182155175e-05	4.60905044815781	0.037751371624006	BOVINEHD2600005420	26	20923072	617074	ERLIN1	ER lipid raft associated 1
C14index	-0.630413	0.141393	-4.45858705876529	2.46008182155175e-05	4.60905044815781	0.037751371624006	BOVINEHD2600005422	26	20928335	617074	ERLIN1	ER lipid raft associated 1
C14index	-0.64029	0.141531	-4.52402653835555	1.86196614695188e-05	4.73002821934052	0.0314554078936119	BOVINEHD2600005429	26	20968460	281073	CHUK	conserved helix-loop-helix ubiquitous kinase
C14index	-0.668536	0.142981	-4.67569816968688	9.62881537799651e-06	5.01642714033607	0.0179757385548446	BOVINEHD2600005430	26	20975329	281073	CHUK	conserved helix-loop-helix ubiquitous kinase
C14index	-0.606059	0.143026	-4.23740438801337	6.13989662693509e-05	4.21183894070404	0.0804008093118211	HAPMAP46411-BTA-15820	26	20984335	281073	CHUK	conserved helix-loop-helix ubiquitous kinase
C14index	-0.684206	0.138503	-4.94000851967105	2.91531636913609e-06	5.53531430885878	0.00624784421469572	BOVINEHD2600005431	26	20987487	281073	CHUK	conserved helix-loop-helix ubiquitous kinase
C14index	-0.680973	0.13937	-4.88608021812442	3.73748162404844e-06	5.4274209339435	0.0077730823705798	BOVINEHD2600005433	26	20995014	281073	CHUK	conserved helix-loop-helix ubiquitous kinase
C14index	-0.611671	0.143347	-4.26706523331496	5.44438198708557e-05	4.26405141156136	0.0738174075267625	BOVINEHD2600005434	26	21002029	281073	CHUK	conserved helix-loop-helix ubiquitous kinase
C14index	-0.694872	0.139716	-4.97346044833806	2.4959860436098e-06	5.60275784735508	0.00554023836686167	BOVINEHD2600005436	26	21008688	NA	NA	NA
C14index	-0.677972	0.139003	-4.87739113544312	3.88925742396388e-06	5.41013331061775	0.00802133415309724	BOVINEHD2600005439	26	21022229	506212	CWF19L1	CWF19-like 1. cell cycle control (S. pombe)
C14index	-0.677966	0.138215	-4.9051550121188	3.42400392760692e-06	5.46546574582402	0.00727393630945315	BOVINEHD2600005443	26	21053952	NA	NA	NA
C14index	-0.677966	0.138215	-4.9051550121188	3.42400392760692e-06	5.46546574582402	0.00727393630945315	HAPMAP31825-BTA-158647	26	21056547	521231	PKD2L1	polycystic kidney disease 2-like 1
C14index	1.17321	0.133322	8.79982298495372	2.39024952699485e-16	15.6215567590769	1.97189211978336e-11	BOVINEHD4100017752	26	21139834	280924	SCD	stearoyl-CoA desaturase (delta-9-desaturase)
C14index	1.17321	0.133322	8.79982298495372	2.39024952699485e-16	15.6215567590769	1.97189211978336e-11	BOVINEHD2600005461	26	21140458	280924	SCD	stearoyl-CoA desaturase (delta-9-desaturase)
C14index	1.0616	0.133897	7.92848234090383	1.04517528552112e-13	12.9808108682603	6.46681304410483e-09	BOVINEHD2600005462	26	21141279	280924	SCD	stearoyl-CoA desaturase (delta-9-desaturase)
C14index	1.17321	0.133322	8.79982298495372	2.39024952699485e-16	15.6215567590769	1.97189211978336e-11	BOVINEHD2600005463	26	21143532	280924	SCD	stearoyl-CoA desaturase (delta-9-desaturase)
C14index	1.17321	0.133322	8.79982298495372	2.39024952699485e-16	15.6215567590769	1.97189211978336e-11	BOVINEHD2600005464	26	21144884	280924	SCD	stearoyl-CoA desaturase (delta-9-desaturase)
C14index	1.17321	0.133322	8.79982298495372	2.39024952699485e-16	15.6215567590769	1.97189211978336e-11	BOVINEHD2600005465	26	21146019	280924	SCD	stearoyl-CoA desaturase (delta-9-desaturase)
C14index	1.17321	0.133322	8.79982298495372	2.39024952699485e-16	15.6215567590769	1.97189211978336e-11	BOVINEHD2600005466	26	21146794	280924	SCD	stearoyl-CoA desaturase (delta-9-desaturase)
C14index	1.09444	0.13271	8.24685404264939	1.19021807601432e-14	13.9243734583279	8.41627005911246e-10	BOVINEHD2600005467	26	21149234	NA	NA	NA
C14index	0.616116	0.14174	4.34680400733738	3.92608840773842e-05	4.40603992517395	0.0569897637658649	BOVINEHD2600005470	26	21161457	NA	NA	NA
C14index	0.616116	0.14174	4.34680400733738	3.92608840773842e-05	4.40603992517395	0.0569897637658649	BOVINEHD2600005472	26	21169203	NA	NA	NA
C14index	0.758355	0.138376	5.48039399895936	2.12604324510646e-07	6.67242790588982	0.00065772336852236	HAPMAP33073-BTA-162864	26	21180893	NA	NA	NA
C14index	0.906727	0.135709	6.68140653899152	2.85331843541258e-10	9.5446497576015	4.55595797559439e-06	BOVINEHD2600005491	26	21278993	507880	SEC31B	SEC31 homolog B (S. cerevisiae)
C14index	0.843265	0.141041	5.97886430186967	1.55349286312008e-08	7.80869073759065	0.000101178172547188	BOVINEHD2600005493	26	21287864	282517	NDUFB8	NADH dehydrogenase (ubiquinone) 1 beta subcomplex. 8. 19kDa
C14index	0.983833	0.140196	7.0175539958344	3.73269499664727e-11	10.4279774953897	9.72433842221291e-07	BOVINEHD2600005494	26	21290894	NA	NA	NA
C14index	1.02523	0.139089	7.37103581160264	4.05727672554982e-12	11.3917653703384	1.33885804181303e-07	BOVINEHD2600005495	26	21292000	520864	HIF1AN	hypoxia inducible factor 1. alpha subunit inhibitor
C14index	1.02523	0.139089	7.37103581160264	4.05727672554982e-12	11.3917653703384	1.33885804181303e-07	BOVINEHD2600005496	26	21293084	520864	HIF1AN	hypoxia inducible factor 1. alpha subunit inhibitor
C14index	0.861741	0.141573	6.08690216354813	8.59764555789504e-09	8.06562046285047	5.75094187679611e-05	BOVINEHD2600005497	26	21298468	520864	HIF1AN	hypoxia inducible factor 1. alpha subunit inhibitor
C14index	1.02523	0.139089	7.37103581160264	4.05727672554982e-12	11.3917653703384	1.33885804181303e-07	BOVINEHD2600005498	26	21302239	NA	NA	NA
C14index	0.861741	0.141573	6.08690216354813	8.59764555789504e-09	8.06562046285047	5.75094187679611e-05	BOVINEHD2600005499	26	21304824	NA	NA	NA
C14index	0.861741	0.141573	6.08690216354813	8.59764555789504e-09	8.06562046285047	5.75094187679611e-05	BOVINEHD2600005500	26	21306592	NA	NA	NA
C14index	0.861741	0.141573	6.08690216354813	8.59764555789504e-09	8.06562046285047	5.75094187679611e-05	BOVINEHD2600005501	26	21307879	NA	NA	NA
C14index	0.861741	0.141573	6.08690216354813	8.59764555789504e-09	8.06562046285047	5.75094187679611e-05	BOVINEHD2600005502	26	21311031	NA	NA	NA
C14index	0.861741	0.141573	6.08690216354813	8.59764555789504e-09	8.06562046285047	5.75094187679611e-05	BOVINEHD2600005503	26	21312415	NA	NA	NA
C14index	0.861741	0.141573	6.08690216354813	8.59764555789504e-09	8.06562046285047	5.75094187679611e-05	BOVINEHD4100017755	26	21313488	NA	NA	NA
C14index	0.886859	0.135201	6.55955947071397	5.85185837573035e-10	9.23270619303598	8.19157364621226e-06	BOVINEHD2600005506	26	21321126	NA	NA	NA
C14index	0.781958	0.136358	5.73459569662213	5.7323875473119e-08	7.24166445610277	0.000213341362234484	ARS-BFGL-NGS-110077	26	21322557	NA	NA	NA
C14index	0.818881	0.135747	6.03240587268964	1.15996677779352e-08	7.93555444907271	7.65553327385797e-05	BOVINEHD2600005507	26	21323358	NA	NA	NA
C14index	0.741543	0.139386	5.32006801256941	4.73616287108803e-07	6.32457337115031	0.0013367634053561	BOVINEHD2600005509	26	21328181	NA	NA	NA
C14index	0.781958	0.136358	5.73459569662213	5.7323875473119e-08	7.24166445610277	0.000213341362234484	BOVINEHD2600005510	26	21330504	NA	NA	NA
C14index	0.781958	0.136358	5.73459569662213	5.7323875473119e-08	7.24166445610277	0.000213341362234484	BOVINEHD2600005511	26	21331420	NA	NA	NA
C14index	0.861741	0.141573	6.08690216354813	8.59764555789504e-09	8.06562046285047	5.75094187679611e-05	BOVINEHD2600005514	26	21338653	NA	NA	NA
C14index	0.861741	0.141573	6.08690216354813	8.59764555789504e-09	8.06562046285047	5.75094187679611e-05	BOVINEHD2600005515	26	21339205	NA	NA	NA
C14index	0.917804	0.140084	6.55181177008081	6.12319236399265e-10	9.21302209671187	8.19157364621226e-06	BOVINEHD2600005516	26	21343313	NA	NA	NA
C14index	0.917804	0.140084	6.55181177008081	6.12319236399265e-10	9.21302209671187	8.19157364621226e-06	BOVINEHD2600005519	26	21345920	NA	NA	NA
C14index	0.752114	0.138553	5.42834871854092	2.7634330531647e-07	6.55855105215814	0.00080938174342466	BOVINEHD2600005520	26	21351469	NA	NA	NA
C14index	0.752114	0.138553	5.42834871854092	2.7634330531647e-07	6.55855105215814	0.00080938174342466	BOVINEHD2600005521	26	21352540	NA	NA	NA
C14index	0.752114	0.138553	5.42834871854092	2.7634330531647e-07	6.55855105215814	0.00080938174342466	BOVINEHD2600005522	26	21353894	NA	NA	NA
C14index	0.752114	0.138553	5.42834871854092	2.7634330531647e-07	6.55855105215814	0.00080938174342466	BOVINEHD2600005523	26	21354763	NA	NA	NA
C14index	0.752114	0.138553	5.42834871854092	2.7634330531647e-07	6.55855105215814	0.00080938174342466	BOVINEHD4100017757	26	21357726	NA	NA	NA
C14index	0.752114	0.138553	5.42834871854092	2.7634330531647e-07	6.55855105215814	0.00080938174342466	BOVINEHD2600005525	26	21358958	NA	NA	NA
C14index	0.752114	0.138553	5.42834871854092	2.7634330531647e-07	6.55855105215814	0.00080938174342466	BOVINEHD2600005526	26	21361351	NA	NA	NA
C14index	0.842459	0.137168	6.14180421089467	6.34441148419346e-09	8.19760865741818	5.06513253885809e-05	BOVINEHD2600005527	26	21364457	NA	NA	NA
C14index	0.752064	0.138976	5.41146672806816	3.00739535793436e-07	6.52180947496478	0.000875654461089283	BOVINEHD2600005529	26	21365778	NA	NA	NA
C14index	0.842459	0.137168	6.14180421089467	6.34441148419346e-09	8.19760865741818	5.06513253885809e-05	BOVINEHD2600005530	26	21366501	NA	NA	NA
C14index	0.842459	0.137168	6.14180421089467	6.34441148419346e-09	8.19760865741818	5.06513253885809e-05	BOVINEHD2600005531	26	21369819	NA	NA	NA
C14index	0.842459	0.137168	6.14180421089467	6.34441148419346e-09	8.19760865741818	5.06513253885809e-05	BOVINEHD2600005532	26	21372658	NA	NA	NA
C14index	0.943611	0.13485	6.99748609566185	4.22355931818323e-11	10.3743214019481	1.0452971427758e-06	BOVINEHD2600005533	26	21374520	NA	NA	NA
C14index	0.865964	0.134342	6.44596626520373	1.13258109673086e-09	8.94593069121204	1.43746031175443e-05	BTB-00931586	26	21409429	NA	NA	NA
C14index	0.918048	0.133063	6.89934842893968	7.69840102369857e-11	10.1135994694634	1.58774388846434e-06	BOVINEHD2600005539	26	21410616	NA	NA	NA
C14index	0.816615	0.140759	5.80151180386334	4.02655808099159e-08	7.39506603205591	0.000166130630838066	BOVINEHD2600005544	26	21426667	NA	NA	NA
C14index	0.802627	0.138349	5.80146585808354	4.02753941553018e-08	7.39496020066331	0.000166130630838066	BOVINEHD2600005554	26	21473405	100297382	PAX2	paired box 2
C14index	0.802627	0.138349	5.80146585808354	4.02753941553018e-08	7.39496020066331	0.000166130630838066	BOVINEHD2600005555	26	21474994	100297382	PAX2	paired box 2
C14index	1.03104	0.134114	7.68778800125266	5.19275413554156e-13	12.2846022397206	2.54078082796247e-08	BOVINEHD2600005557	26	21479224	100297382	PAX2	paired box 2
C14index	0.766232	0.138852	5.51833607006021	1.7537916867921e-07	6.75602199286815	0.000545974103330252	BOVINEHD2600005567	26	21508165	100297382	PAX2	paired box 2
C14index	0.874734	0.138228	6.32819689209133	2.22444378910963e-09	8.65277856424183	2.5606141500201e-05	BOVINEHD2600005577	26	21549684	NA	NA	NA
C14index	0.947952	0.13672	6.9335283791691	6.25044314912091e-11	10.2040891905927	1.34516058770629e-06	BOVINEHD2600005579	26	21555707	NA	NA	NA
C14index	0.894667	0.136206	6.56848450141697	5.55387465031175e-10	9.25540392640287	8.08552673502915e-06	BOVINEHD2600005581	26	21564772	NA	NA	NA
C14index	0.822354	0.140057	5.8715665764653	2.77184742789026e-08	7.55723067847904	0.000124167627029133	BOVINEHD2600005582	26	21567224	NA	NA	NA
C14index	1.06917	0.138306	7.73046722484925	3.91786361836345e-13	12.4069506859582	2.15475533919113e-08	BOVINEHD2600005584	26	21579928	NA	NA	NA
C14index	1.06335	0.138546	7.67506820839288	5.64636212636916e-13	12.2482312720551	2.54078082796247e-08	BOVINEHD2600005585	26	21583784	NA	NA	NA
C14index	0.831392	0.139251	5.9704562265262	1.62610362132285e-08	7.78885178301327	0.00010453185388271	BOVINEHD2600005591	26	21598269	NA	NA	NA
C14index	0.81601	0.139789	5.83744071421929	3.32632315196242e-08	7.47803556140131	0.000143171890352258	ARS-BFGL-NGS-114149	26	21702714	NA	NA	NA
C14index	0.856788	0.139152	6.15720938254571	5.82351264509633e-09	8.23481497717057	4.96990617779373e-05	BOVINEHD2600005633	26	21878305	NA	NA	NA
C14index	0.985139	0.137352	7.17236734812744	1.42637775205882e-11	10.8457654436924	3.92241202902824e-07	BOVINEHD2600005645	26	21910833	NA	NA	NA
C14index	0.985139	0.137352	7.17236734812744	1.42637775205882e-11	10.8457654436924	3.92241202902824e-07	BOVINEHD2600005647	26	21918208	NA	NA	NA
C14index	0.985139	0.137352	7.17236734812744	1.42637775205882e-11	10.8457654436924	3.92241202902824e-07	BOVINEHD2600005648	26	21926490	NA	NA	NA
C14index	0.81517	0.138902	5.86866999755223	2.8151791990037e-08	7.55049395510697	0.000124167627029133	BOVINEHD2600005651	26	21938990	NA	NA	NA
C14index	0.81517	0.138902	5.86866999755223	2.8151791990037e-08	7.55049395510697	0.000124167627029133	BOVINEHD2600005654	26	21954328	NA	NA	NA
C14index	0.81517	0.138902	5.86866999755223	2.8151791990037e-08	7.55049395510697	0.000124167627029133	BOVINEHD2600005655	26	21956025	NA	NA	NA
C14index	0.81517	0.138902	5.86866999755223	2.8151791990037e-08	7.55049395510697	0.000124167627029133	BOVINEHD2600005658	26	21965982	NA	NA	NA
C14index	0.81517	0.138902	5.86866999755223	2.8151791990037e-08	7.55049395510697	0.000124167627029133	BOVINEHD2600005659	26	21966612	NA	NA	NA
C14index	0.81517	0.138902	5.86866999755223	2.8151791990037e-08	7.55049395510697	0.000124167627029133	BOVINEHD2600005660	26	21967467	NA	NA	NA
C14index	0.81517	0.138902	5.86866999755223	2.8151791990037e-08	7.55049395510697	0.000124167627029133	BOVINEHD2600005661	26	21968560	NA	NA	NA
C14index	0.81517	0.138902	5.86866999755223	2.8151791990037e-08	7.55049395510697	0.000124167627029133	BOVINEHD2600005662	26	21969566	NA	NA	NA
C14index	0.81517	0.138902	5.86866999755223	2.8151791990037e-08	7.55049395510697	0.000124167627029133	BOVINEHD2600005663	26	21976305	NA	NA	NA
C14index	0.81517	0.138902	5.86866999755223	2.8151791990037e-08	7.55049395510697	0.000124167627029133	BOVINEHD4100017765	26	21978627	NA	NA	NA
C14index	0.81517	0.138902	5.86866999755223	2.8151791990037e-08	7.55049395510697	0.000124167627029133	BOVINEHD2600005665	26	21988837	NA	NA	NA
C14index	0.81517	0.138902	5.86866999755223	2.8151791990037e-08	7.55049395510697	0.000124167627029133	BOVINEHD2600005666	26	21996318	NA	NA	NA
C14index	0.81517	0.138902	5.86866999755223	2.8151791990037e-08	7.55049395510697	0.000124167627029133	BOVINEHD2600005668	26	22001261	NA	NA	NA
C14index	0.81517	0.138902	5.86866999755223	2.8151791990037e-08	7.55049395510697	0.000124167627029133	BOVINEHD2600005670	26	22003694	534072	BTRC	beta-transducin repeat containing
C14index	0.777808	0.139928	5.55863015264993	1.42781751414759e-07	6.84532729512501	0.00047805350287467	BOVINEHD2600005671	26	22005004	534072	BTRC	beta-transducin repeat containing
C14index	0.81517	0.138902	5.86866999755223	2.8151791990037e-08	7.55049395510697	0.000124167627029133	BOVINEHD2600005672	26	22005517	534072	BTRC	beta-transducin repeat containing
C14index	0.81517	0.138902	5.86866999755223	2.8151791990037e-08	7.55049395510697	0.000124167627029133	BOVINEHD2600005673	26	22006623	534072	BTRC	beta-transducin repeat containing
C14index	0.81517	0.138902	5.86866999755223	2.8151791990037e-08	7.55049395510697	0.000124167627029133	BOVINEHD2600005674	26	22009160	534072	BTRC	beta-transducin repeat containing
C14index	0.81517	0.138902	5.86866999755223	2.8151791990037e-08	7.55049395510697	0.000124167627029133	BOVINEHD2600005675	26	22009768	534072	BTRC	beta-transducin repeat containing
C14index	0.81517	0.138902	5.86866999755223	2.8151791990037e-08	7.55049395510697	0.000124167627029133	HAPMAP24832-BTA-138805	26	22016380	534072	BTRC	beta-transducin repeat containing
C14index	0.81517	0.138902	5.86866999755223	2.8151791990037e-08	7.55049395510697	0.000124167627029133	BOVINEHD2600005678	26	22018949	534072	BTRC	beta-transducin repeat containing
C14index	0.81517	0.138902	5.86866999755223	2.8151791990037e-08	7.55049395510697	0.000124167627029133	BOVINEHD2600005681	26	22022800	534072	BTRC	beta-transducin repeat containing
C14index	0.81517	0.138902	5.86866999755223	2.8151791990037e-08	7.55049395510697	0.000124167627029133	BOVINEHD2600005682	26	22025485	534072	BTRC	beta-transducin repeat containing
C14index	0.81517	0.138902	5.86866999755223	2.8151791990037e-08	7.55049395510697	0.000124167627029133	BOVINEHD2600005684	26	22031802	534072	BTRC	beta-transducin repeat containing
C14index	0.81517	0.138902	5.86866999755223	2.8151791990037e-08	7.55049395510697	0.000124167627029133	BOVINEHD2600005685	26	22032363	534072	BTRC	beta-transducin repeat containing
C14index	0.81517	0.138902	5.86866999755223	2.8151791990037e-08	7.55049395510697	0.000124167627029133	BOVINEHD2600005686	26	22037112	534072	BTRC	beta-transducin repeat containing
C14index	0.81517	0.138902	5.86866999755223	2.8151791990037e-08	7.55049395510697	0.000124167627029133	ARS-BFGL-NGS-6259	26	22059103	534072	BTRC	beta-transducin repeat containing
C14index	0.81517	0.138902	5.86866999755223	2.8151791990037e-08	7.55049395510697	0.000124167627029133	ARS-BFGL-NGS-64768	26	22083565	534072	BTRC	beta-transducin repeat containing
C14index	0.94139	0.139462	6.75015416385826	1.89405281982319e-10	9.72260791390831	3.23284772747366e-06	BOVINEHD4100017766	26	22094866	534072	BTRC	beta-transducin repeat containing
C14index	0.81517	0.138902	5.86866999755223	2.8151791990037e-08	7.55049395510697	0.000124167627029133	BOVINEHD2600005696	26	22110190	534072	BTRC	beta-transducin repeat containing
C14index	1.03998	0.140698	7.39157628395571	3.55762781586325e-12	11.4488394879473	1.33885804181303e-07	BTB-00932332	26	22118554	534072	BTRC	beta-transducin repeat containing
C14index	0.81517	0.138902	5.86866999755223	2.8151791990037e-08	7.55049395510697	0.000124167627029133	BOVINEHD2600005698	26	22122641	534072	BTRC	beta-transducin repeat containing
C14index	0.731909	0.139047	5.26375254410379	6.24501036846619e-07	6.20446683623878	0.00167090822282425	BOVINEHD2600006054	26	23449628	535067	SUFU	suppressor of fused homolog (Drosophila)
C14index	0.731909	0.139047	5.26375254410379	6.24501036846619e-07	6.20446683623878	0.00167090822282425	BOVINEHD2600006055	26	23453247	535067	SUFU	suppressor of fused homolog (Drosophila)
C14index	0.739566	0.140076	5.27974813672578	5.77469744450071e-07	6.23847076496412	0.0015705400219059	BOVINEHD2600006057	26	23458883	535067	SUFU	suppressor of fused homolog (Drosophila)
C14index	0.792886	0.140214	5.65482762063703	8.69509294301128e-08	7.06072577140466	0.000314155612065949	BOVINEHD2600006062	26	23477386	535067	SUFU	suppressor of fused homolog (Drosophila)
C14index	0.90295	0.13884	6.50352924229329	8.11403419264303e-10	9.09076316650538	1.05692555284506e-05	BOVINEHD2600006063	26	23480224	535067	SUFU	suppressor of fused homolog (Drosophila)
C14index	0.936242	0.138012	6.78377242558618	1.54831549190729e-10	9.81014054078883	2.83848664980088e-06	BOVINEHD2600006066	26	23494188	535067	SUFU	suppressor of fused homolog (Drosophila)
C14index	0.812543	0.140995	5.76292067094578	4.93834359194067e-08	7.30641869672635	0.000189488454613423	BOVINEHD2600006067	26	23497760	535067	SUFU	suppressor of fused homolog (Drosophila)
C14index	0.859246	0.138419	6.20757265982271	4.39568840687228e-09	8.35697310059161	4.35159086077454e-05	BOVINEHD2600006068	26	23502135	535067	SUFU	suppressor of fused homolog (Drosophila)
C14index	0.920372	0.143868	6.39733644729891	1.49842856675829e-09	8.82436395595635	1.80901991631289e-05	BOVINEHD2600006099	26	23668006	782651	NA	NA
C14index	0.920372	0.143868	6.39733644729891	1.49842856675829e-09	8.82436395595635	1.80901991631289e-05	BOVINEHD2600006103	26	23680043	782651	NA	NA
C14index	-0.750593	0.142481	-5.2680217011391	6.11598278912824e-07	6.2135337453979	0.00165426974037915	BOVINEHD2600006134	26	23847594	504632	CNNM2	cyclin M2
C14index	-0.693135	0.142641	-4.85929711653732	4.22454625473581e-06	5.37421993041767	0.00860527902614877	BOVINEHD2600006137	26	23861818	504632	CNNM2	cyclin M2
C14index	0.878186	0.142394	6.16729637484725	5.50531961933153e-09	8.25921746236298	4.78078092360561e-05	BOVINEHD2600006141	26	23867474	504632	CNNM2	cyclin M2
C14index	0.878186	0.142394	6.16729637484725	5.50531961933153e-09	8.25921746236298	4.78078092360561e-05	BOVINEHD2600006142	26	23870001	504632	CNNM2	cyclin M2
C14index	0.878186	0.142394	6.16729637484725	5.50531961933153e-09	8.25921746236298	4.78078092360561e-05	BOVINEHD2600006144	26	23872739	504632	CNNM2	cyclin M2
C14index	0.878186	0.142394	6.16729637484725	5.50531961933153e-09	8.25921746236298	4.78078092360561e-05	BTA-60935-NO-RS	26	23876476	504632	CNNM2	cyclin M2
C14index	0.878186	0.142394	6.16729637484725	5.50531961933153e-09	8.25921746236298	4.78078092360561e-05	BOVINEHD2600006150	26	23892360	504632	CNNM2	cyclin M2
C14index	0.878186	0.142394	6.16729637484725	5.50531961933153e-09	8.25921746236298	4.78078092360561e-05	BOVINEHD2600006153	26	23901879	504632	CNNM2	cyclin M2
C14index	0.878186	0.142394	6.16729637484725	5.50531961933153e-09	8.25921746236298	4.78078092360561e-05	BOVINEHD2600006157	26	23907680	504632	CNNM2	cyclin M2
C14index	0.613004	0.144339	4.24697413727406	5.90678458062472e-05	4.22864886749535	0.0788067941838453	BOVINEHD2600006167	26	23925120	504632	CNNM2	cyclin M2
C14index	-0.629918	0.14341	-4.39242730632452	3.24832806716862e-05	4.48834011534036	0.0484298319276925	BOVINEHD2600006197	26	24015371	281951	NT5C2	5'-nucleotidase. cytosolic II
C14index	-0.629918	0.14341	-4.39242730632452	3.24832806716862e-05	4.48834011534036	0.0484298319276925	BOVINEHD2600006198	26	24022413	281951	NT5C2	5'-nucleotidase. cytosolic II
C14index	-0.629918	0.14341	-4.39242730632452	3.24832806716862e-05	4.48834011534036	0.0484298319276925	BOVINEHD2600006200	26	24037913	281951	NT5C2	5'-nucleotidase. cytosolic II
C14index	-0.725219	0.142933	-5.07383879160166	1.557769233139e-06	5.80749687798392	0.00362005092063885	BOVINEHD2600006250	26	24325420	NA	NA	NA
C14index	-0.768997	0.141319	-5.44156836660322	2.58589346908854e-07	6.58738937069305	0.000790108575866248	BOVINEHD2600006254	26	24348250	510334	NEURL	neuralized homolog (Drosophila)
C14index	-0.768997	0.141319	-5.44156836660322	2.58589346908854e-07	6.58738937069305	0.000790108575866248	BOVINEHD2600006256	26	24356812	510334	NEURL	neuralized homolog (Drosophila)
C14index	0.842337	0.151892	5.54563110631238	1.52595747446782e-07	6.81645756917361	0.00047805350287467	BOVINEHD2600006315	26	24530119	100299286	NA	NA
C14index	0.842337	0.151892	5.54563110631238	1.52595747446782e-07	6.81645756917361	0.00047805350287467	BOVINEHD2600006316	26	24530922	100299286	NA	NA
C14index	0.842337	0.151892	5.54563110631238	1.52595747446782e-07	6.81645756917361	0.00047805350287467	ARS-BFGL-NGS-1092	26	24531763	100299286	NA	NA
C14index	0.842337	0.151892	5.54563110631238	1.52595747446782e-07	6.81645756917361	0.00047805350287467	BOVINEHD2600006317	26	24534480	100299286	NA	NA
C14index	0.842337	0.151892	5.54563110631238	1.52595747446782e-07	6.81645756917361	0.00047805350287467	BOVINEHD2600006319	26	24536556	100299286	NA	NA
C14index	0.842337	0.151892	5.54563110631238	1.52595747446782e-07	6.81645756917361	0.00047805350287467	BOVINEHD2600006320	26	24537162	100299286	NA	NA
C14index	0.842337	0.151892	5.54563110631238	1.52595747446782e-07	6.81645756917361	0.00047805350287467	BOVINEHD4100017788	26	24540609	100299286	NA	NA
C14index	0.842337	0.151892	5.54563110631238	1.52595747446782e-07	6.81645756917361	0.00047805350287467	BOVINEHD2600006322	26	24541190	100299286	NA	NA
C14index	0.842337	0.151892	5.54563110631238	1.52595747446782e-07	6.81645756917361	0.00047805350287467	BOVINEHD2600006323	26	24541779	100299286	NA	NA
C14index	0.842337	0.151892	5.54563110631238	1.52595747446782e-07	6.81645756917361	0.00047805350287467	BOVINEHD2600006324	26	24544308	100299286	NA	NA
C14index	0.842337	0.151892	5.54563110631238	1.52595747446782e-07	6.81645756917361	0.00047805350287467	BOVINEHD2600006325	26	24549652	100299286	NA	NA
C14index	0.842337	0.151892	5.54563110631238	1.52595747446782e-07	6.81645756917361	0.00047805350287467	BOVINEHD2600006327	26	24550691	100299286	NA	NA
C14index	0.842337	0.151892	5.54563110631238	1.52595747446782e-07	6.81645756917361	0.00047805350287467	BOVINEHD2600006328	26	24551238	100299286	NA	NA
C14index	0.73934	0.14002	5.28024567918869	5.76063203189809e-07	6.23952986503037	0.0015705400219059	BOVINEHD2600006407	26	24819105	535342	SLK	STE20-like kinase
C14index	0.845538	0.138115	6.12198530210332	7.08186101629285e-09	8.14985260065746	5.48542423069276e-05	BOVINEHD2600006436	26	24918578	NA	NA	NA
C14index	-0.72818	0.169382	-4.29904003967364	4.7785453215078e-05	4.32070429062469	0.0670689869634467	BOVINEHD2600006441	26	24947730	100295193	LOC100295193	swi5-dependent recombination DNA repair protein 1 homolog
C14index	0.873033	0.148836	5.86573812787229	2.85971051212183e-08	7.5436779281826	0.000124167627029133	BOVINEHD2600006539	26	25199713	536914	CCDC147	coiled-coil domain containing 147
C14index	0.873033	0.148836	5.86573812787229	2.85971051212183e-08	7.5436779281826	0.000124167627029133	BOVINEHD2600006541	26	25208642	536914	CCDC147	coiled-coil domain containing 147
C14index	0.870077	0.136688	6.36542344609622	1.7989479802371e-09	8.74498139486602	2.1201201596421e-05	BOVINEHD2600006547	26	25224687	536914	CCDC147	coiled-coil domain containing 147
C14index	-0.697929	0.140826	-4.9559669379234	2.70745137206471e-06	5.56743933489973	0.00595620048866702	BOVINEHD2600006549	26	25232142	536914	CCDC147	coiled-coil domain containing 147
C14index	0.873033	0.148836	5.86573812787229	2.85971051212183e-08	7.5436779281826	0.000124167627029133	BOVINEHD2600006556	26	25239267	536914	CCDC147	coiled-coil domain containing 147
C14index	0.629619	0.148451	4.2412580582145	6.04499480336157e-05	4.21860406814851	0.0795791411634873	BOVINEHD2600006564	26	25245400	536914	CCDC147	coiled-coil domain containing 147
C14index	0.629619	0.148451	4.2412580582145	6.04499480336157e-05	4.21860406814851	0.0795791411634873	BOVINEHD2600006567	26	25247828	536914	CCDC147	coiled-coil domain containing 147
C14index	0.629619	0.148451	4.2412580582145	6.04499480336157e-05	4.21860406814851	0.0795791411634873	BOVINEHD2600006568	26	25248906	536914	CCDC147	coiled-coil domain containing 147
C14index	0.629619	0.148451	4.2412580582145	6.04499480336157e-05	4.21860406814851	0.0795791411634873	BOVINEHD2600006573	26	25254312	536914	CCDC147	coiled-coil domain containing 147
C14index	-0.614164	0.145821	-4.21176648082238	6.80812061916851e-05	4.1669727584794	0.0875301500404807	BOVINEHD2600006585	26	25282219	536914	CCDC147	coiled-coil domain containing 147
C14index	-0.753992	0.141018	-5.34677842544923	4.15031075812025e-07	6.38191938389416	0.00119438222110314	BOVINEHD2600006588	26	25297439	NA	NA	NA
C14index	-0.724894	0.142582	-5.08404988006901	1.48415075712387e-06	5.82852198203436	0.00348166293063603	BOVINEHD2600006589	26	25305299	NA	NA	NA
C14index	-0.724894	0.142582	-5.08404988006901	1.48415075712387e-06	5.82852198203436	0.00348166293063603	UA-IFASA-4715	26	25314352	NA	NA	NA
C14index	-0.664084	0.15273	-4.34809140312971	3.90524505282038e-05	4.4083517090982	0.0569897637658649	BOVINEHD2600006606	26	25375304	NA	NA	NA
C14index	-0.643012	0.142098	-4.52513054370927	1.85317896738462e-05	4.73208263745692	0.031414175958627	BOVINEHD2600006867	26	26069335	531405	SORCS3	sortilin-related VPS10 domain containing receptor 3
C14index	-0.643012	0.142098	-4.52513054370927	1.85317896738462e-05	4.73208263745692	0.031414175958627	BOVINEHD2600006869	26	26071466	531405	SORCS3	sortilin-related VPS10 domain containing receptor 3
C14index	-0.643012	0.142098	-4.52513054370927	1.85317896738462e-05	4.73208263745692	0.031414175958627	BOVINEHD2600006870	26	26072090	531405	SORCS3	sortilin-related VPS10 domain containing receptor 3
C14index	-0.680083	0.15136	-4.49314878435518	2.12447139127932e-05	4.67274911286497	0.0345247089753709	BOVINEHD2600006904	26	26137417	531405	SORCS3	sortilin-related VPS10 domain containing receptor 3
C14index	-0.687834	0.152564	-4.50849479562675	1.9898814774674e-05	4.70117279053241	0.0331636193011018	BOVINEHD4100017803	26	26151475	531405	SORCS3	sortilin-related VPS10 domain containing receptor 3
C14index	0.675819	0.158068	4.27549535642888	5.26076686759077e-05	4.27895094366231	0.0723332063107653	BOVINEHD2600006914	26	26153939	531405	SORCS3	sortilin-related VPS10 domain containing receptor 3
C14index	0.845089	0.172585	4.89665382275401	3.56045811186633e-06	5.44849411925869	0.00749944594912359	BOVINEHD2600006919	26	26178903	531405	SORCS3	sortilin-related VPS10 domain containing receptor 3
C14index	0.845089	0.172585	4.89665382275401	3.56045811186633e-06	5.44849411925869	0.00749944594912359	BOVINEHD2600006920	26	26182662	531405	SORCS3	sortilin-related VPS10 domain containing receptor 3
C14index	0.751075	0.143183	5.24555987791847	6.82497097856223e-07	6.16589919100912	0.00178743462161516	BOVINEHD2600006934	26	26219768	531405	SORCS3	sortilin-related VPS10 domain containing receptor 3
C14index	0.751075	0.143183	5.24555987791847	6.82497097856223e-07	6.16589919100912	0.00178743462161516	BOVINEHD2600006937	26	26223225	531405	SORCS3	sortilin-related VPS10 domain containing receptor 3
C14index	0.715747	0.142116	5.03635762334994	1.85937077724842e-06	5.73063399890116	0.00422182928809877	BOVINEHD2600006942	26	26241001	531405	SORCS3	sortilin-related VPS10 domain containing receptor 3
C14index	1.01361	0.151988	6.66901334315867	3.07101146876164e-10	9.51271856167136	4.75031731516722e-06	BOVINEHD2600006953	26	26268995	531405	SORCS3	sortilin-related VPS10 domain containing receptor 3
C14index	0.979753	0.155405	6.30451401177568	2.5448137844775e-09	8.59434399145402	2.75643247225069e-05	BOVINEHD2600006955	26	26274872	531405	SORCS3	sortilin-related VPS10 domain containing receptor 3
C14index	0.648117	0.149407	4.33792928042193	4.0726751146108e-05	4.39012023306632	0.0587728576947671	BOVINEHD2600006983	26	26331374	531405	SORCS3	sortilin-related VPS10 domain containing receptor 3
C14index	-0.664143	0.153636	-4.32283449191596	4.33401179816387e-05	4.36310991076643	0.0620019218468886	BOVINEHD2600007004	26	26373332	531405	SORCS3	sortilin-related VPS10 domain containing receptor 3
C14index	-0.664143	0.153636	-4.32283449191596	4.33401179816387e-05	4.36310991076643	0.0620019218468886	BOVINEHD2600007006	26	26376063	531405	SORCS3	sortilin-related VPS10 domain containing receptor 3
C14index	-0.664143	0.153636	-4.32283449191596	4.33401179816387e-05	4.36310991076643	0.0620019218468886	BOVINEHD2600007008	26	26377806	531405	SORCS3	sortilin-related VPS10 domain containing receptor 3
C14index	-0.653199	0.15585	-4.1912030798845	7.39325017025283e-05	4.13116459804675	0.0935943872703946	BOVINEHD2600007010	26	26382820	531405	SORCS3	sortilin-related VPS10 domain containing receptor 3
C14index	0.883651	0.144413	6.11891588707388	7.20331515756124e-09	8.14246758366902	5.48542423069276e-05	BOVINEHD2600007013	26	26397576	531405	SORCS3	sortilin-related VPS10 domain containing receptor 3
C14index	-0.749828	0.148792	-5.03943760417227	1.83260309454977e-06	5.73693158441689	0.00418022677489688	BOVINEHD2600007014	26	26400999	NA	NA	NA
C14index	1.01898	0.153776	6.62639163458537	3.95135938140646e-10	9.40325346885974	5.92684749104877e-06	BOVINEHD2600007024	26	26417634	NA	NA	NA
C14index	0.807074	0.158321	5.09770655819506	1.39091755150896e-06	5.85669861262904	0.00329417192974216	BOVINEHD2600007030	26	26427769	NA	NA	NA
C14index	-0.723881	0.139374	-5.19380228737067	8.77406439436027e-07	6.05679918255785	0.00219344519705961	BOVINEHD2600007031	26	26430172	NA	NA	NA
C14index	-0.723881	0.139374	-5.19380228737067	8.77406439436027e-07	6.05679918255785	0.00219344519705961	BOVINEHD2600007033	26	26435965	NA	NA	NA
C14index	-0.723881	0.139374	-5.19380228737067	8.77406439436027e-07	6.05679918255785	0.00219344519705961	BOVINEHD2600007034	26	26441241	NA	NA	NA
C14index	-0.723881	0.139374	-5.19380228737067	8.77406439436027e-07	6.05679918255785	0.00219344519705961	BOVINEHD2600007040	26	26449783	NA	NA	NA
C14index	-0.723881	0.139374	-5.19380228737067	8.77406439436027e-07	6.05679918255785	0.00219344519705961	BOVINEHD2600007042	26	26453445	NA	NA	NA
C14index	0.976214	0.14462	6.75020052551514	1.89352743955003e-10	9.72272839703441	3.23284772747366e-06	BOVINEHD2600007043	26	26454234	NA	NA	NA
C14index	-0.8751	0.139688	-6.26467556268255	3.18830159829928e-09	8.49644060312229	3.28782974652619e-05	BOVINEHD2600007046	26	26457851	NA	NA	NA
C14index	0.845439	0.142845	5.91857607896671	2.15306286117874e-08	7.66694329025802	0.000124167627029133	BOVINEHD2600007062	26	26539402	NA	NA	NA
C14index	-0.712711	0.141801	-5.02613521766419	1.9509392335077e-06	5.70975625749594	0.00440951463725377	BOVINEHD2600007063	26	26543605	NA	NA	NA
C14index	-0.736098	0.144128	-5.10725188721137	1.32913385979265e-06	5.87643127816805	0.00316298074257502	BOVINEHD2600007065	26	26558747	NA	NA	NA
C14index	-0.68344	0.147818	-4.62352352216915	1.21069797846696e-05	4.91696418273991	0.0218713915391785	BOVINEHD2600007066	26	26561229	NA	NA	NA
C14index	-0.687208	0.146979	-4.67555228978289	9.63501355128675e-06	5.01614767018913	0.0179757385548446	BOVINEHD2600007067	26	26562614	NA	NA	NA
C14index	-0.697939	0.147034	-4.74678645755403	7.02218706631284e-06	5.15352760540537	0.0136845285150858	BOVINEHD2600007068	26	26564755	NA	NA	NA
C14index	-0.697939	0.147034	-4.74678645755403	7.02218706631284e-06	5.15352760540537	0.0136845285150858	BOVINEHD2600007070	26	26580413	NA	NA	NA
C14index	-0.697939	0.147034	-4.74678645755403	7.02218706631284e-06	5.15352760540537	0.0136845285150858	BOVINEHD2600007078	26	26631790	NA	NA	NA
C14index	-0.697939	0.147034	-4.74678645755403	7.02218706631284e-06	5.15352760540537	0.0136845285150858	BOVINEHD2600007080	26	26638827	NA	NA	NA
C14index	-0.638395	0.141072	-4.52531331518657	1.85172804582926e-05	4.73242279566069	0.031414175958627	BOVINEHD2600007091	26	26693450	NA	NA	NA
C14index	-0.652655	0.142461	-4.58128891415896	1.45487871709688e-05	4.83717320921483	0.0258115299965406	BTB-01414534	26	26696586	NA	NA	NA
C14index	0.906674	0.144637	6.26861729709549	3.11813251679118e-09	8.50610543177443	3.28388448019439e-05	BOVINEHD2600007092	26	26705199	NA	NA	NA
C14index	-0.710715	0.142756	-4.97852979909776	2.43773911518677e-06	5.61301277406516	0.00545991791036927	BOVINEHD2600007094	26	26711757	NA	NA	NA
C14index	0.899194	0.155599	5.77891888765352	4.5382783563212e-08	7.34310887008465	0.000182722336845136	ARS-BFGL-NGS-71848	26	27213271	NA	NA	NA
C14index	-0.646535	0.143672	-4.50007656328303	2.06267128928304e-05	4.68556997640151	0.0339199098157633	BOVINEHD2600007257	26	27277918	NA	NA	NA
C14index	0.890718	0.157799	5.64463653128347	9.16725169570918e-08	7.03776084451367	0.000328814703865863	BOVINEHD2600007298	26	27443814	NA	NA	NA
C14index	0.819167	0.147436	5.55608535228845	1.44653495376084e-07	6.83967106769035	0.00047805350287467	BOVINEHD2600007306	26	27489446	NA	NA	NA
C14index	0.819167	0.147436	5.55608535228845	1.44653495376084e-07	6.83967106769035	0.00047805350287467	BOVINEHD2600007307	26	27491634	NA	NA	NA
C14index	0.819167	0.147436	5.55608535228845	1.44653495376084e-07	6.83967106769035	0.00047805350287467	BOVINEHD2600007308	26	27492649	NA	NA	NA
C14index	0.819167	0.147436	5.55608535228845	1.44653495376084e-07	6.83967106769035	0.00047805350287467	BOVINEHD2600007309	26	27493853	NA	NA	NA
C14index	0.852068	0.14651	5.8157668418538	3.73306585798709e-08	7.42793434827137	0.000157932296636742	BOVINEHD2600007310	26	27494415	NA	NA	NA
C14index	0.819167	0.147436	5.55608535228845	1.44653495376084e-07	6.83967106769035	0.00047805350287467	BOVINEHD2600007311	26	27495168	NA	NA	NA
C14index	0.706031	0.15643	4.51339896439302	1.94861301668305e-05	4.71027440070094	0.0326960089982998	BOVINEHD2600007436	26	27965454	537536	NA	NA
C14index	0.706031	0.15643	4.51339896439302	1.94861301668305e-05	4.71027440070094	0.0326960089982998	BOVINEHD2600007437	26	27966615	537536	NA	NA
C14index	0.680843	0.153284	4.44170950653689	2.64177725470186e-05	4.5781038033498	0.0402349991581952	BOVINEHD2600007463	26	28033462	537536	NA	NA
C14index	0.720746	0.150616	4.78532161257768	5.90737502787214e-06	5.22860545721648	0.0118382838898634	BOVINEHD2600007482	26	28098222	537536	NA	NA
C14index	0.734534	0.150151	4.89196875145687	3.63787790632109e-06	5.43915188072631	0.00763004812534932	BOVINEHD2600007489	26	28125807	537536	NA	NA
C14index	0.590144	0.141313	4.17614798355424	7.85147454504543e-05	4.10504877298227	0.0976470923669539	BOVINEHD2600007853	26	29364865	NA	NA	NA
C14index	0.590144	0.141313	4.17614798355424	7.85147454504543e-05	4.10504877298227	0.0976470923669539	BOVINEHD2600007856	26	29377784	NA	NA	NA
C14index	0.598635	0.139937	4.27788933591545	5.20970430993494e-05	4.28318692549277	0.0720312926857217	BTB-01883871	26	29388641	NA	NA	NA
C14index	0.591025	0.139922	4.22396049227427	6.48214032280079e-05	4.18828157176749	0.0839936059042206	BOVINEHD2600007864	26	29411552	NA	NA	NA
C14index	0.591025	0.139922	4.22396049227427	6.48214032280079e-05	4.18828157176749	0.0839936059042206	BOVINEHD2600007865	26	29412841	NA	NA	NA
C14index	0.731374	0.159503	4.58533068343542	1.42961468523665e-05	4.84478099933531	0.0254545465955819	BOVINEHD2600008194	26	30596646	NA	NA	NA
C14index	0.660318	0.144847	4.55872748486334	1.60392753396918e-05	4.79481525719166	0.0277593869396574	BOVINEHD2600009710	26	35542773	NA	NA	NA
C14index	0.660318	0.144847	4.55872748486334	1.60392753396918e-05	4.79481525719166	0.0277593869396574	BOVINEHD2600009712	26	35547476	NA	NA	NA
C14index	0.660318	0.144847	4.55872748486334	1.60392753396918e-05	4.79481525719166	0.0277593869396574	BOVINEHD2600009713	26	35548205	NA	NA	NA
C14index	0.660318	0.144847	4.55872748486334	1.60392753396918e-05	4.79481525719166	0.0277593869396574	BOVINEHD2600009714	26	35551159	NA	NA	NA
C14index	0.660318	0.144847	4.55872748486334	1.60392753396918e-05	4.79481525719166	0.0277593869396574	BOVINEHD2600009715	26	35552956	NA	NA	NA
C14index	0.660318	0.144847	4.55872748486334	1.60392753396918e-05	4.79481525719166	0.0277593869396574	BOVINEHD2600009716	26	35555582	NA	NA	NA
C14index	0.677608	0.144898	4.67644826015542	9.59700561240882e-06	5.01786425121713	0.0179757385548446	BOVINEHD2600009718	26	35560182	NA	NA	NA
C14index	0.677608	0.144898	4.67644826015542	9.59700561240882e-06	5.01786425121713	0.0179757385548446	BOVINEHD2600009719	26	35567508	NA	NA	NA
C14index	0.687713	0.144534	4.758139953229	6.67433149710327e-06	5.17559222684104	0.0132678204890047	BOVINEHD2600009720	26	35572599	NA	NA	NA
C14index	-0.69444	0.137578	-5.04760935614706	1.76337085934388e-06	5.75365634043539	0.00405972261135568	BOVINEHD2600009893	26	36214725	504617	ATRNL1	attractin-like 1
C14index	-0.600462	0.140661	-4.26885917205195	5.40480674727084e-05	4.26721982994274	0.0738174075267625	BOVINEHD2600009897	26	36227755	504617	ATRNL1	attractin-like 1
C14index	-0.765597	0.161019	-4.75469975592942	6.77795077250887e-06	5.16890158971897	0.0134199087407181	BOVINEHD2600011506	26	41656807	NA	NA	NA
C14index	0.607978	0.144185	4.21665221763706	6.67569030111306e-05	4.17550381933214	0.0860510387501601	BOVINEHD2700007672	27	27353182	NA	NA	NA
C16_1	-0.461825	0.0956563	-4.82796219381264	4.8719026465284e-06	5.31230139863831	0.0887687718082204	BOVINEHD0800026232	8	88387778	NA	NA	NA
C16_1	-0.461825	0.0956563	-4.82796219381264	4.8719026465284e-06	5.31230139863831	0.0887687718082204	BOVINEHD0800026238	8	88402666	NA	NA	NA
C16_1	-0.141402	0.0276521	-5.11360800807172	1.2894703608644e-06	5.88958863589206	0.0455905140787217	BOVINEHD1400000188	14	1588879	532363	ARHGAP39	Rho GTPase activating protein 39
C16_1	-0.141402	0.0276521	-5.11360800807172	1.2894703608644e-06	5.88958863589206	0.0455905140787217	BOVINEHD1400000199	14	1638045	NA	NA	NA
C16_1	-0.143091	0.027659	-5.17339744748545	9.68183945420637e-07	6.01404212317523	0.0455905140787217	BOVINEHD1400000200	14	1640406	NA	NA	NA
C16_1	-0.141402	0.0276521	-5.11360800807172	1.2894703608644e-06	5.88958863589206	0.0455905140787217	ARS-BFGL-NGS-57820	14	1651311	NA	NA	NA
C16_1	-0.144425	0.0277592	-5.20277961900919	8.40124708793719e-07	6.07565624212746	0.0455905140787217	BOVINEHD1400000204	14	1667797	282612	CYHR1	cysteine/histidine-rich 1
C16_1	0.12832	0.0266581	4.8135463517655	5.20076281746156e-06	5.28393295191954	0.0887687718082204	BOVINEHD4100010518	14	1672047	282612	CYHR1	cysteine/histidine-rich 1
C16_1	0.12832	0.0266581	4.8135463517655	5.20076281746156e-06	5.28393295191954	0.0887687718082204	BOVINEHD1400000205	14	1672913	282612	CYHR1	cysteine/histidine-rich 1
C16_1	0.130688	0.0267269	4.88975526529452	3.67501570148684e-06	5.43474080105475	0.0887687718082204	ARS-BFGL-NGS-34135	14	1675278	282612	CYHR1	cysteine/histidine-rich 1
C16_1	-0.144425	0.0277592	-5.20277961900919	8.40124708793719e-07	6.07565624212746	0.0455905140787217	BOVINEHD1400000206	14	1679844	NA	NA	NA
C16_1	-0.14525	0.0278218	-5.22072619312913	7.70128450420243e-07	6.11343683241686	0.0455905140787217	BOVINEHD1400000216	14	1736599	282703	CPSF1	cleavage and polyadenylation specific factor 1. 160kDa
C16_1	-0.14525	0.0278218	-5.22072619312913	7.70128450420243e-07	6.11343683241686	0.0455905140787217	ARS-BFGL-NGS-4939	14	1801116	282609	DGAT1	diacylglycerol O-acyltransferase 1
C16_1	-0.131896	0.027035	-4.87871277972998	3.86579572925543e-06	5.41276109805733	0.0887687718082204	BOVINEHD1400000262	14	1967325	100141215	SMPD5	sphingomyelin phosphodiesterase 5
C16_1	-0.155954	0.0274142	-5.68880361272625	7.28556275881791e-08	7.13753689638407	0.0180311849830536	BOVINEHD1400000275	14	2019390	510225	GRINA	glutamate receptor. ionotropic. N-methyl D-aspartate-associated protein 1 (glutamate binding)
C16_1	-0.155954	0.0274142	-5.68880361272625	7.28556275881791e-08	7.13753689638407	0.0180311849830536	BOVINEHD1400000281	14	2046297	NA	NA	NA
C16_1	-0.130011	0.0269973	-4.81570379260148	5.15022513816533e-06	5.28817378569168	0.0887687718082204	BOVINEHD1400000282	14	2051225	NA	NA	NA
C16_1	-0.131019	0.0270183	-4.84926882890485	4.42215800718797e-06	5.35436574379623	0.0887687718082204	ARS-BFGL-NGS-107379	14	2054457	NA	NA	NA
C16_1	-0.131019	0.0270183	-4.84926882890485	4.42215800718797e-06	5.35436574379623	0.0887687718082204	BOVINEHD1400000283	14	2057629	786966	LOC786966	plectin-like
C16_1	-0.131019	0.0270183	-4.84926882890485	4.42215800718797e-06	5.35436574379623	0.0887687718082204	BOVINEHD1400000285	14	2066638	786966	LOC786966	plectin-like
C16_1	-0.131019	0.0270183	-4.84926882890485	4.42215800718797e-06	5.35436574379623	0.0887687718082204	BOVINEHD1400000286	14	2069181	786966	LOC786966	plectin-like
C16_1	-0.131019	0.0270183	-4.84926882890485	4.42215800718797e-06	5.35436574379623	0.0887687718082204	BOVINEHD1400000287	14	2076458	786966	LOC786966	plectin-like
C16_1	0.128838	0.0261582	4.92533889946556	3.11987294016211e-06	5.50586309268352	0.0887687718082204	BOVINEHD4100010527	14	2227613	524974	FAM83H	family with sequence similarity 83. member H
C16_1	-0.142657	0.0267584	-5.33129783544607	4.48070562222916e-07	6.34865358785243	0.0455905140787217	BOVINEHD1400000324	14	2257386	NA	NA	NA
C16_1	0.137107	0.0266097	5.15251956993127	1.07042650381193e-06	5.97044314629078	0.0455905140787217	ARS-BFGL-NGS-103064	14	2754909	NA	NA	NA
C16_1	0.137107	0.0266097	5.15251956993127	1.07042650381193e-06	5.97044314629078	0.0455905140787217	BOVINEHD1400000441	14	2755467	NA	NA	NA
C16_1	0.13756	0.0275598	4.99132794867887	2.29645125051897e-06	5.63894276942974	0.0710441641116801	BOVINEHD1400000445	14	2763040	NA	NA	NA
C16_1	0.13756	0.0275598	4.99132794867887	2.29645125051897e-06	5.63894276942974	0.0710441641116801	BOVINEHD1400000446	14	2763621	NA	NA	NA
C16_1	0.137107	0.0266097	5.15251956993127	1.07042650381193e-06	5.97044314629078	0.0455905140787217	BOVINEHD1400000447	14	2764862	NA	NA	NA
CLA911	-0.0768234	0.0133739	-5.74427803408131	5.44791381664888e-08	7.26376977136874	0.0269663017262013	BOVINEHD1700009097	17	32759276	781683	FAT4	FAT tumor suppressor homolog 4 (Drosophila)
CLA911	-0.0770915	0.0139483	-5.52694593606389	1.67857738441736e-07	6.77505863246139	0.0415434474024221	BOVINEHD1700009101	17	32771767	781683	FAT4	FAT tumor suppressor homolog 4 (Drosophila)
CLAindex	-10.8458	1.74538	-6.21400497312906	4.24001788550649e-09	8.37263231143548	0.000419748202607909	BOVINEHD1600023176	16	79534214	407152	PTPRC	protein tyrosine phosphatase. receptor type. C
CLAindex	-10.8458	1.74538	-6.21400497312906	4.24001788550649e-09	8.37263231143548	0.000419748202607909	BOVINEHD1600023178	16	79540158	407152	PTPRC	protein tyrosine phosphatase. receptor type. C
CLAindex	-10.8458	1.74538	-6.21400497312906	4.24001788550649e-09	8.37263231143548	0.000419748202607909	BOVINEHD1600023180	16	79547230	407152	PTPRC	protein tyrosine phosphatase. receptor type. C
CLAindex	-12.5405	1.91212	-6.55842729535803	5.89076075891892e-10	9.22982861487922	0.000145791616174636	BOVINEHD1600023186	16	79579500	407152	PTPRC	protein tyrosine phosphatase. receptor type. C
CLAindex	-14.0834	2.00126	-7.03726652209108	3.30524918448001e-11	10.4807957932539	1.63604546233065e-05	BOVINEHD1600023190	16	79593028	407152	PTPRC	protein tyrosine phosphatase. receptor type. C
CLAindex	-9.37351	1.67469	-5.59716126566708	1.17156579686059e-07	6.93123331576437	0.00966510540655404	BOVINEHD1600023192	16	79597491	NA	NA	NA
CLAindex	-5.26027	1.01272	-5.19419977881349	8.75722419903444e-07	6.05763353151225	0.0619240837562123	BOVINEHD2500008371	25	30053788	615936	NA	NA
FAT	0.26989	0.0654529	4.12342310271967	9.67701723008517e-05	4.01425848568091	0.0810485397058626	BOVINEHD0100005981	1	20125305	NA	NA	NA
FAT	-0.366067	0.0756956	-4.8360406681498	4.69644051259868e-06	5.32823117427785	0.00591517280073319	BOVINEHD0200026998	2	94262608	535378	PARD3B	par-3 partitioning defective 3 homolog B (C. elegans)
FAT	-0.366067	0.0756956	-4.8360406681498	4.69644051259868e-06	5.32823117427785	0.00591517280073319	BOVINEHD0200026999	2	94263218	535378	PARD3B	par-3 partitioning defective 3 homolog B (C. elegans)
FAT	-0.366067	0.0756956	-4.8360406681498	4.69644051259868e-06	5.32823117427785	0.00591517280073319	BOVINEHD0200027000	2	94264285	535378	PARD3B	par-3 partitioning defective 3 homolog B (C. elegans)
FAT	-0.366067	0.0756956	-4.8360406681498	4.69644051259868e-06	5.32823117427785	0.00591517280073319	BOVINEHD0200027001	2	94264837	535378	PARD3B	par-3 partitioning defective 3 homolog B (C. elegans)
FAT	-0.366067	0.0756956	-4.8360406681498	4.69644051259868e-06	5.32823117427785	0.00591517280073319	BOVINEHD0200027002	2	94265763	535378	PARD3B	par-3 partitioning defective 3 homolog B (C. elegans)
FAT	-0.366067	0.0756956	-4.8360406681498	4.69644051259868e-06	5.32823117427785	0.00591517280073319	BOVINEHD0200027003	2	94266879	535378	PARD3B	par-3 partitioning defective 3 homolog B (C. elegans)
FAT	-0.366067	0.0756956	-4.8360406681498	4.69644051259868e-06	5.32823117427785	0.00591517280073319	BOVINEHD0200027004	2	94267435	535378	PARD3B	par-3 partitioning defective 3 homolog B (C. elegans)
FAT	-0.366067	0.0756956	-4.8360406681498	4.69644051259868e-06	5.32823117427785	0.00591517280073319	BOVINEHD0200027005	2	94268065	535378	PARD3B	par-3 partitioning defective 3 homolog B (C. elegans)
FAT	-0.366067	0.0756956	-4.8360406681498	4.69644051259868e-06	5.32823117427785	0.00591517280073319	BOVINEHD0200027006	2	94268843	535378	PARD3B	par-3 partitioning defective 3 homolog B (C. elegans)
FAT	-0.389242	0.0771959	-5.042262607211	1.80837816892957e-06	5.74271074448814	0.00291569465657796	BOVINEHD0200027029	2	94321647	535378	PARD3B	par-3 partitioning defective 3 homolog B (C. elegans)
FAT	-0.389242	0.0771959	-5.042262607211	1.80837816892957e-06	5.74271074448814	0.00291569465657796	BOVINEHD0200027038	2	94333138	535378	PARD3B	par-3 partitioning defective 3 homolog B (C. elegans)
FAT	-1.05647	0.215726	-4.8972771015084	3.5502787135755e-06	5.4497375514473	0.00509371350365349	BOVINEHD0300008139	3	25858858	532645	NA	NA
FAT	-1.33892	0.230549	-5.80752898516151	3.90003089337217e-08	7.4089319527766	0.000122958782912416	BOVINEHD0300008143	3	25876360	532645	NA	NA
FAT	-0.72535	0.175796	-4.12608933081526	9.57580856722705e-05	4.01882454462211	0.0803368140311918	BOVINEHD0300017067	3	56652100	NA	NA	NA
FAT	-0.762108	0.179779	-4.23913805283153	6.09702944654955e-05	4.21488170748044	0.0538227408203424	BOVINEHD0300017087	3	56699444	NA	NA	NA
FAT	-1.12651	0.252477	-4.46183216689045	2.42653931196737e-05	4.61501266835768	0.0249879064718614	BOVINEHD0300017325	3	57461921	NA	NA	NA
FAT	0.257681	0.061218	4.20923584566631	6.87768866947615e-05	4.16255748716314	0.0598303312543406	BOVINEHD0300032531	3	112762322	100139189	NA	NA
FAT	-0.346344	0.0773384	-4.47829280150611	2.26300105895287e-05	4.64531524282067	0.0238329641737176	BOVINEHD0500001664	5	6209193	541172	ZDHHC17	zinc finger. DHHC-type containing 17
FAT	0.25876	0.0597131	4.33338748113898	4.1496900664255e-05	4.38198433882228	0.038464984791003	BOVINEHD0500001889	5	6888122	NA	NA	NA
FAT	0.25876	0.0597131	4.33338748113898	4.1496900664255e-05	4.38198433882228	0.038464984791003	BOVINEHD0500001892	5	6890717	NA	NA	NA
FAT	0.25876	0.0597131	4.33338748113898	4.1496900664255e-05	4.38198433882228	0.038464984791003	BOVINEHD0500001893	5	6891325	NA	NA	NA
FAT	0.25876	0.0597131	4.33338748113898	4.1496900664255e-05	4.38198433882228	0.038464984791003	BOVINEHD0500001895	5	6892986	NA	NA	NA
FAT	-0.286114	0.0698573	-4.09569221827926	0.000107912910220098	3.96692659515076	0.0888221344234673	BOVINEHD0600011374	6	41983400	614299	KCNIP4	Kv channel interacting protein 4
FAT	-0.299631	0.0704964	-4.25030214308816	5.82770086136845e-05	4.23450274887034	0.0519751114083532	BOVINEHD0600011378	6	42003353	614299	KCNIP4	Kv channel interacting protein 4
FAT	-0.309702	0.0701988	-4.41178481683448	2.99576966915174e-05	4.52349158057931	0.0293166355317221	BOVINEHD0600011379	6	42005189	614299	KCNIP4	Kv channel interacting protein 4
FAT	-0.299631	0.0704964	-4.25030214308816	5.82770086136845e-05	4.23450274887034	0.0519751114083532	BOVINEHD0600011380	6	42008725	614299	KCNIP4	Kv channel interacting protein 4
FAT	-0.299631	0.0704964	-4.25030214308816	5.82770086136845e-05	4.23450274887034	0.0519751114083532	BOVINEHD0600011381	6	42009723	614299	KCNIP4	Kv channel interacting protein 4
FAT	0.320268	0.0657329	4.8722633567057	3.98158717721158e-06	5.39994377091664	0.00561487734280597	BOVINEHD0600012306	6	45106704	NA	NA	NA
FAT	-0.298192	0.0717948	-4.1533927248213	8.59533957539362e-05	4.06573696100061	0.0726923508771966	BOVINEHD0600016960	6	61514281	514013	APBB2	amyloid beta (A4) precursor protein-binding. family B. member 2
FAT	-0.324163	0.071016	-4.56464740340205	1.56346561287788e-05	4.8059116662609	0.0171488688264607	BOVINEHD0600018169	6	65730569	NA	NA	NA
FAT	-0.324163	0.071016	-4.56464740340205	1.56346561287788e-05	4.8059116662609	0.0171488688264607	BOVINEHD0600018173	6	65762454	NA	NA	NA
FAT	-1.01059	0.228512	-4.42248109508472	2.86434746008687e-05	4.54297430101308	0.0284129491619968	BOVINEHD0600018246	6	66121729	NA	NA	NA
FAT	-1.01059	0.228512	-4.42248109508472	2.86434746008687e-05	4.54297430101308	0.0284129491619968	BOVINEHD0600018247	6	66126060	NA	NA	NA
FAT	-1.01059	0.228512	-4.42248109508472	2.86434746008687e-05	4.54297430101308	0.0284129491619968	BOVINEHD0600018255	6	66171663	NA	NA	NA
FAT	-0.254489	0.0584816	-4.35160802714016	3.84884428542954e-05	4.41466965901366	0.0366368526880588	BOVINEHD0600018361	6	66540906	282236	NA	NA
FAT	0.247181	0.0591171	4.18120983607112	7.69449277212262e-05	4.1138200039714	0.0665848043761599	HAPMAP53343-SS46526328	6	69184582	505877	OCIAD2	OCIA domain containing 2
FAT	-0.260249	0.0629666	-4.13312772168102	9.31341555050119e-05	4.03089101905051	0.0785347816499026	BOVINEHD0600019790	6	71050523	NA	NA	NA
FAT	-0.868865	0.20163	-4.30920497941775	4.58359086108242e-05	4.33879415515592	0.0417827649867775	BOVINEHD0600022682	6	82039660	NA	NA	NA
FAT	-0.868865	0.20163	-4.30920497941775	4.58359086108242e-05	4.33879415515592	0.0417827649867775	HAPMAP32475-BTC-050530	6	82047313	NA	NA	NA
FAT	-0.868865	0.20163	-4.30920497941775	4.58359086108242e-05	4.33879415515592	0.0417827649867775	BOVINEHD4100005216	6	82055343	NA	NA	NA
FAT	0.240488	0.0592049	4.06196108768024	0.000123099330852006	3.90974430781662	0.0970257948765117	BOVINEHD0700014406	7	49784694	NA	NA	NA
FAT	-1.16266	0.279951	-4.15308393254534	8.60587768777116e-05	4.06520483068009	0.0726923508771966	BOVINEHD1000006455	10	19707888	NA	NA	NA
FAT	-0.335112	0.0773145	-4.33440040354655	4.13239510170051e-05	4.38379816191401	0.038464984791003	BOVINEHD1100011601	11	39220135	NA	NA	NA
FAT	-0.335112	0.0773145	-4.33440040354655	4.13239510170051e-05	4.38379816191401	0.038464984791003	BOVINEHD1100011602	11	39221085	NA	NA	NA
FAT	-0.335112	0.0773145	-4.33440040354655	4.13239510170051e-05	4.38379816191401	0.038464984791003	BOVINEHD1100011603	11	39222834	NA	NA	NA
FAT	-0.335112	0.0773145	-4.33440040354655	4.13239510170051e-05	4.38379816191401	0.038464984791003	BOVINEHD1100011605	11	39227308	NA	NA	NA
FAT	-0.335112	0.0773145	-4.33440040354655	4.13239510170051e-05	4.38379816191401	0.038464984791003	BOVINEHD1100011607	11	39231698	NA	NA	NA
FAT	-0.250954	0.0609351	-4.11838168805828	9.87115324784657e-05	4.00563210569736	0.082395664742531	BOVINEHD1100012561	11	42903640	NA	NA	NA
FAT	-0.250954	0.0609351	-4.11838168805828	9.87115324784657e-05	4.00563210569736	0.082395664742531	BOVINEHD1100012562	11	42911085	NA	NA	NA
FAT	-0.285712	0.0696341	-4.10304721393685	0.000104845047030002	3.97945208115808	0.0873680484159907	BOVINEHD1100012798	11	43838585	521363	GCFC2	GC-rich sequence DNA-binding factor 2
FAT	-0.539022	0.128375	-4.19880817916261	7.17151115476098e-05	4.14438932173471	0.0622768996040037	BOVINEHD1100016980	11	59189431	NA	NA	NA
FAT	0.308204	0.0746265	4.1299538367738	9.43088680508709e-05	4.02544746776662	0.0792553153536372	BOVINEHD4100009349	12	10682284	515082	OLFM4	olfactomedin 4
FAT	0.291269	0.0609614	4.77792504765311	6.10726143396797e-06	5.21415348873191	0.00742751030376217	BOVINEHD1400000143	14	1427669	100294758	ZNF16	zinc finger protein 16
FAT	0.323401	0.0601373	5.37771067207873	3.55931508208327e-07	6.44863356514219	0.000778231751050458	BOVINEHD1400000145	14	1429389	789384	NA	NA
FAT	0.327285	0.0603484	5.42325894307057	2.83489114243304e-07	6.54746361301387	0.000694666216458453	BOVINEHD1400000152	14	1439476	100294758	ZNF16	zinc finger protein 16
FAT	0.327285	0.0603484	5.42325894307057	2.83489114243304e-07	6.54746361301387	0.000694666216458453	BOVINEHD4100010506	14	1442028	100294758	ZNF16	zinc finger protein 16
FAT	0.327285	0.0603484	5.42325894307057	2.83489114243304e-07	6.54746361301387	0.000694666216458453	BOVINEHD1400000154	14	1444759	100294758	ZNF16	zinc finger protein 16
FAT	0.313953	0.0647789	4.84653181823094	4.4776157316424e-06	5.34895318024965	0.00591517280073319	BOVINEHD4100010508	14	1466678	NA	NA	NA
FAT	0.313953	0.0647789	4.84653181823094	4.4776157316424e-06	5.34895318024965	0.00591517280073319	BOVINEHD1400000158	14	1468693	NA	NA	NA
FAT	0.313953	0.0647789	4.84653181823094	4.4776157316424e-06	5.34895318024965	0.00591517280073319	BOVINEHD1400000159	14	1469162	NA	NA	NA
FAT	0.313953	0.0647789	4.84653181823094	4.4776157316424e-06	5.34895318024965	0.00591517280073319	BOVINEHD4100010509	14	1480260	NA	NA	NA
FAT	0.2916	0.0602357	4.84098300509499	4.59210343533789e-06	5.33798833818618	0.00591517280073319	BOVINEHD1400000164	14	1486102	NA	NA	NA
FAT	0.289837	0.0601769	4.81641626604229	5.13363935805448e-06	5.28957464410015	0.00640067844838095	BOVINEHD1400000165	14	1486682	NA	NA	NA
FAT	-0.392416	0.0554757	-7.07365567266389	2.63882389933923e-11	10.5785895912491	2.61235121798106e-07	HAPMAP30383-BTC-005848	14	1489496	NA	NA	NA
FAT	0.2916	0.0602357	4.84098300509499	4.59210343533789e-06	5.33798833818618	0.00591517280073319	BOVINEHD1400000167	14	1493001	615905	ZNF34	zinc finger protein 34
FAT	0.2916	0.0602357	4.84098300509499	4.59210343533789e-06	5.33798833818618	0.00591517280073319	BOVINEHD4100010510	14	1494482	615905	ZNF34	zinc finger protein 34
FAT	0.2916	0.0602357	4.84098300509499	4.59210343533789e-06	5.33798833818618	0.00591517280073319	BOVINEHD4100010511	14	1497296	615905	ZNF34	zinc finger protein 34
FAT	0.289837	0.0601769	4.81641626604229	5.13363935805448e-06	5.28957464410015	0.00640067844838095	BOVINEHD1400000170	14	1504519	NA	NA	NA
FAT	0.2916	0.0602357	4.84098300509499	4.59210343533789e-06	5.33798833818618	0.00591517280073319	BTA-34956-NO-RS	14	1514056	NA	NA	NA
FAT	0.2916	0.0602357	4.84098300509499	4.59210343533789e-06	5.33798833818618	0.00591517280073319	BOVINEHD4100010513	14	1516428	NA	NA	NA
FAT	0.2916	0.0602357	4.84098300509499	4.59210343533789e-06	5.33798833818618	0.00591517280073319	BOVINEHD1400000173	14	1517553	785799	ZNF7	zinc finger protein 7
FAT	0.2916	0.0602357	4.84098300509499	4.59210343533789e-06	5.33798833818618	0.00591517280073319	BOVINEHD4100010514	14	1518492	785799	ZNF7	zinc finger protein 7
FAT	0.289837	0.0601769	4.81641626604229	5.13363935805448e-06	5.28957464410015	0.00640067844838095	BOVINEHD1400000174	14	1522098	785799	ZNF7	zinc finger protein 7
FAT	0.2916	0.0602357	4.84098300509499	4.59210343533789e-06	5.33798833818618	0.00591517280073319	BOVINEHD4100010515	14	1524573	NA	NA	NA
FAT	0.2916	0.0602357	4.84098300509499	4.59210343533789e-06	5.33798833818618	0.00591517280073319	BOVINEHD4100010517	14	1529914	NA	NA	NA
FAT	0.297026	0.0604874	4.91054335283051	3.34013329320366e-06	5.47623620164719	0.00487702813570242	BOVINEHD1400000187	14	1585385	532363	ARHGAP39	Rho GTPase activating protein 39
FAT	-0.498317	0.0558461	-8.92304028392314	9.78678944605574e-17	16.0093597550346	6.05538023395807e-12	BOVINEHD1400000188	14	1588879	532363	ARHGAP39	Rho GTPase activating protein 39
FAT	-0.498317	0.0558461	-8.92304028392314	9.78678944605574e-17	16.0093597550346	6.05538023395807e-12	BOVINEHD1400000199	14	1638045	NA	NA	NA
FAT	-0.495384	0.0559939	-8.84710655982169	1.69836002767959e-16	15.7699702402048	7.95837602722197e-12	BOVINEHD1400000200	14	1640406	NA	NA	NA
FAT	-0.498317	0.0558461	-8.92304028392314	9.78678944605574e-17	16.0093597550346	6.05538023395807e-12	ARS-BFGL-NGS-57820	14	1651311	NA	NA	NA
FAT	-0.501539	0.0561137	-8.93790642926772	8.78259299160368e-17	16.056377243127	6.05538023395807e-12	BOVINEHD1400000204	14	1667797	282612	CYHR1	cysteine/histidine-rich 1
FAT	0.33105	0.0565316	5.85601681183621	3.01232803074962e-08	7.52109773692439	0.000108836071384859	BOVINEHD4100010518	14	1672047	282612	CYHR1	cysteine/histidine-rich 1
FAT	0.33105	0.0565316	5.85601681183621	3.01232803074962e-08	7.52109773692439	0.000108836071384859	BOVINEHD1400000205	14	1672913	282612	CYHR1	cysteine/histidine-rich 1
FAT	0.331717	0.0567517	5.84505838591619	3.19388383652349e-08	7.49568088346187	0.000111811831622881	ARS-BFGL-NGS-34135	14	1675278	282612	CYHR1	cysteine/histidine-rich 1
FAT	-0.501539	0.0561137	-8.93790642926772	8.78259299160368e-17	16.056377243127	6.05538023395807e-12	BOVINEHD1400000206	14	1679844	NA	NA	NA
FAT	0.327329	0.0569649	5.74615245528387	5.3944510937911e-08	7.26805273987182	0.000166885436263068	ARS-BFGL-NGS-94706	14	1696470	NA	NA	NA
FAT	-0.502751	0.0562515	-8.93755722069634	8.80496772799282e-17	16.0552722314719	6.05538023395807e-12	BOVINEHD1400000216	14	1736599	282703	CPSF1	cleavage and polyadenylation specific factor 1. 160kDa
FAT	-0.502751	0.0562515	-8.93755722069634	8.80496772799282e-17	16.0552722314719	6.05538023395807e-12	ARS-BFGL-NGS-4939	14	1801116	282609	DGAT1	diacylglycerol O-acyltransferase 1
FAT	0.24339	0.0595629	4.08626846577316	0.000111967542249626	3.95090785469436	0.0906300287921625	BOVINEHD1400000243	14	1868636	515055	HEATR7A	HEAT repeat containing 7A
FAT	0.24339	0.0595629	4.08626846577316	0.000111967542249626	3.95090785469436	0.0906300287921625	BOVINEHD1400000246	14	1880378	515055	HEATR7A	HEAT repeat containing 7A
FAT	0.24339	0.0595629	4.08626846577316	0.000111967542249626	3.95090785469436	0.0906300287921625	BOVINEHD1400000249	14	1892559	515055	HEATR7A	HEAT repeat containing 7A
FAT	0.352575	0.0714926	4.93162928750668	3.03052196847585e-06	5.51848256341003	0.0045456360183153	ARS-BFGL-NGS-71749	14	1954317	NA	NA	NA
FAT	-0.443851	0.0553922	-8.0128790696163	5.90935759123493e-14	13.2284597288897	1.40333144474938e-09	BOVINEHD1400000262	14	1967325	100141215	SMPD5	sphingomyelin phosphodiesterase 5
FAT	-0.494388	0.0559167	-8.84150888732704	1.76858517243874e-16	15.7523740203675	7.95837602722197e-12	BOVINEHD1400000275	14	2019390	510225	GRINA	glutamate receptor. ionotropic. N-methyl D-aspartate-associated protein 1 (glutamate binding)
FAT	-0.494388	0.0559167	-8.84150888732704	1.76858517243874e-16	15.7523740203675	7.95837602722197e-12	BOVINEHD1400000281	14	2046297	NA	NA	NA
FAT	-0.438209	0.055426	-7.90619925666655	1.21414991835694e-13	12.9157276850109	2.61297731820866e-09	BOVINEHD1400000282	14	2051225	NA	NA	NA
FAT	-0.436986	0.055533	-7.86894279077305	1.55885008841851e-13	12.8071956480588	2.75573518630624e-09	ARS-BFGL-NGS-107379	14	2054457	NA	NA	NA
FAT	-0.436986	0.055533	-7.86894279077305	1.55885008841851e-13	12.8071956480588	2.75573518630624e-09	BOVINEHD1400000283	14	2057629	786966	LOC786966	plectin-like
FAT	-0.436986	0.055533	-7.86894279077305	1.55885008841851e-13	12.8071956480588	2.75573518630624e-09	BOVINEHD1400000285	14	2066638	786966	LOC786966	plectin-like
FAT	-0.436986	0.055533	-7.86894279077305	1.55885008841851e-13	12.8071956480588	2.75573518630624e-09	BOVINEHD1400000286	14	2069181	786966	LOC786966	plectin-like
FAT	-0.436986	0.055533	-7.86894279077305	1.55885008841851e-13	12.8071956480588	2.75573518630624e-09	BOVINEHD1400000287	14	2076458	786966	LOC786966	plectin-like
FAT	0.312658	0.0646438	4.83662779725202	4.68392757204219e-06	5.3293898290791	0.00591517280073319	BOVINEHD1400000288	14	2084067	786966	LOC786966	plectin-like
FAT	0.271734	0.0608996	4.46199975040887	2.42481899976613e-05	4.61532067369534	0.0249879064718614	ARS-BFGL-NGS-18365	14	2117455	NA	NA	NA
FAT	0.284712	0.0606504	4.69431364014087	8.86843817484762e-06	5.0521528572561	0.0103664333879681	BOVINEHD1400000299	14	2132257	NA	NA	NA
FAT	0.284712	0.0606504	4.69431364014087	8.86843817484762e-06	5.0521528572561	0.0103664333879681	BOVINEHD4100010522	14	2139958	100337278	NA	NA
FAT	-0.448718	0.0544341	-8.24332541550242	1.21961398525535e-14	13.913777604244	5.03074507398028e-10	BOVINEHD1400000300	14	2147133	NA	NA	NA
FAT	0.320885	0.0571967	5.61020128783654	1.09542205749656e-07	6.96041851833457	0.000296293110222884	BOVINEHD1400000319	14	2219371	NA	NA	NA
FAT	0.376404	0.0546885	6.88269014509449	8.51882195381024e-11	10.0696204585588	6.80109768707227e-07	BOVINEHD4100010527	14	2227613	524974	FAM83H	family with sequence similarity 83. member H
FAT	0.359206	0.0563338	6.37638504769783	1.68961337867619e-09	8.77221266030736	8.28051077852134e-06	BOVINEHD4100010529	14	2233835	NA	NA	NA
FAT	0.366502	0.055864	6.56061148503509	5.81593604357992e-10	9.2353803779525	3.38681798422984e-06	HAPMAP24715-BTC-001973	14	2239085	512125	MAPK15	mitogen-activated protein kinase 15
FAT	-0.484131	0.0541928	-8.93349301014157	9.06956150700399e-17	16.0424137095983	6.05538023395807e-12	BOVINEHD1400000324	14	2257386	NA	NA	NA
FAT	0.367042	0.0577667	6.35386823204372	1.92169481930605e-09	8.71631558067106	9.32557047489594e-06	BOVINEHD1400000326	14	2273502	NA	NA	NA
FAT	-0.390973	0.0542867	-7.20200343730601	1.18436090059244e-11	10.9265159384469	1.38713505313409e-07	BTA-35941-NO-RS	14	2276443	NA	NA	NA
FAT	-0.395122	0.0543508	-7.26984699397249	7.72151819210561e-12	11.1122973010075	1.06167443355589e-07	BOVINEHD1400000331	14	2306572	512526	PYCRL	pyrroline-5-carboxylate reductase-like
FAT	0.311379	0.0590063	5.27704668823499	5.85164841554951e-07	6.23272177546774	0.0011235907969571	BOVINEHD1400000337	14	2328943	399559	NAPRT1	nicotinate phosphoribosyltransferase domain containing 1
FAT	-0.395122	0.0543508	-7.26984699397249	7.72151819210561e-12	11.1122973010075	1.06167443355589e-07	BOVINEHD1400000341	14	2342883	513939	GSDMD	gasdermin D
FAT	0.311379	0.0590063	5.27704668823499	5.85164841554951e-07	6.23272177546774	0.0011235907969571	ARS-BFGL-NGS-26520	14	2386688	515615	ZC3H3	zinc finger CCCH-type containing 3
FAT	-0.395122	0.0543508	-7.26984699397249	7.72151819210561e-12	11.1122973010075	1.06167443355589e-07	BOVINEHD1400000358	14	2395671	515615	ZC3H3	zinc finger CCCH-type containing 3
FAT	-0.395122	0.0543508	-7.26984699397249	7.72151819210561e-12	11.1122973010075	1.06167443355589e-07	BOVINEHD4100010534	14	2398876	515615	ZC3H3	zinc finger CCCH-type containing 3
FAT	-0.395122	0.0543508	-7.26984699397249	7.72151819210561e-12	11.1122973010075	1.06167443355589e-07	BOVINEHD4100010536	14	2420538	NA	NA	NA
FAT	-0.395122	0.0543508	-7.26984699397249	7.72151819210561e-12	11.1122973010075	1.06167443355589e-07	BOVINEHD4100010538	14	2439582	NA	NA	NA
FAT	-0.388191	0.0549282	-7.06724414781478	2.74579701870907e-11	10.5613315708549	2.66495214021312e-07	BOVINEHD4100010539	14	2462143	NA	NA	NA
FAT	-0.386887	0.0547708	-7.06374564548993	2.80595352837889e-11	10.5519195259433	2.67096557940595e-07	HAPMAP30374-BTC-002159	14	2468020	618397	RHPN1	rhophilin. Rho GTPase binding protein 1
FAT	0.319261	0.0637347	5.00921789857017	2.11209904641329e-06	5.6752857195179	0.00331890550599948	BOVINEHD1400000372	14	2472363	NA	NA	NA
FAT	0.310336	0.0634379	4.89196521322427	3.63793698180069e-06	5.43914482827783	0.00520439479479663	BOVINEHD4100010541	14	2480131	NA	NA	NA
FAT	0.346058	0.0587387	5.89148210634556	2.49101908875523e-08	7.60362294443889	9.13344142687718e-05	BOVINEHD1400000389	14	2518104	NA	NA	NA
FAT	0.36574	0.055624	6.5752193297857	5.33890818845147e-10	9.27254754750541	3.22277333018593e-06	HAPMAP30086-BTC-002066	14	2524432	NA	NA	NA
FAT	0.36423	0.055302	6.58619941412607	5.00579596354761e-10	9.30052685622825	3.05899865335883e-06	BOVINEHD4100010545	14	2530056	518201	NA	NA
FAT	0.361585	0.0553679	6.53058902360393	6.9311330741462e-10	9.15919576284493	3.8548314309811e-06	BOVINEHD1400000397	14	2546847	NA	NA	NA
FAT	0.35103	0.0573902	6.11654951542249	7.29833634563889e-09	8.13677612594136	3.09093589101918e-05	HAPMAP30646-BTC-002054	14	2553525	NA	NA	NA
FAT	0.354557	0.0579868	6.11444328709293	7.38393999923969e-09	8.13171184097794	3.09093589101918e-05	BOVINEHD1400000398	14	2564913	618749	LY6H	lymphocyte antigen 6 complex. locus H
FAT	0.354557	0.0579868	6.11444328709293	7.38393999923969e-09	8.13171184097794	3.09093589101918e-05	BOVINEHD4100010548	14	2566015	NA	NA	NA
FAT	0.354557	0.0579868	6.11444328709293	7.38393999923969e-09	8.13171184097794	3.09093589101918e-05	BOVINEHD1400000399	14	2567022	NA	NA	NA
FAT	0.362449	0.0554134	6.54081864675331	6.52944550914421e-10	9.18512369813438	3.71490925965315e-06	BOVINEHD1400000400	14	2568452	NA	NA	NA
FAT	0.371259	0.0589811	6.29454181085127	2.69283105053355e-09	8.56979089357056	1.29408571331777e-05	BOVINEHD1400000414	14	2597718	NA	NA	NA
FAT	0.354499	0.0677017	5.23619052401934	7.14363055406913e-07	6.14608101387287	0.00131449175694251	BOVINEHD1400000418	14	2614504	NA	NA	NA
FAT	0.354499	0.0677017	5.23619052401934	7.14363055406913e-07	6.14608101387287	0.00131449175694251	BOVINEHD4100010552	14	2619714	NA	NA	NA
FAT	0.354499	0.0677017	5.23619052401934	7.14363055406913e-07	6.14608101387287	0.00131449175694251	BOVINEHD4100010553	14	2626726	510977	LY6E	lymphocyte antigen 6 complex. locus E
FAT	0.266673	0.0613129	4.34937835267945	3.88451403381148e-05	4.4106633052119	0.0368347182856732	BOVINEHD1400000421	14	2629655	NA	NA	NA
FAT	0.361854	0.0594139	6.09039298884604	8.43365443278988e-09	8.07398419808131	3.39392195590249e-05	BOVINEHD1400000427	14	2673388	NA	NA	NA
FAT	0.361854	0.0594139	6.09039298884604	8.43365443278988e-09	8.07398419808131	3.39392195590249e-05	HAPMAP29758-BTC-003619	14	2674264	NA	NA	NA
FAT	0.38728	0.0585679	6.61249592353491	4.2886165935466e-10	9.36768277837038	2.68708429865832e-06	BOVINEHD1400000429	14	2676321	NA	NA	NA
FAT	0.358835	0.0719382	4.98810089771498	2.3313147491764e-06	5.63239908872626	0.00360613593689479	BOVINEHD1400000430	14	2685708	NA	NA	NA
FAT	0.358835	0.0719382	4.98810089771498	2.3313147491764e-06	5.63239908872626	0.00360613593689479	BOVINEHD1400000431	14	2687428	NA	NA	NA
FAT	0.326484	0.0613291	5.32347613123297	4.65718106712382e-07	6.33187687674967	0.000922092045331687	BOVINEHD1400000435	14	2709553	787628	NA	NA
FAT	0.326484	0.0613291	5.32347613123297	4.65718106712382e-07	6.33187687674967	0.000922092045331687	ARS-BFGL-NGS-3122	14	2721633	767955	NA	NA
FAT	0.331863	0.0567845	5.84425327334044	3.20763501253559e-08	7.4938150546833	0.000111811831622881	ARS-BFGL-NGS-103064	14	2754909	NA	NA	NA
FAT	0.331863	0.0567845	5.84425327334044	3.20763501253559e-08	7.4938150546833	0.000111811831622881	BOVINEHD1400000441	14	2755467	NA	NA	NA
FAT	0.356156	0.0590519	6.03123692887104	1.16741452135801e-08	7.93277490884457	4.47946906542537e-05	BOVINEHD1400000442	14	2756339	NA	NA	NA
FAT	0.420024	0.0541935	7.7504497771873	3.43242408241766e-13	12.4643990596125	5.8586034552118e-09	BOVINEHD1400000443	14	2758369	NA	NA	NA
FAT	0.354136	0.0584885	6.0547970968652	1.02593306496778e-08	7.9888809730092	4.06256361784009e-05	BOVINEHD1400000445	14	2763040	NA	NA	NA
FAT	0.354136	0.0584885	6.0547970968652	1.02593306496778e-08	7.9888809730092	4.06256361784009e-05	BOVINEHD1400000446	14	2763621	NA	NA	NA
FAT	0.331863	0.0567845	5.84425327334044	3.20763501253559e-08	7.4938150546833	0.000111811831622881	BOVINEHD1400000447	14	2764862	NA	NA	NA
FAT	0.292946	0.0579628	5.05403465671086	1.7107118401196e-06	5.76682313878471	0.00280389069360848	BOVINEHD1400000453	14	2802526	618714	NA	NA
FAT	0.279655	0.0550639	5.07873579604786	1.522034539841e-06	5.81757549192015	0.00253664223794161	HAPMAP29888-BTC-003509	14	2803998	NA	NA	NA
FAT	0.403603	0.0544344	7.41448422321179	3.07165053702863e-12	11.5126281956956	5.06805956473526e-08	BOVINEHD1400000457	14	2833552	NA	NA	NA
FAT	-0.4004	0.0558449	-7.16985794584644	1.44897428128693e-11	10.8389393230135	1.46371241969088e-07	BOVINEHD1400000462	14	2857000	NA	NA	NA
FAT	-0.434678	0.0543014	-8.00491331715204	6.23723025077302e-14	13.2050082234341	1.40333144474938e-09	BOVINEHD1400000464	14	2883623	NA	NA	NA
FAT	-0.434678	0.0543014	-8.00491331715204	6.23723025077302e-14	13.2050082234341	1.40333144474938e-09	BOVINEHD1400000465	14	2885790	NA	NA	NA
FAT	-0.434678	0.0543014	-8.00491331715204	6.23723025077302e-14	13.2050082234341	1.40333144474938e-09	BOVINEHD1400000467	14	2898515	NA	NA	NA
FAT	-0.434678	0.0543014	-8.00491331715204	6.23723025077302e-14	13.2050082234341	1.40333144474938e-09	BOVINEHD1400000468	14	2901016	NA	NA	NA
FAT	-0.434678	0.0543014	-8.00491331715204	6.23723025077302e-14	13.2050082234341	1.40333144474938e-09	BOVINEHD1400000469	14	2902668	NA	NA	NA
FAT	-0.434678	0.0543014	-8.00491331715204	6.23723025077302e-14	13.2050082234341	1.40333144474938e-09	BOVINEHD1400000470	14	2904752	NA	NA	NA
FAT	-0.434678	0.0543014	-8.00491331715204	6.23723025077302e-14	13.2050082234341	1.40333144474938e-09	ARS-BFGL-NGS-18858	14	2909929	NA	NA	NA
FAT	-0.434678	0.0543014	-8.00491331715204	6.23723025077302e-14	13.2050082234341	1.40333144474938e-09	BOVINEHD1400000471	14	2910531	NA	NA	NA
FAT	0.280016	0.066274	4.22512599209343	6.45176927742411e-05	4.19032117186789	0.0564226601416342	BOVINEHD1400000473	14	2915391	529919	NA	NA
FAT	0.28492	0.0635159	4.48580591631387	2.19190001403796e-05	4.65917926056265	0.0231333781780078	BOVINEHD1400000474	14	2916658	529919	NA	NA
FAT	0.409911	0.0568325	7.21261602076277	1.1079181038455e-11	10.9554923410178	1.38713505313409e-07	BOVINEHD1400000480	14	2936478	529919	NA	NA
FAT	0.40653	0.0561521	7.23980047050778	9.33555161572392e-12	11.0298600155202	1.21603912656776e-07	BOVINEHD1400000482	14	2940147	NA	NA	NA
FAT	0.317792	0.0602325	5.27608849043291	5.87918026465275e-07	6.23068322347417	0.0011235907969571	BOVINEHD1400000485	14	2947862	NA	NA	NA
FAT	0.317792	0.0602325	5.27608849043291	5.87918026465275e-07	6.23068322347417	0.0011235907969571	BOVINEHD1400000487	14	2952832	524070	BAI1	brain-specific angiogenesis inhibitor 1
FAT	0.289343	0.0592177	4.88608980085346	3.73731742417745e-06	5.42744001434886	0.00528546379396872	BOVINEHD1400000488	14	2958030	524070	BAI1	brain-specific angiogenesis inhibitor 1
FAT	0.322963	0.059864	5.39494520914072	3.26628443403387e-07	6.48594599879326	0.000773568676696565	BOVINEHD1400000489	14	2959222	524070	BAI1	brain-specific angiogenesis inhibitor 1
FAT	0.381236	0.0582432	6.54558815449701	6.35004367330065e-10	9.19722328777759	3.65484885765703e-06	BOVINEHD1400024350	14	3048650	NA	NA	NA
FAT	-0.328793	0.0549657	-5.98178500410256	1.52901771474525e-08	7.81558748295161	5.7773992711104e-05	HAPMAP36620-SCAFFOLD50018_7571	14	3297177	NA	NA	NA
FAT	-0.381182	0.054221	-7.03015436823371	3.4536119478262e-11	10.4617264619004	2.95485335384553e-07	BOVINEHD1400000595	14	3306676	NA	NA	NA
FAT	-0.381182	0.054221	-7.03015436823371	3.4536119478262e-11	10.4617264619004	2.95485335384553e-07	BOVINEHD1400000598	14	3314611	NA	NA	NA
FAT	-0.381182	0.054221	-7.03015436823371	3.4536119478262e-11	10.4617264619004	2.95485335384553e-07	BOVINEHD1400000601	14	3323455	NA	NA	NA
FAT	-0.381216	0.054229	-7.02974423279057	3.46236432941349e-11	10.4606272351525	2.95485335384553e-07	BOVINEHD1400000604	14	3329319	NA	NA	NA
FAT	-0.381182	0.054221	-7.03015436823371	3.4536119478262e-11	10.4617264619004	2.95485335384553e-07	BOVINEHD1400000608	14	3343809	NA	NA	NA
FAT	-0.381216	0.054229	-7.02974423279057	3.46236432941349e-11	10.4606272351525	2.95485335384553e-07	BOVINEHD1400000609	14	3348277	NA	NA	NA
FAT	-0.37832	0.0541301	-6.98908740238795	4.44733748358586e-11	10.3518999131196	3.73112016436485e-07	BOVINEHD1400000610	14	3349227	NA	NA	NA
FAT	-0.432341	0.0534749	-8.08493330515812	3.61978704470065e-14	13.4413169786469	1.37825897733393e-09	BOVINEHD1400000616	14	3371507	NA	NA	NA
FAT	0.262765	0.0589415	4.45806435194218	2.46552582956025e-05	4.60809044331466	0.025214790025187	BOVINEHD1400000654	14	3464083	NA	NA	NA
FAT	0.262765	0.0589415	4.45806435194218	2.46552582956025e-05	4.60809044331466	0.025214790025187	BOVINEHD1400000655	14	3464687	NA	NA	NA
FAT	0.282902	0.0586481	4.8237197794984	4.9665499449886e-06	5.30394519278585	0.00623949938571126	BOVINEHD4100010561	14	3466009	NA	NA	NA
FAT	0.28907	0.071112	4.06499606254922	0.000121654529159108	3.91487171778789	0.0960399449143412	BOVINEHD1400000708	14	3599015	NA	NA	NA
FAT	0.334002	0.0705464	4.73450098091469	7.41815835496131e-06	5.12970390005138	0.0088907256541699	BOVINEHD1400000710	14	3612831	NA	NA	NA
FAT	-0.396132	0.0586929	-6.74923201954581	1.90453251678519e-10	9.72021160807008	1.40703451237075e-06	ARS-BFGL-NGS-74378	14	3640788	NA	NA	NA
FAT	0.338633	0.067144	5.04338436792565	1.79884471065918e-06	5.74500632649033	0.00291569465657796	ARS-BFGL-NGS-117542	14	3664511	NA	NA	NA
FAT	0.333956	0.0663181	5.03566899534215	1.86540687247461e-06	5.72922642755585	0.00297853727537088	BOVINEHD1400000724	14	3669271	NA	NA	NA
FAT	0.338633	0.067144	5.04338436792565	1.79884471065918e-06	5.74500632649033	0.00291569465657796	BOVINEHD1400000727	14	3680185	NA	NA	NA
FAT	0.342556	0.0671946	5.09796918204737	1.38918121138793e-06	5.85724109913447	0.00234266934231954	BOVINEHD1400000729	14	3685543	NA	NA	NA
FAT	0.330842	0.0664684	4.97743288540118	2.45023066047052e-06	5.61079302998067	0.00376653718398242	BOVINEHD1400000750	14	3736154	520630	SLC45A4	solute carrier family 45. member 4
FAT	0.330842	0.0664684	4.97743288540118	2.45023066047052e-06	5.61079302998067	0.00376653718398242	BOVINEHD1400000755	14	3744419	NA	NA	NA
FAT	0.340427	0.0603513	5.64075670283822	9.35347585306717e-08	7.02902697059371	0.000254385763277725	BOVINEHD1400000760	14	3759411	508078	NA	NA
FAT	0.262782	0.05953	4.41427851503444	2.96462690103033e-05	4.52802995492008	0.0291159301980079	BOVINEHD4100010569	14	3823231	NA	NA	NA
FAT	0.262782	0.05953	4.41427851503444	2.96462690103033e-05	4.52802995492008	0.0291159301980079	BOVINEHD4100010570	14	3825430	NA	NA	NA
FAT	0.27916	0.0618011	4.51707170260724	1.91824303807285e-05	4.71709636932013	0.0204193464937086	BOVINEHD1400000778	14	3830813	NA	NA	NA
FAT	0.27916	0.0618011	4.51707170260724	1.91824303807285e-05	4.71709636932013	0.0204193464937086	BOVINEHD1400000779	14	3831667	NA	NA	NA
FAT	0.27916	0.0618011	4.51707170260724	1.91824303807285e-05	4.71709636932013	0.0204193464937086	BOVINEHD1400000780	14	3834363	NA	NA	NA
FAT	0.27916	0.0618011	4.51707170260724	1.91824303807285e-05	4.71709636932013	0.0204193464937086	BOVINEHD1400000781	14	3836442	NA	NA	NA
FAT	-0.338111	0.0553672	-6.10670216301348	7.70706639140673e-09	8.11311089983099	3.15278888486287e-05	BOVINEHD1400000787	14	3860629	NA	NA	NA
FAT	-0.338111	0.0553672	-6.10670216301348	7.70706639140673e-09	8.11311089983099	3.15278888486287e-05	BOVINEHD1400000788	14	3866447	NA	NA	NA
FAT	-0.347878	0.0587305	-5.92329368896911	2.09897416918442e-08	7.6779929059863	7.7534226131312e-05	BOVINEHD1400000792	14	3895208	506270	PTK2	PTK2 protein tyrosine kinase 2
FAT	0.277348	0.0584163	4.74778443687806	6.99092681464511e-06	5.15546524431101	0.00843999248395194	BOVINEHD4100010585	14	3933519	506270	PTK2	PTK2 protein tyrosine kinase 2
FAT	0.3215	0.0615619	5.22238592376129	7.63947539022365e-07	6.11693646380044	0.00138513483023973	BOVINEHD1400000809	14	3942818	506270	PTK2	PTK2 protein tyrosine kinase 2
FAT	-0.41561	0.0598612	-6.94289456275517	5.90276127120774e-11	10.2289447808469	4.78979079519261e-07	BOVINEHD1400024038	14	3965017	506270	PTK2	PTK2 protein tyrosine kinase 2
FAT	0.303815	0.0582636	5.21449069401822	7.93784399817806e-07	6.10029744050018	0.00142358904840368	BOVINEHD1400000818	14	3988584	506270	PTK2	PTK2 protein tyrosine kinase 2
FAT	-0.41561	0.0598612	-6.94289456275517	5.90276127120774e-11	10.2289447808469	4.78979079519261e-07	BOVINEHD1400000823	14	4003541	506270	PTK2	PTK2 protein tyrosine kinase 2
FAT	0.303815	0.0582636	5.21449069401822	7.93784399817806e-07	6.10029744050018	0.00142358904840368	BOVINEHD1400000826	14	4010731	506270	PTK2	PTK2 protein tyrosine kinase 2
FAT	0.261825	0.0599225	4.36939380032542	3.57524977502304e-05	4.44669361200977	0.0342963456325582	HAPMAP24777-BTC-064977	14	4017201	506270	PTK2	PTK2 protein tyrosine kinase 2
FAT	0.287915	0.0613365	4.69402394985041	8.87981784562424e-06	5.05159594294343	0.0103664333879681	BOVINEHD1400000830	14	4028183	506270	PTK2	PTK2 protein tyrosine kinase 2
FAT	0.280667	0.0664104	4.22625070772048	6.42258880871872e-05	4.192289881788	0.056306775629071	BOVINEHD1400000831	14	4030731	506270	PTK2	PTK2 protein tyrosine kinase 2
FAT	0.282987	0.0582206	4.86059916936617	4.19951963622311e-06	5.37680038371369	0.00571070062531939	BOVINEHD1400000832	14	4039408	506270	PTK2	PTK2 protein tyrosine kinase 2
FAT	0.31862	0.0592957	5.37340818980128	3.63634825785526e-07	6.43933453050451	0.000778231751050458	BOVINEHD1400000833	14	4041251	506270	PTK2	PTK2 protein tyrosine kinase 2
FAT	0.282987	0.0582206	4.86059916936617	4.19951963622311e-06	5.37680038371369	0.00571070062531939	BOVINEHD4100010597	14	4042860	506270	PTK2	PTK2 protein tyrosine kinase 2
FAT	-0.327538	0.0575647	-5.68991065705198	7.24359121156854e-08	7.14004606685736	0.00020143043552062	HAPMAP32970-BTC-064990	14	4043743	506270	PTK2	PTK2 protein tyrosine kinase 2
FAT	0.31862	0.0592957	5.37340818980128	3.63634825785526e-07	6.43933453050451	0.000778231751050458	BOVINEHD1400000835	14	4044390	506270	PTK2	PTK2 protein tyrosine kinase 2
FAT	-0.327538	0.0575647	-5.68991065705198	7.24359121156854e-08	7.14004606685736	0.00020143043552062	BOVINEHD1400000837	14	4047116	506270	PTK2	PTK2 protein tyrosine kinase 2
FAT	-0.327538	0.0575647	-5.68991065705198	7.24359121156854e-08	7.14004606685736	0.00020143043552062	BOVINEHD4100010598	14	4049494	506270	PTK2	PTK2 protein tyrosine kinase 2
FAT	0.282987	0.0582206	4.86059916936617	4.19951963622311e-06	5.37680038371369	0.00571070062531939	BOVINEHD4100010599	14	4054895	506270	PTK2	PTK2 protein tyrosine kinase 2
FAT	-0.327538	0.0575647	-5.68991065705198	7.24359121156854e-08	7.14004606685736	0.00020143043552062	BOVINEHD1400000839	14	4056097	506270	PTK2	PTK2 protein tyrosine kinase 2
FAT	0.31862	0.0592957	5.37340818980128	3.63634825785526e-07	6.43933453050451	0.000778231751050458	BOVINEHD1400000840	14	4057871	506270	PTK2	PTK2 protein tyrosine kinase 2
FAT	0.31862	0.0592957	5.37340818980128	3.63634825785526e-07	6.43933453050451	0.000778231751050458	BOVINEHD1400000841	14	4059863	506270	PTK2	PTK2 protein tyrosine kinase 2
FAT	0.31862	0.0592957	5.37340818980128	3.63634825785526e-07	6.43933453050451	0.000778231751050458	BOVINEHD4100010600	14	4063397	506270	PTK2	PTK2 protein tyrosine kinase 2
FAT	-0.327538	0.0575647	-5.68991065705198	7.24359121156854e-08	7.14004606685736	0.00020143043552062	HAPMAP24986-BTC-065021	14	4068825	NA	NA	NA
FAT	0.319533	0.0591645	5.4007555206247	3.17286828971003e-07	6.49854795570903	0.000759630790752011	BOVINEHD1400000842	14	4070255	NA	NA	NA
FAT	0.31862	0.0592957	5.37340818980128	3.63634825785526e-07	6.43933453050451	0.000778231751050458	BOVINEHD1400000843	14	4075392	NA	NA	NA
FAT	0.282987	0.0582206	4.86059916936617	4.19951963622311e-06	5.37680038371369	0.00571070062531939	BOVINEHD1400000846	14	4078923	NA	NA	NA
FAT	0.31862	0.0592957	5.37340818980128	3.63634825785526e-07	6.43933453050451	0.000778231751050458	BOVINEHD1400000848	14	4082053	NA	NA	NA
FAT	0.31862	0.0592957	5.37340818980128	3.63634825785526e-07	6.43933453050451	0.000778231751050458	BOVINEHD1400000851	14	4091361	NA	NA	NA
FAT	0.313813	0.0562076	5.58310619916168	1.25938992027797e-07	6.89983978696311	0.000328093610683616	BOVINEHD1400000852	14	4091813	NA	NA	NA
FAT	0.31862	0.0592957	5.37340818980128	3.63634825785526e-07	6.43933453050451	0.000778231751050458	BOVINEHD1400000855	14	4094826	NA	NA	NA
FAT	0.31862	0.0592957	5.37340818980128	3.63634825785526e-07	6.43933453050451	0.000778231751050458	BOVINEHD4100010603	14	4100475	NA	NA	NA
FAT	0.313813	0.0562076	5.58310619916168	1.25938992027797e-07	6.89983978696311	0.000328093610683616	BOVINEHD1400000858	14	4101291	NA	NA	NA
FAT	0.313813	0.0562076	5.58310619916168	1.25938992027797e-07	6.89983978696311	0.000328093610683616	BOVINEHD1400000859	14	4102934	NA	NA	NA
FAT	0.31862	0.0592957	5.37340818980128	3.63634825785526e-07	6.43933453050451	0.000778231751050458	ARS-BFGL-NGS-22111	14	4103850	NA	NA	NA
FAT	0.313813	0.0562076	5.58310619916168	1.25938992027797e-07	6.89983978696311	0.000328093610683616	BOVINEHD1400000860	14	4104913	NA	NA	NA
FAT	-0.361333	0.0581062	-6.21849303516664	4.13460474332083e-09	8.38356600146801	1.81111787103356e-05	BOVINEHD1400000866	14	4123711	NA	NA	NA
FAT	0.31862	0.0592957	5.37340818980128	3.63634825785526e-07	6.43933453050451	0.000778231751050458	UA-IFASA-7269	14	4127413	NA	NA	NA
FAT	-0.302539	0.0565386	-5.35101682744178	4.06404562693224e-07	6.39104142488416	0.000831793905820486	BOVINEHD1400000868	14	4134973	404130	EIF2C2	eukaryotic translation initiation factor 2C. 2
FAT	0.275071	0.0606911	4.53231198643623	1.79697779589971e-05	4.74545728915581	0.019463353551983	BOVINEHD1400000869	14	4135456	404130	EIF2C2	eukaryotic translation initiation factor 2C. 2
FAT	0.328251	0.058549	5.60643221916685	1.11692226618912e-07	6.95197705118149	0.000297235833874922	BOVINEHD1400000870	14	4136087	404130	EIF2C2	eukaryotic translation initiation factor 2C. 2
FAT	-0.328251	0.058549	-5.60643221916685	1.11692226618912e-07	6.95197705118149	0.000297235833874922	BOVINEHD1400000872	14	4140026	404130	EIF2C2	eukaryotic translation initiation factor 2C. 2
FAT	0.328251	0.058549	5.60643221916685	1.11692226618912e-07	6.95197705118149	0.000297235833874922	BOVINEHD1400000874	14	4141068	404130	EIF2C2	eukaryotic translation initiation factor 2C. 2
FAT	0.348372	0.05989	5.81686425112707	3.71135560211895e-08	7.43046743189774	0.000120105751464188	HAPMAP26072-BTC-065132	14	4149375	404130	EIF2C2	eukaryotic translation initiation factor 2C. 2
FAT	0.304828	0.0597862	5.09863480201117	1.38478981753276e-06	5.85861613852203	0.00234266934231954	HAPMAP26527-BTC-005059	14	4176618	NA	NA	NA
FAT	-0.307225	0.0582161	-5.27732019149342	5.84381276134187e-07	6.23330370752534	0.0011235907969571	BOVINEHD1400000901	14	4239821	533451	TRAPPC9	trafficking protein particle complex 9
FAT	-0.307225	0.0582161	-5.27732019149342	5.84381276134187e-07	6.23330370752534	0.0011235907969571	ARS-BFGL-NGS-113575	14	4240287	533451	TRAPPC9	trafficking protein particle complex 9
FAT	-0.320217	0.0580327	-5.51787182054256	1.75793886549293e-07	6.75499623212956	0.00044853175845214	BOVINEHD1400000902	14	4243781	533451	TRAPPC9	trafficking protein particle complex 9
FAT	-0.300671	0.0582588	-5.16095422494113	1.02792417746011e-06	5.9880389189255	0.00183023748581264	BOVINEHD1400000903	14	4246083	533451	TRAPPC9	trafficking protein particle complex 9
FAT	-0.320217	0.0580327	-5.51787182054256	1.75793886549293e-07	6.75499623212956	0.00044853175845214	BOVINEHD1400000909	14	4261100	533451	TRAPPC9	trafficking protein particle complex 9
FAT	-0.325719	0.0570722	-5.7071393778407	6.61990918587761e-08	7.179147968316	0.000190508670259444	BOVINEHD1400000912	14	4266401	533451	TRAPPC9	trafficking protein particle complex 9
FAT	-0.325719	0.0570722	-5.7071393778407	6.61990918587761e-08	7.179147968316	0.000190508670259444	ARS-BFGL-NGS-118081	14	4267053	533451	TRAPPC9	trafficking protein particle complex 9
FAT	-0.325719	0.0570722	-5.7071393778407	6.61990918587761e-08	7.179147968316	0.000190508670259444	BOVINEHD1400000914	14	4272618	533451	TRAPPC9	trafficking protein particle complex 9
FAT	-0.325719	0.0570722	-5.7071393778407	6.61990918587761e-08	7.179147968316	0.000190508670259444	BOVINEHD1400000915	14	4273296	533451	TRAPPC9	trafficking protein particle complex 9
FAT	-0.325719	0.0570722	-5.7071393778407	6.61990918587761e-08	7.179147968316	0.000190508670259444	BOVINEHD1400000916	14	4274764	533451	TRAPPC9	trafficking protein particle complex 9
FAT	-0.325719	0.0570722	-5.7071393778407	6.61990918587761e-08	7.179147968316	0.000190508670259444	BOVINEHD1400000917	14	4275373	533451	TRAPPC9	trafficking protein particle complex 9
FAT	-0.325719	0.0570722	-5.7071393778407	6.61990918587761e-08	7.179147968316	0.000190508670259444	BOVINEHD1400000918	14	4276062	533451	TRAPPC9	trafficking protein particle complex 9
FAT	-0.325719	0.0570722	-5.7071393778407	6.61990918587761e-08	7.179147968316	0.000190508670259444	BOVINEHD1400000922	14	4289538	533451	TRAPPC9	trafficking protein particle complex 9
FAT	-0.325719	0.0570722	-5.7071393778407	6.61990918587761e-08	7.179147968316	0.000190508670259444	BOVINEHD1400000927	14	4304621	533451	TRAPPC9	trafficking protein particle complex 9
FAT	-0.325719	0.0570722	-5.7071393778407	6.61990918587761e-08	7.179147968316	0.000190508670259444	BOVINEHD1400000932	14	4317656	533451	TRAPPC9	trafficking protein particle complex 9
FAT	-0.325719	0.0570722	-5.7071393778407	6.61990918587761e-08	7.179147968316	0.000190508670259444	BOVINEHD1400000933	14	4318851	533451	TRAPPC9	trafficking protein particle complex 9
FAT	-0.373509	0.0568616	-6.56873883253373	5.5456048128662e-10	9.25605108205469	3.26784006272829e-06	BOVINEHD1400000934	14	4319689	533451	TRAPPC9	trafficking protein particle complex 9
FAT	-0.363918	0.0565391	-6.436572212858	1.1956646840457e-09	8.92239059817924	6.1649467496633e-06	BOVINEHD1400000935	14	4321422	533451	TRAPPC9	trafficking protein particle complex 9
FAT	-0.363918	0.0565391	-6.436572212858	1.1956646840457e-09	8.92239059817924	6.1649467496633e-06	BOVINEHD1400000937	14	4326156	533451	TRAPPC9	trafficking protein particle complex 9
FAT	-0.373509	0.0568616	-6.56873883253373	5.5456048128662e-10	9.25605108205469	3.26784006272829e-06	BOVINEHD1400000939	14	4332384	533451	TRAPPC9	trafficking protein particle complex 9
FAT	-0.363918	0.0565391	-6.436572212858	1.1956646840457e-09	8.92239059817924	6.1649467496633e-06	BOVINEHD1400000940	14	4333003	533451	TRAPPC9	trafficking protein particle complex 9
FAT	-0.375105	0.0567565	-6.60902275510294	4.37722527468776e-10	9.35880110176792	2.70832059420756e-06	ARS-BFGL-NGS-56327	14	4336714	533451	TRAPPC9	trafficking protein particle complex 9
FAT	0.325878	0.0616449	5.28637405527465	5.59007871132587e-07	6.25258207696978	0.0010936756999395	BOVINEHD1400000946	14	4342382	533451	TRAPPC9	trafficking protein particle complex 9
FAT	-0.402374	0.0560275	-7.18172326089867	1.34514413699102e-11	10.8712311769657	1.38713505313409e-07	BOVINEHD1400000951	14	4357192	533451	TRAPPC9	trafficking protein particle complex 9
FAT	-0.402374	0.0560275	-7.18172326089867	1.34514413699102e-11	10.8712311769657	1.38713505313409e-07	BOVINEHD1400000954	14	4360346	533451	TRAPPC9	trafficking protein particle complex 9
FAT	-0.402374	0.0560275	-7.18172326089867	1.34514413699102e-11	10.8712311769657	1.38713505313409e-07	BOVINEHD1400000955	14	4361187	533451	TRAPPC9	trafficking protein particle complex 9
FAT	-0.378288	0.0568225	-6.65736284042413	3.29046513234981e-10	9.48274270687228	2.08811229880902e-06	BOVINEHD1400000956	14	4362203	533451	TRAPPC9	trafficking protein particle complex 9
FAT	-0.378288	0.0568225	-6.65736284042413	3.29046513234981e-10	9.48274270687228	2.08811229880902e-06	BOVINEHD1400000957	14	4363525	533451	TRAPPC9	trafficking protein particle complex 9
FAT	-0.402374	0.0560275	-7.18172326089867	1.34514413699102e-11	10.8712311769657	1.38713505313409e-07	BOVINEHD1400000958	14	4364109	533451	TRAPPC9	trafficking protein particle complex 9
FAT	-0.402374	0.0560275	-7.18172326089867	1.34514413699102e-11	10.8712311769657	1.38713505313409e-07	ARS-BFGL-NGS-100480	14	4364952	533451	TRAPPC9	trafficking protein particle complex 9
FAT	-0.402374	0.0560275	-7.18172326089867	1.34514413699102e-11	10.8712311769657	1.38713505313409e-07	BOVINEHD1400000959	14	4365736	533451	TRAPPC9	trafficking protein particle complex 9
FAT	-0.402374	0.0560275	-7.18172326089867	1.34514413699102e-11	10.8712311769657	1.38713505313409e-07	BOVINEHD1400000960	14	4366846	533451	TRAPPC9	trafficking protein particle complex 9
FAT	-0.402374	0.0560275	-7.18172326089867	1.34514413699102e-11	10.8712311769657	1.38713505313409e-07	BOVINEHD1400000961	14	4369830	533451	TRAPPC9	trafficking protein particle complex 9
FAT	-0.378288	0.0568225	-6.65736284042413	3.29046513234981e-10	9.48274270687228	2.08811229880902e-06	BOVINEHD1400000964	14	4379322	533451	TRAPPC9	trafficking protein particle complex 9
FAT	-0.36446	0.056591	-6.44024668233465	1.17059036378397e-09	8.93159505528819	6.1649467496633e-06	BOVINEHD4100010616	14	4396273	533451	TRAPPC9	trafficking protein particle complex 9
FAT	-0.36446	0.056591	-6.44024668233465	1.17059036378397e-09	8.93159505528819	6.1649467496633e-06	BOVINEHD4100010617	14	4398699	533451	TRAPPC9	trafficking protein particle complex 9
FAT	-0.380447	0.0584857	-6.50495762211959	8.04692774204949e-10	9.09436989843321	4.42566720163403e-06	BOVINEHD1400000971	14	4409046	533451	TRAPPC9	trafficking protein particle complex 9
FAT	-0.379718	0.0593641	-6.39642477524295	1.50628845663313e-09	8.82209185208746	7.45588685418093e-06	BOVINEHD1400000977	14	4414829	533451	TRAPPC9	trafficking protein particle complex 9
FAT	-0.379718	0.0593641	-6.39642477524295	1.50628845663313e-09	8.82209185208746	7.45588685418093e-06	BOVINEHD1400000978	14	4416260	533451	TRAPPC9	trafficking protein particle complex 9
FAT	-0.379718	0.0593641	-6.39642477524295	1.50628845663313e-09	8.82209185208746	7.45588685418093e-06	BOVINEHD1400000983	14	4419723	533451	TRAPPC9	trafficking protein particle complex 9
FAT	-0.379718	0.0593641	-6.39642477524295	1.50628845663313e-09	8.82209185208746	7.45588685418093e-06	BOVINEHD1400000984	14	4420564	533451	TRAPPC9	trafficking protein particle complex 9
FAT	0.303324	0.0659016	4.60268035980917	1.32584992355201e-05	4.87750563208651	0.0149142869948043	BOVINEHD1400000987	14	4427536	533451	TRAPPC9	trafficking protein particle complex 9
FAT	0.316151	0.0626959	5.04261044183113	1.80541684630598e-06	5.74342250946485	0.00291569465657796	BOVINEHD1400000989	14	4430929	533451	TRAPPC9	trafficking protein particle complex 9
FAT	0.316272	0.0630398	5.01702099308691	2.03623205532098e-06	5.6911727299686	0.00322013510438019	BOVINEHD4100010620	14	4432491	533451	TRAPPC9	trafficking protein particle complex 9
FAT	0.304419	0.0634446	4.7981861340445	5.57458084650067e-06	5.25378778171394	0.00688111801926256	BOVINEHD1400000991	14	4433343	533451	TRAPPC9	trafficking protein particle complex 9
FAT	0.288244	0.066109	4.36013250843304	3.71532062310827e-05	4.4300037017316	0.0354339935126903	BOVINEHD1400000993	14	4436975	533451	TRAPPC9	trafficking protein particle complex 9
FAT	0.313167	0.0624177	5.0172787526615	2.03377127759833e-06	5.69169789038197	0.00322013510438019	ARS-BFGL-NGS-42263	14	4438267	533451	TRAPPC9	trafficking protein particle complex 9
FAT	0.301542	0.0631601	4.77424829916355	6.20902101132205e-06	5.20697687049936	0.00751434243586365	BOVINEHD1400000994	14	4443094	533451	TRAPPC9	trafficking protein particle complex 9
FAT	0.288244	0.066109	4.36013250843304	3.71532062310827e-05	4.4300037017316	0.0354339935126903	BOVINEHD1400000995	14	4444500	533451	TRAPPC9	trafficking protein particle complex 9
FAT	-0.361737	0.059117	-6.11900130250182	7.19990799913543e-09	8.14267305297472	3.09093589101918e-05	BOVINEHD1400000996	14	4449095	533451	TRAPPC9	trafficking protein particle complex 9
FAT	-0.347927	0.0595303	-5.84453631176057	3.20279420999215e-08	7.49447096528124	0.000111811831622881	BOVINEHD1400000999	14	4456595	533451	TRAPPC9	trafficking protein particle complex 9
FAT	0.290277	0.0650502	4.46235368991948	2.42118948646372e-05	4.61597122059325	0.0249879064718614	BOVINEHD4100010623	14	4460861	533451	TRAPPC9	trafficking protein particle complex 9
FAT	-0.403218	0.0595241	-6.77402934273681	1.64158000069226e-10	9.78473794752948	1.23114520464039e-06	UA-IFASA-5306	14	4468478	533451	TRAPPC9	trafficking protein particle complex 9
FAT	0.31387	0.0593093	5.29208741293524	5.43548140095639e-07	6.26476198598056	0.00106764933562341	BOVINEHD1400001010	14	4483630	533451	TRAPPC9	trafficking protein particle complex 9
FAT	0.301236	0.0672952	4.47633709387891	2.2818665736279e-05	4.64170975344596	0.0239806251397162	ARS-BFGL-NGS-54400	14	4493904	533451	TRAPPC9	trafficking protein particle complex 9
FAT	0.316905	0.059128	5.35964348531998	3.89379471964826e-07	6.40962694816114	0.000809817682987552	BOVINEHD1400001017	14	4497493	533451	TRAPPC9	trafficking protein particle complex 9
FAT	0.314758	0.0582877	5.40007583074988	3.18366096411514e-07	6.49707318755928	0.000759630790752011	BOVINEHD4100010628	14	4498718	533451	TRAPPC9	trafficking protein particle complex 9
FAT	0.357051	0.0700426	5.09762630170782	1.39144858549356e-06	5.85653283636477	0.00234266934231954	BOVINEHD1400001021	14	4505727	533451	TRAPPC9	trafficking protein particle complex 9
FAT	0.299617	0.0654019	4.58116660219351	1.45564986679764e-05	4.83694307502584	0.0161552330418602	BOVINEHD1400001022	14	4510318	533451	TRAPPC9	trafficking protein particle complex 9
FAT	0.355659	0.0701018	5.07346459006759	1.56053289735895e-06	5.80672707160559	0.0025662419125127	BOVINEHD1400001024	14	4513900	533451	TRAPPC9	trafficking protein particle complex 9
FAT	0.355659	0.0701018	5.07346459006759	1.56053289735895e-06	5.80672707160559	0.0025662419125127	BOVINEHD1400001025	14	4515722	533451	TRAPPC9	trafficking protein particle complex 9
FAT	0.355659	0.0701018	5.07346459006759	1.56053289735895e-06	5.80672707160559	0.0025662419125127	BOVINEHD1400001026	14	4517752	533451	TRAPPC9	trafficking protein particle complex 9
FAT	0.355659	0.0701018	5.07346459006759	1.56053289735895e-06	5.80672707160559	0.0025662419125127	BOVINEHD1400001027	14	4519442	533451	TRAPPC9	trafficking protein particle complex 9
FAT	0.300369	0.0641133	4.68497176092948	9.24253621683549e-06	5.0342088389706	0.0107644883453038	BOVINEHD1400001028	14	4519995	533451	TRAPPC9	trafficking protein particle complex 9
FAT	0.296443	0.0633759	4.67753515137458	9.55109126980545e-06	5.01994700481637	0.0108931736430723	BOVINEHD1400001030	14	4527972	533451	TRAPPC9	trafficking protein particle complex 9
FAT	0.296443	0.0633759	4.67753515137458	9.55109126980545e-06	5.01994700481637	0.0108931736430723	BOVINEHD1400001031	14	4528625	533451	TRAPPC9	trafficking protein particle complex 9
FAT	0.296443	0.0633759	4.67753515137458	9.55109126980545e-06	5.01994700481637	0.0108931736430723	BOVINEHD1400001032	14	4529607	533451	TRAPPC9	trafficking protein particle complex 9
FAT	0.296443	0.0633759	4.67753515137458	9.55109126980545e-06	5.01994700481637	0.0108931736430723	BOVINEHD4100010632	14	4533250	533451	TRAPPC9	trafficking protein particle complex 9
FAT	0.296443	0.0633759	4.67753515137458	9.55109126980545e-06	5.01994700481637	0.0108931736430723	BOVINEHD1400001035	14	4537179	533451	TRAPPC9	trafficking protein particle complex 9
FAT	0.296443	0.0633759	4.67753515137458	9.55109126980545e-06	5.01994700481637	0.0108931736430723	ARS-BFGL-NGS-103321	14	4542563	533451	TRAPPC9	trafficking protein particle complex 9
FAT	0.300396	0.0636618	4.71862247061817	7.961720836525e-06	5.09899305424278	0.00951914112692389	BOVINEHD1400001038	14	4546825	533451	TRAPPC9	trafficking protein particle complex 9
FAT	0.287494	0.0582295	4.93725688869044	2.9526757356179e-06	5.52978424486166	0.00444233205568113	BOVINEHD4100010634	14	4549350	533451	TRAPPC9	trafficking protein particle complex 9
FAT	0.303156	0.0639174	4.74293384899886	7.14412620376071e-06	5.14605088207125	0.00858307807000556	BOVINEHD1400001039	14	4549797	533451	TRAPPC9	trafficking protein particle complex 9
FAT	0.289111	0.0614374	4.70578182019421	8.42899632683383e-06	5.07422413541894	0.00995756161776018	BOVINEHD1400001040	14	4550949	533451	TRAPPC9	trafficking protein particle complex 9
FAT	0.326683	0.0593488	5.50445838837517	1.88195623446641e-07	6.72539048045751	0.000477711910133909	HAPMAP27703-BTC-053907	14	4583344	533451	TRAPPC9	trafficking protein particle complex 9
FAT	0.321268	0.0602418	5.33297477831008	4.4437214671277e-07	6.35225317049635	0.000894134563692983	BOVINEHD4100010638	14	4586621	533451	TRAPPC9	trafficking protein particle complex 9
FAT	-0.296228	0.0567166	-5.22295060000071	7.61855609004648e-07	6.11812733070048	0.00138513483023973	BOVINEHD1400001053	14	4597087	533451	TRAPPC9	trafficking protein particle complex 9
FAT	-0.341986	0.0588108	-5.81502037040816	3.74790403392647e-08	7.42621153786691	0.000120105751464188	BOVINEHD1400001055	14	4603028	533451	TRAPPC9	trafficking protein particle complex 9
FAT	-0.400619	0.0599711	-6.68020096346407	2.87381250523338e-10	9.54154156974346	1.92228541768978e-06	BOVINEHD1400001093	14	4722929	539586	KCNK9	potassium channel. subfamily K. member 9
FAT	-0.376839	0.0581326	-6.48240402115164	9.17289989537206e-10	9.03749334595874	4.98949305693499e-06	BOVINEHD1400001094	14	4723595	539586	KCNK9	potassium channel. subfamily K. member 9
FAT	-0.346244	0.0608507	-5.69005779719872	7.23803039067237e-08	7.1403795977305	0.00020143043552062	BOVINEHD4100010650	14	4724676	539586	KCNK9	potassium channel. subfamily K. member 9
FAT	-0.292125	0.0600185	-4.86724926481002	4.07390428360492e-06	5.38998917896633	0.0056203514166667	BOVINEHD1400001096	14	4728336	539586	KCNK9	potassium channel. subfamily K. member 9
FAT	-0.400619	0.0599711	-6.68020096346407	2.87381250523338e-10	9.54154156974346	1.92228541768978e-06	BOVINEHD1400001097	14	4731420	539586	KCNK9	potassium channel. subfamily K. member 9
FAT	-0.400619	0.0599711	-6.68020096346407	2.87381250523338e-10	9.54154156974346	1.92228541768978e-06	BOVINEHD4100010651	14	4732795	539586	KCNK9	potassium channel. subfamily K. member 9
FAT	-0.347523	0.0596061	-5.83032609078601	3.45483610061781e-08	7.46157255097739	0.000119586614855119	BOVINEHD4100010652	14	4734579	539586	KCNK9	potassium channel. subfamily K. member 9
FAT	-0.400619	0.0599711	-6.68020096346407	2.87381250523338e-10	9.54154156974346	1.92228541768978e-06	BOVINEHD1400001098	14	4739737	539586	KCNK9	potassium channel. subfamily K. member 9
FAT	-0.400619	0.0599711	-6.68020096346407	2.87381250523338e-10	9.54154156974346	1.92228541768978e-06	BOVINEHD4100010656	14	4747807	NA	NA	NA
FAT	-0.400619	0.0599711	-6.68020096346407	2.87381250523338e-10	9.54154156974346	1.92228541768978e-06	BOVINEHD4100010657	14	4754604	NA	NA	NA
FAT	-0.405904	0.0596909	-6.80009850747769	1.40355917863001e-10	9.85276927137252	1.06882974842307e-06	BOVINEHD4100010658	14	4757517	NA	NA	NA
FAT	-0.405904	0.0596909	-6.80009850747769	1.40355917863001e-10	9.85276927137252	1.06882974842307e-06	BOVINEHD4100010659	14	4759721	NA	NA	NA
FAT	-0.400619	0.0599711	-6.68020096346407	2.87381250523338e-10	9.54154156974346	1.92228541768978e-06	BOVINEHD1400001100	14	4761549	NA	NA	NA
FAT	-0.405904	0.0596909	-6.80009850747769	1.40355917863001e-10	9.85276927137252	1.06882974842307e-06	HAPMAP22692-BTC-068210	14	4767039	NA	NA	NA
FAT	0.264978	0.0598201	4.42958136144874	2.78015914703675e-05	4.55593034267848	0.0278006928330674	BOVINEHD1400001101	14	4769764	NA	NA	NA
FAT	-0.41328	0.0570611	-7.24276258256501	9.16271443657214e-12	11.0379758483639	1.21603912656776e-07	BOVINEHD4100010661	14	4776669	NA	NA	NA
FAT	0.317675	0.060298	5.26841686291419	6.10417093376161e-07	6.21437331342965	0.00116210267133733	BOVINEHD1400001103	14	4778358	NA	NA	NA
FAT	0.362098	0.0599647	6.03851932887182	1.12176460523857e-08	7.95009826729681	4.33793383874538e-05	BOVINEHD1400001106	14	4781237	NA	NA	NA
FAT	0.362098	0.0599647	6.03851932887182	1.12176460523857e-08	7.95009826729681	4.33793383874538e-05	BOVINEHD1400001107	14	4784818	NA	NA	NA
FAT	0.362098	0.0599647	6.03851932887182	1.12176460523857e-08	7.95009826729681	4.33793383874538e-05	BOVINEHD1400001108	14	4787006	NA	NA	NA
FAT	0.375994	0.0615043	6.11329614352167	7.43097496143881e-09	8.12895420204092	3.09093589101918e-05	BOVINEHD1400001112	14	4797465	NA	NA	NA
FAT	0.375564	0.0664801	5.64926948064158	8.94959514343743e-08	7.04819661060007	0.000244746210081726	BOVINEHD1400001114	14	4802585	NA	NA	NA
FAT	-0.291721	0.0581579	-5.01601674063197	2.04584683027884e-06	5.68912688443363	0.00322503645681128	ARS-BFGL-NGS-110993	14	4808166	NA	NA	NA
FAT	-0.38331	0.0611259	-6.27082791419022	3.0794431170799e-09	8.51152781370929	1.46564910756219e-05	BOVINEHD1400001120	14	4813582	NA	NA	NA
FAT	-0.372492	0.055824	-6.67261392949269	3.0061400559697e-10	9.52199078951164	1.98398830595214e-06	BOVINEHD4100010663	14	4824307	NA	NA	NA
FAT	-0.34836	0.0600944	-5.79687957613355	4.12667585899893e-08	7.3843996426265	0.000129280919201945	BOVINEHD4100010665	14	4840229	NA	NA	NA
FAT	-0.357317	0.0596316	-5.9920746718183	1.44575063252545e-08	7.83990660901762	5.50479562376906e-05	BOVINEHD1400001131	14	4842904	NA	NA	NA
FAT	-0.395731	0.0605571	-6.5348406710361	6.76132618059769e-10	9.16996811227913	3.80312304338292e-06	HAPMAP23302-BTC-052123	14	4848750	NA	NA	NA
FAT	-0.325718	0.0575748	-5.65730145827689	8.58409290553165e-08	7.06630559065285	0.000237373667192831	BOVINEHD1400001134	14	4853494	NA	NA	NA
FAT	0.323676	0.0703311	4.60217457142004	1.32877033696214e-05	4.87655007549755	0.0149142869948043	BOVINEHD4100010667	14	4896563	NA	NA	NA
FAT	0.277574	0.0626521	4.43040217327113	2.77058005621554e-05	4.55742929633594	0.0277609878248136	BOVINEHD1400001145	14	4903145	NA	NA	NA
FAT	0.277574	0.0626521	4.43040217327113	2.77058005621554e-05	4.55742929633594	0.0277609878248136	BOVINEHD1400001148	14	4910392	NA	NA	NA
FAT	-0.293895	0.059143	-4.96922712747071	2.54565128603598e-06	5.59420108808323	0.00390110419866017	BOVINEHD1400001149	14	4911162	NA	NA	NA
FAT	0.298644	0.061106	4.88731057506628	3.71645608797054e-06	5.42987099426551	0.00527102091761607	BOVINEHD1400001154	14	4936751	NA	NA	NA
FAT	0.298644	0.061106	4.88731057506628	3.71645608797054e-06	5.42987099426551	0.00527102091761607	BOVINEHD1400001155	14	4937915	NA	NA	NA
FAT	0.321538	0.0596285	5.3923543272093	3.30879344416557e-07	6.48033034340498	0.000776208442733104	BOVINEHD1400001156	14	4941054	NA	NA	NA
FAT	0.298644	0.061106	4.88731057506628	3.71645608797054e-06	5.42987099426551	0.00527102091761607	BOVINEHD1400001157	14	4942464	NA	NA	NA
FAT	0.321999	0.0588476	5.4717439623706	2.22106892503514e-07	6.65343796405487	0.000553776333038977	HAPMAP25217-BTC-067767	14	4943963	NA	NA	NA
FAT	0.304753	0.0571813	5.32959201697058	4.5186321822388e-07	6.34499300890676	0.000905526571697688	BOVINEHD4100010671	14	4945355	NA	NA	NA
FAT	-0.305393	0.059945	-5.09455334056218	1.41192921201634e-06	5.85018707637298	0.00236108908473208	BOVINEHD1400001219	14	5058551	NA	NA	NA
FAT	-0.305393	0.059945	-5.09455334056218	1.41192921201634e-06	5.85018707637298	0.00236108908473208	BOVINEHD4100010674	14	5059121	NA	NA	NA
FAT	-0.321114	0.0600207	-5.3500542312902	4.08348389269912e-07	6.38896915314654	0.000831793905820486	BOVINEHD1400001224	14	5079519	NA	NA	NA
FAT	-0.321114	0.0600207	-5.3500542312902	4.08348389269912e-07	6.38896915314654	0.000831793905820486	BOVINEHD1400001226	14	5084852	NA	NA	NA
FAT	-0.321114	0.0600207	-5.3500542312902	4.08348389269912e-07	6.38896915314654	0.000831793905820486	BOVINEHD1400001231	14	5094588	NA	NA	NA
FAT	-0.321114	0.0600207	-5.3500542312902	4.08348389269912e-07	6.38896915314654	0.000831793905820486	BOVINEHD1400001232	14	5095604	NA	NA	NA
FAT	0.306212	0.0587429	5.21274911521222	8.00515973656414e-07	6.09662999765896	0.00143047869568356	UA-IFASA-6329	14	5096531	NA	NA	NA
FAT	-0.29363	0.0583051	-5.03609461264967	1.8616739447907e-06	5.73009637941149	0.00297853727537088	BOVINEHD4100010675	14	5097844	NA	NA	NA
FAT	-0.327269	0.0587132	-5.57402764625331	1.31948090985205e-07	6.87959688873752	0.00034194865899592	BOVINEHD1400001233	14	5098835	NA	NA	NA
FAT	-0.286201	0.0588103	-4.8665114784315	4.08766042942805e-06	5.38852518913335	0.0056203514166667	BOVINEHD1400001241	14	5112500	NA	NA	NA
FAT	-0.286201	0.0588103	-4.8665114784315	4.08766042942805e-06	5.38852518913335	0.0056203514166667	BOVINEHD1400001242	14	5113023	NA	NA	NA
FAT	-0.286201	0.0588103	-4.8665114784315	4.08766042942805e-06	5.38852518913335	0.0056203514166667	BOVINEHD1400001243	14	5113989	NA	NA	NA
FAT	-0.286201	0.0588103	-4.8665114784315	4.08766042942805e-06	5.38852518913335	0.0056203514166667	BOVINEHD1400001244	14	5114699	NA	NA	NA
FAT	-0.286201	0.0588103	-4.8665114784315	4.08766042942805e-06	5.38852518913335	0.0056203514166667	BOVINEHD1400001246	14	5116886	NA	NA	NA
FAT	-0.285748	0.0588916	-4.8521011485509	4.36546394859985e-06	5.35996959397227	0.00590392023807035	BOVINEHD1400001247	14	5118033	NA	NA	NA
FAT	-0.286201	0.0588103	-4.8665114784315	4.08766042942805e-06	5.38852518913335	0.0056203514166667	BOVINEHD1400001249	14	5119149	NA	NA	NA
FAT	-0.286201	0.0588103	-4.8665114784315	4.08766042942805e-06	5.38852518913335	0.0056203514166667	ARS-BFGL-NGS-56339	14	5129956	NA	NA	NA
FAT	-0.286201	0.0588103	-4.8665114784315	4.08766042942805e-06	5.38852518913335	0.0056203514166667	BOVINEHD1400001258	14	5138637	NA	NA	NA
FAT	0.274821	0.0617842	4.44807895869818	2.57175434864791e-05	4.58977051713263	0.0261929476236859	BOVINEHD1400001259	14	5142435	NA	NA	NA
FAT	0.254687	0.0588853	4.32513717345416	4.29314125416304e-05	4.36722482200406	0.0394988146942498	BOVINEHD1400001265	14	5159030	521058	COL22A1	collagen. type XXII. alpha 1
FAT	-0.277744	0.0591424	-4.69619088843199	8.79503350782667e-06	5.05576250160317	0.0103406196338197	HAPMAP30182-BTC-067735	14	5161708	521058	COL22A1	collagen. type XXII. alpha 1
FAT	-0.343976	0.0591597	-5.81436349406775	3.76100873501955e-08	7.42469565791863	0.000120105751464188	BOVINEHD1400001269	14	5173767	521058	COL22A1	collagen. type XXII. alpha 1
FAT	-0.343976	0.0591597	-5.81436349406775	3.76100873501955e-08	7.42469565791863	0.000120105751464188	BOVINEHD4100010677	14	5174657	521058	COL22A1	collagen. type XXII. alpha 1
FAT	-0.343976	0.0591597	-5.81436349406775	3.76100873501955e-08	7.42469565791863	0.000120105751464188	BOVINEHD1400001270	14	5176852	521058	COL22A1	collagen. type XXII. alpha 1
FAT	-0.343976	0.0591597	-5.81436349406775	3.76100873501955e-08	7.42469565791863	0.000120105751464188	BOVINEHD1400001271	14	5179121	521058	COL22A1	collagen. type XXII. alpha 1
FAT	-0.343976	0.0591597	-5.81436349406775	3.76100873501955e-08	7.42469565791863	0.000120105751464188	BOVINEHD1400001272	14	5181426	521058	COL22A1	collagen. type XXII. alpha 1
FAT	-0.343976	0.0591597	-5.81436349406775	3.76100873501955e-08	7.42469565791863	0.000120105751464188	BOVINEHD4100010678	14	5183258	521058	COL22A1	collagen. type XXII. alpha 1
FAT	-0.343976	0.0591597	-5.81436349406775	3.76100873501955e-08	7.42469565791863	0.000120105751464188	BOVINEHD1400001273	14	5184480	521058	COL22A1	collagen. type XXII. alpha 1
FAT	-0.343976	0.0591597	-5.81436349406775	3.76100873501955e-08	7.42469565791863	0.000120105751464188	BOVINEHD1400001274	14	5186516	521058	COL22A1	collagen. type XXII. alpha 1
FAT	-0.343976	0.0591597	-5.81436349406775	3.76100873501955e-08	7.42469565791863	0.000120105751464188	BOVINEHD1400001275	14	5188912	521058	COL22A1	collagen. type XXII. alpha 1
FAT	-0.343976	0.0591597	-5.81436349406775	3.76100873501955e-08	7.42469565791863	0.000120105751464188	BOVINEHD4100010679	14	5191402	521058	COL22A1	collagen. type XXII. alpha 1
FAT	-0.349045	0.0561061	-6.22115955306108	4.07319230153598e-09	8.39006508573417	1.80014733766383e-05	BOVINEHD1400001288	14	5222434	521058	COL22A1	collagen. type XXII. alpha 1
FAT	-0.349045	0.0561061	-6.22115955306108	4.07319230153598e-09	8.39006508573417	1.80014733766383e-05	BOVINEHD1400001289	14	5223880	521058	COL22A1	collagen. type XXII. alpha 1
FAT	-0.349045	0.0561061	-6.22115955306108	4.07319230153598e-09	8.39006508573417	1.80014733766383e-05	BOVINEHD1400001290	14	5224467	521058	COL22A1	collagen. type XXII. alpha 1
FAT	-0.349045	0.0561061	-6.22115955306108	4.07319230153598e-09	8.39006508573417	1.80014733766383e-05	ARS-BFGL-NGS-3571	14	5225467	521058	COL22A1	collagen. type XXII. alpha 1
FAT	0.372794	0.064176	5.80893168785839	3.87109630532942e-08	7.41216602414659	0.000122828893179306	BOVINEHD4100010682	14	5228260	521058	COL22A1	collagen. type XXII. alpha 1
FAT	0.325293	0.0565825	5.74900366721159	5.31410528957152e-08	7.27456984506558	0.000165433779412155	BOVINEHD1400001293	14	5231253	521058	COL22A1	collagen. type XXII. alpha 1
FAT	-0.349045	0.0561061	-6.22115955306108	4.07319230153598e-09	8.39006508573417	1.80014733766383e-05	BOVINEHD1400001294	14	5233100	521058	COL22A1	collagen. type XXII. alpha 1
FAT	-0.349045	0.0561061	-6.22115955306108	4.07319230153598e-09	8.39006508573417	1.80014733766383e-05	BOVINEHD1400001295	14	5233925	521058	COL22A1	collagen. type XXII. alpha 1
FAT	-0.349045	0.0561061	-6.22115955306108	4.07319230153598e-09	8.39006508573417	1.80014733766383e-05	BOVINEHD1400001296	14	5235276	521058	COL22A1	collagen. type XXII. alpha 1
FAT	-0.349045	0.0561061	-6.22115955306108	4.07319230153598e-09	8.39006508573417	1.80014733766383e-05	BOVINEHD1400001298	14	5238746	521058	COL22A1	collagen. type XXII. alpha 1
FAT	0.279495	0.0629905	4.43709765758329	2.69360714064634e-05	4.56966574532089	0.0270994397745059	BOVINEHD1400001310	14	5266574	521058	COL22A1	collagen. type XXII. alpha 1
FAT	0.265436	0.0591664	4.48626247329565	2.18764870505387e-05	4.66002241620768	0.0231333781780078	BOVINEHD1400001313	14	5272444	521058	COL22A1	collagen. type XXII. alpha 1
FAT	0.265436	0.0591664	4.48626247329565	2.18764870505387e-05	4.66002241620768	0.0231333781780078	UA-IFASA-8927	14	5279283	521058	COL22A1	collagen. type XXII. alpha 1
FAT	0.258656	0.0582021	4.44410081423179	2.61527803780933e-05	4.58248213323362	0.0264728176741721	BOVINEHD1400001317	14	5284365	521058	COL22A1	collagen. type XXII. alpha 1
FAT	0.258656	0.0582021	4.44410081423179	2.61527803780933e-05	4.58248213323362	0.0264728176741721	BOVINEHD1400001320	14	5288776	521058	COL22A1	collagen. type XXII. alpha 1
FAT	0.277103	0.0572025	4.84424631790569	4.5244360753907e-06	5.344435543444	0.00591517280073319	BOVINEHD4100010689	14	5293458	521058	COL22A1	collagen. type XXII. alpha 1
FAT	0.242536	0.0591789	4.09835262230288	0.000106793573086507	3.97145488267311	0.0886931375514288	BOVINEHD4100010691	14	5312441	521058	COL22A1	collagen. type XXII. alpha 1
FAT	0.263906	0.059064	4.46813625897332	2.36261960868389e-05	4.62660619590801	0.0246201874607323	BOVINEHD1400001326	14	5314623	521058	COL22A1	collagen. type XXII. alpha 1
FAT	0.262411	0.0587222	4.46868475636131	2.3571346997054e-05	4.62761559877935	0.0246148515231852	BOVINEHD1400001327	14	5316931	521058	COL22A1	collagen. type XXII. alpha 1
FAT	0.262411	0.0587222	4.46868475636131	2.3571346997054e-05	4.62761559877935	0.0246148515231852	BOVINEHD1400001328	14	5320603	521058	COL22A1	collagen. type XXII. alpha 1
FAT	0.262411	0.0587222	4.46868475636131	2.3571346997054e-05	4.62761559877935	0.0246148515231852	BOVINEHD1400001329	14	5321394	521058	COL22A1	collagen. type XXII. alpha 1
FAT	0.321731	0.0629715	5.10915255313912	1.31715159564008e-06	5.88036423767215	0.00224182144459	BOVINEHD1400001331	14	5324252	521058	COL22A1	collagen. type XXII. alpha 1
FAT	0.263177	0.0585901	4.49183394464252	2.13639820595472e-05	4.67031779540253	0.022692766729105	BOVINEHD4100010693	14	5327129	521058	COL22A1	collagen. type XXII. alpha 1
FAT	0.321731	0.0629715	5.10915255313912	1.31715159564008e-06	5.88036423767215	0.00224182144459	BOVINEHD1400001334	14	5329810	521058	COL22A1	collagen. type XXII. alpha 1
FAT	0.317769	0.0621976	5.10902349929901	1.3179618742741e-06	5.88009715274039	0.00224182144459	BOVINEHD1400001335	14	5330829	521058	COL22A1	collagen. type XXII. alpha 1
FAT	0.317433	0.064283	4.93805516232908	2.94179027508543e-06	5.53138829205028	0.00443944852903319	BOVINEHD4100010694	14	5334202	521058	COL22A1	collagen. type XXII. alpha 1
FAT	0.285701	0.0597858	4.7787434474407	6.0848296433604e-06	5.21575157618235	0.00741845644381553	BOVINEHD1400001339	14	5344932	521058	COL22A1	collagen. type XXII. alpha 1
FAT	0.36747	0.0677805	5.42147077699338	2.86041864392826e-07	6.54357039993309	0.000697468700515363	BOVINEHD1400001349	14	5381781	NA	NA	NA
FAT	0.312563	0.0594568	5.25697649385773	6.4552251344316e-07	6.19008860654453	0.00122422726357912	BOVINEHD1400001352	14	5386605	NA	NA	NA
FAT	0.296744	0.0592516	5.00820231014859	2.12217128359568e-06	5.67321956646748	0.00332417984379533	BOVINEHD1400001353	14	5387525	NA	NA	NA
FAT	0.278312	0.0591852	4.70239181416976	8.55667610196515e-06	5.06769490715895	0.0100843280087027	BOVINEHD1400001354	14	5388476	NA	NA	NA
FAT	0.272955	0.0594598	4.59058052667517	1.39742462266915e-05	4.85467160873079	0.0155438838073543	BOVINEHD1400001355	14	5389916	NA	NA	NA
FAT	0.303071	0.0590659	5.13106547094009	1.18631913128695e-06	5.92579846585094	0.00206763728479204	BOVINEHD1400001356	14	5391267	NA	NA	NA
FAT	0.303071	0.0590659	5.13106547094009	1.18631913128695e-06	5.92579846585094	0.00206763728479204	BOVINEHD1400001357	14	5392778	NA	NA	NA
FAT	0.303071	0.0590659	5.13106547094009	1.18631913128695e-06	5.92579846585094	0.00206763728479204	BOVINEHD1400001358	14	5393892	NA	NA	NA
FAT	0.303071	0.0590659	5.13106547094009	1.18631913128695e-06	5.92579846585094	0.00206763728479204	BOVINEHD1400001359	14	5395069	NA	NA	NA
FAT	0.317697	0.0591592	5.37020446523956	3.69475501221974e-07	6.43241435303869	0.000778231751050458	BOVINEHD1400001360	14	5396141	NA	NA	NA
FAT	0.36432	0.0665878	5.4712725153857	2.22636469612667e-07	6.65240369330667	0.000553776333038977	BOVINEHD1400001361	14	5401325	NA	NA	NA
FAT	0.317697	0.0591592	5.37020446523956	3.69475501221974e-07	6.43241435303869	0.000778231751050458	BOVINEHD1400001363	14	5403568	NA	NA	NA
FAT	0.317697	0.0591592	5.37020446523956	3.69475501221974e-07	6.43241435303869	0.000778231751050458	BOVINEHD1400001365	14	5407376	NA	NA	NA
FAT	0.317697	0.0591592	5.37020446523956	3.69475501221974e-07	6.43241435303869	0.000778231751050458	BOVINEHD1400001366	14	5408368	NA	NA	NA
FAT	0.317697	0.0591592	5.37020446523956	3.69475501221974e-07	6.43241435303869	0.000778231751050458	BOVINEHD1400001367	14	5409308	NA	NA	NA
FAT	0.317697	0.0591592	5.37020446523956	3.69475501221974e-07	6.43241435303869	0.000778231751050458	BOVINEHD1400001368	14	5411342	NA	NA	NA
FAT	0.317697	0.0591592	5.37020446523956	3.69475501221974e-07	6.43241435303869	0.000778231751050458	BOVINEHD1400001369	14	5413344	NA	NA	NA
FAT	0.36432	0.0665878	5.4712725153857	2.22636469612667e-07	6.65240369330667	0.000553776333038977	BOVINEHD1400001371	14	5418736	NA	NA	NA
FAT	0.317697	0.0591592	5.37020446523956	3.69475501221974e-07	6.43241435303869	0.000778231751050458	BOVINEHD1400001372	14	5419923	NA	NA	NA
FAT	0.317697	0.0591592	5.37020446523956	3.69475501221974e-07	6.43241435303869	0.000778231751050458	BOVINEHD1400001374	14	5426089	618755	FAM135B	family with sequence similarity 135. member B
FAT	0.285604	0.0594811	4.80159243860655	5.48952109127454e-06	5.26046554197778	0.00679306276960859	ARS-BFGL-NGS-110563	14	5428037	618755	FAM135B	family with sequence similarity 135. member B
FAT	0.317697	0.0591592	5.37020446523956	3.69475501221974e-07	6.43241435303869	0.000778231751050458	BOVINEHD1400001376	14	5429088	618755	FAM135B	family with sequence similarity 135. member B
FAT	0.317697	0.0591592	5.37020446523956	3.69475501221974e-07	6.43241435303869	0.000778231751050458	BOVINEHD1400001377	14	5432448	618755	FAM135B	family with sequence similarity 135. member B
FAT	0.310138	0.0734764	4.2209199144215	6.56201147391323e-05	4.18296301456978	0.0572855500423892	BOVINEHD1400001379	14	5437527	618755	FAM135B	family with sequence similarity 135. member B
FAT	0.357398	0.0729185	4.90133505214726	3.48468500340292e-06	5.457836473654	0.0050141375631523	BOVINEHD4100010697	14	5443568	618755	FAM135B	family with sequence similarity 135. member B
FAT	0.285604	0.0594811	4.80159243860655	5.48952109127454e-06	5.26046554197778	0.00679306276960859	BOVINEHD1400001381	14	5448731	618755	FAM135B	family with sequence similarity 135. member B
FAT	0.357398	0.0729185	4.90133505214726	3.48468500340292e-06	5.457836473654	0.0050141375631523	BOVINEHD4100010699	14	5458783	618755	FAM135B	family with sequence similarity 135. member B
FAT	0.321551	0.0698915	4.60071682536503	1.33722177351943e-05	4.87379656055513	0.014975189645786	HAPMAP32262-BTC-066621	14	5462752	618755	FAM135B	family with sequence similarity 135. member B
FAT	0.363774	0.0692849	5.2504080975797	6.66551832422778e-07	6.17616607331698	0.00124974428871196	BOVINEHD1400001387	14	5470206	618755	FAM135B	family with sequence similarity 135. member B
FAT	0.363774	0.0692849	5.2504080975797	6.66551832422778e-07	6.17616607331698	0.00124974428871196	BOVINEHD1400001388	14	5471049	618755	FAM135B	family with sequence similarity 135. member B
FAT	0.363774	0.0692849	5.2504080975797	6.66551832422778e-07	6.17616607331698	0.00124974428871196	BOVINEHD1400001389	14	5471752	618755	FAM135B	family with sequence similarity 135. member B
FAT	0.357398	0.0729185	4.90133505214726	3.48468500340292e-06	5.457836473654	0.0050141375631523	BOVINEHD1400001391	14	5474208	618755	FAM135B	family with sequence similarity 135. member B
FAT	0.357398	0.0729185	4.90133505214726	3.48468500340292e-06	5.457836473654	0.0050141375631523	BOVINEHD4100010701	14	5474762	618755	FAM135B	family with sequence similarity 135. member B
FAT	0.357398	0.0729185	4.90133505214726	3.48468500340292e-06	5.457836473654	0.0050141375631523	BOVINEHD1400001392	14	5476215	618755	FAM135B	family with sequence similarity 135. member B
FAT	0.367155	0.0712984	5.14955454820866	1.08576641693563e-06	5.96426359532456	0.00192629750580812	BOVINEHD1400001394	14	5478317	618755	FAM135B	family with sequence similarity 135. member B
FAT	0.364189	0.0683785	5.3260747164679	4.59781780452312e-07	6.33744824230075	0.000917679938771803	BOVINEHD4100010702	14	5481041	618755	FAM135B	family with sequence similarity 135. member B
FAT	0.350094	0.0680842	5.14207407886118	1.12541645799841e-06	5.94868673804854	0.00198951121444959	BOVINEHD4100010703	14	5487059	618755	FAM135B	family with sequence similarity 135. member B
FAT	-0.306032	0.0570982	-5.35974864356495	3.89176259290075e-07	6.40985366062823	0.000809817682987552	BOVINEHD1400001400	14	5494134	618755	FAM135B	family with sequence similarity 135. member B
FAT	-0.306032	0.0570982	-5.35974864356495	3.89176259290075e-07	6.40985366062823	0.000809817682987552	ARS-BFGL-NGS-115947	14	5494654	618755	FAM135B	family with sequence similarity 135. member B
FAT	0.360138	0.0657245	5.47950916324962	2.13557970421026e-07	6.67048421517477	0.000539325400157557	BOVINEHD1400001402	14	5501869	618755	FAM135B	family with sequence similarity 135. member B
FAT	0.360375	0.0674173	5.34543804038429	4.17795892179087e-07	6.37903583437181	0.000844090946507646	BOVINEHD1400001406	14	5507015	618755	FAM135B	family with sequence similarity 135. member B
FAT	0.360375	0.0674173	5.34543804038429	4.17795892179087e-07	6.37903583437181	0.000844090946507646	BOVINEHD4100010706	14	5509243	618755	FAM135B	family with sequence similarity 135. member B
FAT	-0.29264	0.0585184	-5.00082025482583	2.19678666031988e-06	5.65821211729189	0.0034302026759362	BOVINEHD4100010707	14	5517446	618755	FAM135B	family with sequence similarity 135. member B
FAT	-0.332702	0.057951	-5.741091611879	5.53998272658717e-08	7.2564915893798	0.00017032315589671	BOVINEHD1400001409	14	5517907	618755	FAM135B	family with sequence similarity 135. member B
FAT	0.302534	0.0658174	4.59656564981297	1.36157103399125e-05	4.86595969632498	0.0152134509410638	BOVINEHD1400001412	14	5523519	618755	FAM135B	family with sequence similarity 135. member B
FAT	0.291915	0.0623838	4.67933982860935	9.47531906654468e-06	5.02340615692647	0.0108931736430723	BOVINEHD1400001429	14	5568635	618755	FAM135B	family with sequence similarity 135. member B
FAT	0.291915	0.0623838	4.67933982860935	9.47531906654468e-06	5.02340615692647	0.0108931736430723	BOVINEHD1400001430	14	5569186	618755	FAM135B	family with sequence similarity 135. member B
FAT	0.291915	0.0623838	4.67933982860935	9.47531906654468e-06	5.02340615692647	0.0108931736430723	HAPMAP30091-BTC-005211	14	5569639	618755	FAM135B	family with sequence similarity 135. member B
FAT	0.289593	0.0655743	4.41625758871997	2.94013061233093e-05	4.53163337606586	0.0289903906576497	BOVINEHD1400001431	14	5571828	618755	FAM135B	family with sequence similarity 135. member B
FAT	0.252511	0.0603489	4.18418562724424	7.60359594699446e-05	4.11898096948322	0.0659134559759563	BOVINEHD4100010714	14	5581041	618755	FAM135B	family with sequence similarity 135. member B
FAT	0.293893	0.0706575	4.15940275271556	8.39264877483942e-05	4.07610095135858	0.0711340215952931	BOVINEHD1400001438	14	5582271	618755	FAM135B	family with sequence similarity 135. member B
FAT	0.293893	0.0706575	4.15940275271556	8.39264877483942e-05	4.07610095135858	0.0711340215952931	BOVINEHD1400001439	14	5582783	618755	FAM135B	family with sequence similarity 135. member B
FAT	0.293893	0.0706575	4.15940275271556	8.39264877483942e-05	4.07610095135858	0.0711340215952931	BOVINEHD1400001440	14	5583551	618755	FAM135B	family with sequence similarity 135. member B
FAT	-0.311681	0.0587252	-5.30744893163412	5.04004467346197e-07	6.29756561407986	0.000993920905437809	BOVINEHD4100010715	14	5588663	618755	FAM135B	family with sequence similarity 135. member B
FAT	0.298964	0.0654181	4.57005018488767	1.52739059638559e-05	4.81604988752576	0.0168381716472455	BOVINEHD1400001453	14	5603455	618755	FAM135B	family with sequence similarity 135. member B
FAT	0.301361	0.0609789	4.9420537267809	2.88784328714469e-06	5.53942637806048	0.00437136459218357	ARS-BFGL-BAC-24839	14	5631243	618755	FAM135B	family with sequence similarity 135. member B
FAT	0.303627	0.0668518	4.54179244238749	1.72527191674722e-05	4.76314244688854	0.0187276753166493	BOVINEHD1400001461	14	5632068	618755	FAM135B	family with sequence similarity 135. member B
FAT	0.303627	0.0668518	4.54179244238749	1.72527191674722e-05	4.76314244688854	0.0187276753166493	BOVINEHD1400001462	14	5632525	618755	FAM135B	family with sequence similarity 135. member B
FAT	-0.300915	0.0574393	-5.23883473510297	7.05227078252003e-07	6.15167102066419	0.00131231624098304	BOVINEHD1400001465	14	5635050	618755	FAM135B	family with sequence similarity 135. member B
FAT	0.345688	0.0686018	5.0390514534604	1.83593860421302e-06	5.73614184617254	0.0029505202404798	BOVINEHD1400001466	14	5636536	618755	FAM135B	family with sequence similarity 135. member B
FAT	-0.300915	0.0574393	-5.23883473510297	7.05227078252003e-07	6.15167102066419	0.00131231624098304	BOVINEHD1400001469	14	5639122	618755	FAM135B	family with sequence similarity 135. member B
FAT	-0.308064	0.0589462	-5.22618930482372	7.49963831029101e-07	6.12495968109263	0.00136981585586018	BOVINEHD1400001483	14	5654325	618755	FAM135B	family with sequence similarity 135. member B
FAT	0.251689	0.0570626	4.41075240174826	3.00875399005116e-05	4.52161332077805	0.0293166355317221	BOVINEHD1400001488	14	5674862	NA	NA	NA
FAT	0.251689	0.0570626	4.41075240174826	3.00875399005116e-05	4.52161332077805	0.0293166355317221	BOVINEHD4100010718	14	5675424	NA	NA	NA
FAT	0.251689	0.0570626	4.41075240174826	3.00875399005116e-05	4.52161332077805	0.0293166355317221	BOVINEHD1400001489	14	5676511	NA	NA	NA
FAT	0.24413	0.0597498	4.08587141714282	0.000112141490287516	3.9502336767078	0.0906300287921625	BOVINEHD1400001500	14	5698628	NA	NA	NA
FAT	0.322299	0.0542086	5.94553262766425	1.86132486811537e-08	7.73017782025095	6.92726337232495e-05	BOVINEHD1400001518	14	5759948	NA	NA	NA
FAT	-0.322299	0.0542086	-5.94553262766425	1.86132486811537e-08	7.73017782025095	6.92726337232495e-05	BOVINEHD1400001520	14	5765591	NA	NA	NA
FAT	0.291161	0.0580294	5.01747390116045	2.03191014057723e-06	5.69209550225149	0.00322013510438019	BOVINEHD1400024358	14	5806686	NA	NA	NA
FAT	0.318126	0.0562574	5.65482940910885	8.69501219347344e-08	7.06072980462682	0.000239105106420792	HAPMAP51646-BTA-86764	14	5952697	NA	NA	NA
FAT	0.318172	0.0670746	4.74355419189977	7.12435552868667e-06	5.14725441595022	0.00858015084431008	BOVINEHD1400001560	14	5963293	NA	NA	NA
FAT	-0.278863	0.0574277	-4.8558970670948	4.29057561824221e-06	5.36748443950374	0.00581853775841097	BOVINEHD1400001566	14	5978711	NA	NA	NA
FAT	-0.235496	0.0575022	-4.09542591413894	0.000108025562286715	3.96647346445314	0.0888221344234673	BOVINEHD4100010738	14	5990836	NA	NA	NA
FAT	-0.235496	0.0575022	-4.09542591413894	0.000108025562286715	3.96647346445314	0.0888221344234673	UA-IFASA-9107	14	5991493	NA	NA	NA
FAT	-0.235496	0.0575022	-4.09542591413894	0.000108025562286715	3.96647346445314	0.0888221344234673	BOVINEHD1400001570	14	5992573	NA	NA	NA
FAT	-0.235496	0.0575022	-4.09542591413894	0.000108025562286715	3.96647346445314	0.0888221344234673	BOVINEHD4100010739	14	5994098	NA	NA	NA
FAT	-0.235496	0.0575022	-4.09542591413894	0.000108025562286715	3.96647346445314	0.0888221344234673	BOVINEHD1400001572	14	6002597	NA	NA	NA
FAT	0.353806	0.0638305	5.54289877096372	1.54740326358822e-07	6.81039649151819	0.000398927008866641	BOVINEHD1400001573	14	6005944	NA	NA	NA
FAT	0.2413	0.0561452	4.29778502881814	4.80315393387202e-05	4.31847349465191	0.0434667018528691	BOVINEHD1400001576	14	6010764	NA	NA	NA
FAT	0.235118	0.0578116	4.06696925876468	0.000120723777641132	3.91820718324713	0.0954574095078564	BOVINEHD1400001589	14	6040000	NA	NA	NA
FAT	0.235118	0.0578116	4.06696925876468	0.000120723777641132	3.91820718324713	0.0954574095078564	BOVINEHD1400001590	14	6040797	NA	NA	NA
FAT	0.235118	0.0578116	4.06696925876468	0.000120723777641132	3.91820718324713	0.0954574095078564	HAPMAP31968-BTC-056754	14	6042525	NA	NA	NA
FAT	0.235118	0.0578116	4.06696925876468	0.000120723777641132	3.91820718324713	0.0954574095078564	BOVINEHD1400001591	14	6044434	NA	NA	NA
FAT	0.265474	0.0582558	4.55703981406143	1.61564449717221e-05	4.79165419424293	0.017650996216355	BOVINEHD1400001593	14	6046988	NA	NA	NA
FAT	0.272459	0.0593478	4.59088626705624	1.39557143987711e-05	4.85524792689281	0.0155438838073543	BOVINEHD1400001597	14	6067069	NA	NA	NA
FAT	-0.31008	0.0574952	-5.39314586261114	3.29575007262999e-07	6.48204572967914	0.000776208442733104	BOVINEHD1400001599	14	6071246	NA	NA	NA
FAT	-0.280683	0.0579832	-4.84076422136067	4.59667468397342e-06	5.33755623106686	0.00591517280073319	BOVINEHD1400001601	14	6073420	NA	NA	NA
FAT	-0.280683	0.0579832	-4.84076422136067	4.59667468397342e-06	5.33755623106686	0.00591517280073319	BOVINEHD1400001603	14	6075928	NA	NA	NA
FAT	0.260968	0.0598523	4.36020002573001	3.71428084979935e-05	4.43012526082601	0.0354339935126903	BOVINEHD4100010744	14	6091969	NA	NA	NA
FAT	0.274477	0.060642	4.52618647142245	1.84481148743459e-05	4.73404800573784	0.0199378202903127	HAPMAP26591-BTC-056596	14	6112676	NA	NA	NA
FAT	0.260974	0.0609943	4.27866210449173	5.19332208782295e-05	4.28455474179423	0.0467383880057992	BOVINEHD1400001630	14	6132375	NA	NA	NA
FAT	0.258146	0.0608302	4.24371447077274	5.98522940157107e-05	4.22291919932154	0.0532840429875405	ARS-BFGL-BAC-10345	14	6133529	NA	NA	NA
FAT	0.260974	0.0609943	4.27866210449173	5.19332208782295e-05	4.28455474179423	0.0467383880057992	BOVINEHD1400001631	14	6135001	NA	NA	NA
FAT	0.265036	0.0579352	4.57469724795979	1.49699889247261e-05	4.8247785209617	0.0165399665132068	BOVINEHD1400001632	14	6136641	NA	NA	NA
FAT	-0.309245	0.0572724	-5.3995467275686	3.1920871073897e-07	6.49592526589822	0.000759630790752011	BOVINEHD1400001635	14	6140200	NA	NA	NA
FAT	-0.309245	0.0572724	-5.3995467275686	3.1920871073897e-07	6.49592526589822	0.000759630790752011	BOVINEHD1400001636	14	6141953	NA	NA	NA
FAT	-0.309245	0.0572724	-5.3995467275686	3.1920871073897e-07	6.49592526589822	0.000759630790752011	BOVINEHD1400001637	14	6143723	NA	NA	NA
FAT	-0.284539	0.0578893	-4.91522612987201	3.26885231187537e-06	5.48560470058405	0.00478706980100982	BOVINEHD4100010748	14	6145990	NA	NA	NA
FAT	-0.284539	0.0578893	-4.91522612987201	3.26885231187537e-06	5.48560470058405	0.00478706980100982	BOVINEHD1400001638	14	6147876	NA	NA	NA
FAT	-0.284539	0.0578893	-4.91522612987201	3.26885231187537e-06	5.48560470058405	0.00478706980100982	BOVINEHD1400001639	14	6150627	NA	NA	NA
FAT	-0.284539	0.0578893	-4.91522612987201	3.26885231187537e-06	5.48560470058405	0.00478706980100982	HAPMAP23618-BTC-056528	14	6154166	NA	NA	NA
FAT	-0.284539	0.0578893	-4.91522612987201	3.26885231187537e-06	5.48560470058405	0.00478706980100982	BOVINEHD4100010749	14	6159418	NA	NA	NA
FAT	-0.284539	0.0578893	-4.91522612987201	3.26885231187537e-06	5.48560470058405	0.00478706980100982	BOVINEHD1400001641	14	6163457	NA	NA	NA
FAT	-0.284539	0.0578893	-4.91522612987201	3.26885231187537e-06	5.48560470058405	0.00478706980100982	BOVINEHD4100010750	14	6164661	NA	NA	NA
FAT	-0.284539	0.0578893	-4.91522612987201	3.26885231187537e-06	5.48560470058405	0.00478706980100982	BOVINEHD1400001642	14	6165481	NA	NA	NA
FAT	0.294528	0.0660202	4.46118006307161	2.43324449263758e-05	4.6138142509259	0.0249879064718614	BOVINEHD4100010760	14	6305538	NA	NA	NA
FAT	0.294528	0.0660202	4.46118006307161	2.43324449263758e-05	4.6138142509259	0.0249879064718614	BOVINEHD1400001680	14	6308188	NA	NA	NA
FAT	0.294528	0.0660202	4.46118006307161	2.43324449263758e-05	4.6138142509259	0.0249879064718614	BOVINEHD1400001681	14	6309163	NA	NA	NA
FAT	0.294528	0.0660202	4.46118006307161	2.43324449263758e-05	4.6138142509259	0.0249879064718614	BOVINEHD1400001682	14	6310673	NA	NA	NA
FAT	-0.254355	0.0596346	-4.26522522159954	5.48525894591285e-05	4.26080286560494	0.0492761418164016	BOVINEHD1400001683	14	6320653	NA	NA	NA
FAT	-0.263727	0.0593158	-4.4461509412332	2.5927613410297e-05	4.58623745740883	0.0263526771997586	BOVINEHD1400001685	14	6327380	NA	NA	NA
FAT	-0.247022	0.0598021	-4.13065761904682	9.40471842782494e-05	4.02665420246049	0.0791698154128997	BOVINEHD1400001692	14	6362348	NA	NA	NA
FAT	0.256152	0.0590576	4.3373249166915	4.08284438371854e-05	4.38903717275402	0.038464984791003	BOVINEHD1400001726	14	6485775	NA	NA	NA
FAT	0.256152	0.0590576	4.3373249166915	4.08284438371854e-05	4.38903717275402	0.038464984791003	BOVINEHD1400001727	14	6489931	NA	NA	NA
FAT	-0.254925	0.0576073	-4.42522041477382	2.83158361164988e-05	4.54797060990111	0.0282578343231634	BOVINEHD1400001728	14	6493339	NA	NA	NA
FAT	-0.329458	0.0631232	-5.21928546081314	7.75532957672964e-07	6.11039974133024	0.00140100877927297	BOVINEHD1400001729	14	6496579	NA	NA	NA
FAT	-0.255487	0.0578135	-4.41915815510218	2.90457621542394e-05	4.53691722324911	0.0287543750683081	BOVINEHD1400001730	14	6499376	NA	NA	NA
FAT	0.314472	0.0719633	4.36989409879758	3.56782783691572e-05	4.44759611037255	0.0342916057092794	BOVINEHD1400001743	14	6548301	NA	NA	NA
FAT	0.314472	0.0719633	4.36989409879758	3.56782783691572e-05	4.44759611037255	0.0342916057092794	BOVINEHD1400001744	14	6548884	NA	NA	NA
FAT	0.314472	0.0719633	4.36989409879758	3.56782783691572e-05	4.44759611037255	0.0342916057092794	BOVINEHD1400001745	14	6550277	NA	NA	NA
FAT	0.266107	0.0599073	4.44197952503284	2.63877229417429e-05	4.57859808444849	0.0266561237808075	BOVINEHD1400001748	14	6556727	NA	NA	NA
FAT	0.293143	0.0643342	4.55656555922045	1.61895178070911e-05	4.79076608619648	0.017650996216355	BOVINEHD1400001749	14	6560353	NA	NA	NA
FAT	-0.305202	0.0611749	-4.98900692931251	2.32147530362101e-06	5.63423593209609	0.00360613593689479	BOVINEHD1400001751	14	6567934	NA	NA	NA
FAT	-0.330641	0.0631894	-5.2325390017946	7.2716763906816e-07	6.13836545663819	0.00133309758020931	BOVINEHD1400001754	14	6580922	NA	NA	NA
FAT	-0.279365	0.0598646	-4.66661432632975	1.00221433957388e-05	4.99903938771083	0.0114041393714859	BOVINEHD1400001756	14	6592751	NA	NA	NA
FAT	-0.288954	0.0604911	-4.7768018766397	6.13817596367123e-06	5.21196066576473	0.00744681100784765	BOVINEHD1400001757	14	6594414	NA	NA	NA
FAT	-0.289916	0.0606298	-4.78174099205341	6.00334188397383e-06	5.22160692332822	0.00733718068912815	BOVINEHD1400001758	14	6595384	NA	NA	NA
FAT	-0.289916	0.0606298	-4.78174099205341	6.00334188397383e-06	5.22160692332822	0.00733718068912815	BOVINEHD1400001759	14	6597690	NA	NA	NA
FAT	-0.270384	0.0574576	-4.70580045111526	8.42829968786143e-06	5.07426003043573	0.00995756161776018	BOVINEHD1400001789	14	6685698	NA	NA	NA
FAT	-0.285333	0.0623453	-4.57665613927594	1.48436161373433e-05	4.82846028523064	0.0164370301792544	ARS-BFGL-NGS-55227	14	6718127	NA	NA	NA
FAT	-0.29282	0.0611482	-4.78869369826095	5.81834415114843e-06	5.23520059410231	0.00714637037546416	BOVINEHD1400001810	14	6753402	NA	NA	NA
FAT	-0.29282	0.0611482	-4.78869369826095	5.81834415114843e-06	5.23520059410231	0.00714637037546416	BOVINEHD1400001813	14	6766349	NA	NA	NA
FAT	-0.279137	0.06038	-4.62300430606161	1.21344659896769e-05	4.91597933122654	0.0137760699849409	UA-IFASA-6228	14	6859824	NA	NA	NA
FAT	-0.264453	0.0604283	-4.37631043732821	3.47393049711783e-05	4.45917887472604	0.0335847658825268	BOVINEHD1400001865	14	6930821	NA	NA	NA
FAT	-0.325657	0.0636177	-5.11896846317927	1.25690984268198e-06	5.90069587285498	0.00216024396378506	BOVINEHD1400001866	14	6936962	NA	NA	NA
FAT	-0.264453	0.0604283	-4.37631043732821	3.47393049711783e-05	4.45917887472604	0.0335847658825268	BOVINEHD1400001867	14	6939990	NA	NA	NA
FAT	-0.266948	0.0590415	-4.52136209276526	1.8833374879487e-05	4.7250718488518	0.0202217336905596	BOVINEHD1400001868	14	6943519	NA	NA	NA
FAT	0.262986	0.0631565	4.16403695581611	8.23945219487365e-05	4.084101661683	0.0703171897452989	BOVINEHD4100010804	14	6951167	NA	NA	NA
FAT	-0.266948	0.0590415	-4.52136209276526	1.8833374879487e-05	4.7250718488518	0.0202217336905596	ARS-BFGL-NGS-110894	14	6952759	NA	NA	NA
FAT	0.262986	0.0631565	4.16403695581611	8.23945219487365e-05	4.084101661683	0.0703171897452989	BOVINEHD1400001869	14	6956204	NA	NA	NA
FAT	0.262986	0.0631565	4.16403695581611	8.23945219487365e-05	4.084101661683	0.0703171897452989	BOVINEHD1400001870	14	6956873	NA	NA	NA
FAT	0.262986	0.0631565	4.16403695581611	8.23945219487365e-05	4.084101661683	0.0703171897452989	BOVINEHD1400001871	14	6957487	NA	NA	NA
FAT	0.262986	0.0631565	4.16403695581611	8.23945219487365e-05	4.084101661683	0.0703171897452989	BOVINEHD1400001872	14	6964980	NA	NA	NA
FAT	0.262986	0.0631565	4.16403695581611	8.23945219487365e-05	4.084101661683	0.0703171897452989	BOVINEHD1400001873	14	6965908	NA	NA	NA
FAT	0.262986	0.0631565	4.16403695581611	8.23945219487365e-05	4.084101661683	0.0703171897452989	BOVINEHD1400001875	14	6968102	NA	NA	NA
FAT	0.262986	0.0631565	4.16403695581611	8.23945219487365e-05	4.084101661683	0.0703171897452989	BOVINEHD1400001876	14	6969256	NA	NA	NA
FAT	-0.325657	0.0636177	-5.11896846317927	1.25690984268198e-06	5.90069587285498	0.00216024396378506	BOVINEHD1400001880	14	6976932	NA	NA	NA
FAT	-0.325657	0.0636177	-5.11896846317927	1.25690984268198e-06	5.90069587285498	0.00216024396378506	BOVINEHD1400001881	14	6979449	NA	NA	NA
FAT	-0.325657	0.0636177	-5.11896846317927	1.25690984268198e-06	5.90069587285498	0.00216024396378506	BOVINEHD1400001884	14	6992594	NA	NA	NA
FAT	-0.260823	0.058577	-4.45265206480359	2.52257378680134e-05	4.59815612153031	0.0257450239852799	BOVINEHD1400001885	14	6998560	NA	NA	NA
FAT	-0.266948	0.0590415	-4.52136209276526	1.8833374879487e-05	4.7250718488518	0.0202217336905596	BOVINEHD1400001886	14	7001763	NA	NA	NA
FAT	0.244461	0.0576813	4.23813263570689	6.12185506639665e-05	4.21311695644552	0.0538227408203424	BOVINEHD1400001887	14	7003918	NA	NA	NA
FAT	0.244461	0.0576813	4.23813263570689	6.12185506639665e-05	4.21311695644552	0.0538227408203424	BOVINEHD4100010808	14	7005179	NA	NA	NA
FAT	0.244461	0.0576813	4.23813263570689	6.12185506639665e-05	4.21311695644552	0.0538227408203424	BOVINEHD1400001890	14	7014974	NA	NA	NA
FAT	0.244461	0.0576813	4.23813263570689	6.12185506639665e-05	4.21311695644552	0.0538227408203424	BOVINEHD4100010809	14	7018770	NA	NA	NA
FAT	0.244461	0.0576813	4.23813263570689	6.12185506639665e-05	4.21311695644552	0.0538227408203424	BOVINEHD1400001893	14	7022961	NA	NA	NA
FAT	0.244461	0.0576813	4.23813263570689	6.12185506639665e-05	4.21311695644552	0.0538227408203424	HAPMAP27091-BTC-048823	14	7032597	NA	NA	NA
FAT	0.267651	0.06031	4.43792074282872	2.68428653187321e-05	4.57117112763508	0.0270606697493427	HAPMAP23851-BTC-048718	14	7065350	NA	NA	NA
FAT	0.266268	0.060262	4.41850585775447	2.91253606112736e-05	4.5357286887808	0.028775623746129	BOVINEHD1400001903	14	7070743	NA	NA	NA
FAT	0.256587	0.0630022	4.07266730368146	0.000118073559679629	3.92784734346038	0.0939622554091021	BOVINEHD1400001904	14	7075348	NA	NA	NA
FAT	-0.263036	0.0612029	-4.2977702036995	4.80344534641916e-05	4.31844714633499	0.0434667018528691	BOVINEHD4100010837	14	7281181	NA	NA	NA
FAT	-0.263036	0.0612029	-4.2977702036995	4.80344534641916e-05	4.31844714633499	0.0434667018528691	BOVINEHD1400001980	14	7284890	NA	NA	NA
FAT	-0.263036	0.0612029	-4.2977702036995	4.80344534641916e-05	4.31844714633499	0.0434667018528691	BOVINEHD1400001982	14	7294803	NA	NA	NA
FAT	-0.263047	0.060046	-4.38075808546781	3.41022715534886e-05	4.46721669167353	0.0330981936914353	BOVINEHD1400001983	14	7297092	NA	NA	NA
FAT	-0.254739	0.0590177	-4.31631527490905	4.45173509952985e-05	4.35147068625899	0.0408819600464876	BOVINEHD1400001986	14	7308013	NA	NA	NA
FAT	-0.2475	0.0587394	-4.21352618515	6.76013895778038e-05	4.17004437684283	0.0589112785541895	HAPMAP32234-BTC-048199	14	7314869	NA	NA	NA
FAT	-0.252518	0.0585363	-4.31387019678388	4.49666587692628e-05	4.34710938132202	0.0412181048597126	BOVINEHD4100010842	14	7325800	NA	NA	NA
FAT	-0.289033	0.0625521	-4.62067620431608	1.22584460721593e-05	4.91156457916987	0.0138849763628872	BOVINEHD4100010846	14	7368943	NA	NA	NA
FAT	-0.247069	0.0570393	-4.33155736483442	4.18111251825017e-05	4.37870814495912	0.0385397355443863	BOVINEHD1400002014	14	7431170	NA	NA	NA
FAT	-0.247069	0.0570393	-4.33155736483442	4.18111251825017e-05	4.37870814495912	0.0385397355443863	BOVINEHD4100010852	14	7446243	615095	KHDRBS3	KH domain containing. RNA binding. signal transduction associated 3
FAT	-0.26368	0.0571993	-4.60984662399715	1.2851256084884e-05	4.89105442221021	0.0144901278859231	BOVINEHD1400002019	14	7450049	615095	KHDRBS3	KH domain containing. RNA binding. signal transduction associated 3
FAT	-0.247069	0.0570393	-4.33155736483442	4.18111251825017e-05	4.37870814495912	0.0385397355443863	BOVINEHD4100010854	14	7475577	615095	KHDRBS3	KH domain containing. RNA binding. signal transduction associated 3
FAT	-0.26368	0.0571993	-4.60984662399715	1.2851256084884e-05	4.89105442221021	0.0144901278859231	BOVINEHD4100010855	14	7478147	615095	KHDRBS3	KH domain containing. RNA binding. signal transduction associated 3
FAT	0.247394	0.0585399	4.22607486517743	6.4271427420735e-05	4.19198205462415	0.056306775629071	HAPMAP25716-BTC-047850	14	7612098	NA	NA	NA
FAT	0.246875	0.0605047	4.08026153340154	0.000114626596263693	3.94071460339445	0.0913660726650367	HAPMAP23799-BTC-047701	14	7718808	NA	NA	NA
FAT	0.246857	0.0593367	4.16027517539735	8.36360420569728e-05	4.07760652766556	0.0711340215952931	BOVINEHD1400002131	14	7880750	NA	NA	NA
FAT	-0.327337	0.0659863	-4.96068123231641	2.64882562527277e-06	5.57694663078335	0.00402185982607367	BOVINEHD1400002163	14	7940632	NA	NA	NA
FAT	-0.282965	0.0588236	-4.81039922752093	5.27533810182215e-06	5.2777497007601	0.00656082400751843	BOVINEHD1400002208	14	8066808	NA	NA	NA
FAT	0.268528	0.056943	4.71573327713679	8.06464435082446e-06	5.09341478015104	0.00957282954280214	BOVINEHD4100010909	14	8262311	522282	ZFAT	zinc finger and AT hook domain containing
FAT	0.250455	0.0585335	4.27883178009174	5.18973161594493e-05	4.28485510086598	0.0467383880057992	BOVINEHD1400002270	14	8276290	522282	ZFAT	zinc finger and AT hook domain containing
FAT	0.268528	0.056943	4.71573327713679	8.06464435082446e-06	5.09341478015104	0.00957282954280214	BOVINEHD4100010912	14	8284613	522282	ZFAT	zinc finger and AT hook domain containing
FAT	0.241999	0.0592736	4.08274510068563	0.000113520069034839	3.94492735344346	0.0906300287921625	BOVINEHD1400002275	14	8290270	522282	ZFAT	zinc finger and AT hook domain containing
FAT	0.281207	0.0566122	4.96725087525304	2.56916101248356e-06	5.59020867711089	0.00391290336800973	BOVINEHD1400002277	14	8296175	522282	ZFAT	zinc finger and AT hook domain containing
FAT	0.241999	0.0592736	4.08274510068563	0.000113520069034839	3.94492735344346	0.0906300287921625	BOVINEHD1400002278	14	8297461	522282	ZFAT	zinc finger and AT hook domain containing
FAT	0.241999	0.0592736	4.08274510068563	0.000113520069034839	3.94492735344346	0.0906300287921625	BOVINEHD1400002279	14	8298761	522282	ZFAT	zinc finger and AT hook domain containing
FAT	0.241999	0.0592736	4.08274510068563	0.000113520069034839	3.94492735344346	0.0906300287921625	BOVINEHD1400002280	14	8302276	522282	ZFAT	zinc finger and AT hook domain containing
FAT	0.245774	0.0538473	4.56427713181534	1.56596752815449e-05	4.80521724769923	0.0171488688264607	BOVINEHD1400002282	14	8303681	522282	ZFAT	zinc finger and AT hook domain containing
FAT	0.281207	0.0566122	4.96725087525304	2.56916101248356e-06	5.59020867711089	0.00391290336800973	BOVINEHD1400002283	14	8305208	NA	NA	NA
FAT	0.241999	0.0592736	4.08274510068563	0.000113520069034839	3.94492735344346	0.0906300287921625	BOVINEHD1400002284	14	8306290	NA	NA	NA
FAT	0.241999	0.0592736	4.08274510068563	0.000113520069034839	3.94492735344346	0.0906300287921625	BOVINEHD1400002285	14	8307264	NA	NA	NA
FAT	0.241999	0.0592736	4.08274510068563	0.000113520069034839	3.94492735344346	0.0906300287921625	BOVINEHD1400002286	14	8308764	NA	NA	NA
FAT	0.241999	0.0592736	4.08274510068563	0.000113520069034839	3.94492735344346	0.0906300287921625	BOVINEHD1400002287	14	8309994	NA	NA	NA
FAT	0.241999	0.0592736	4.08274510068563	0.000113520069034839	3.94492735344346	0.0906300287921625	BOVINEHD1400002288	14	8310795	NA	NA	NA
FAT	0.241999	0.0592736	4.08274510068563	0.000113520069034839	3.94492735344346	0.0906300287921625	BOVINEHD1400002289	14	8311536	NA	NA	NA
FAT	0.241999	0.0592736	4.08274510068563	0.000113520069034839	3.94492735344346	0.0906300287921625	BOVINEHD1400002291	14	8313653	NA	NA	NA
FAT	0.268528	0.056943	4.71573327713679	8.06464435082446e-06	5.09341478015104	0.00957282954280214	BOVINEHD1400002292	14	8314689	NA	NA	NA
FAT	0.257076	0.0591701	4.34469436421436	3.9604728978925e-05	4.40225295430598	0.0374831877034497	BOVINEHD1400002293	14	8316786	NA	NA	NA
FAT	0.250124	0.0588168	4.25259449681043	5.7738121967213e-05	4.23853734640855	0.0517743597170633	BOVINEHD1400002294	14	8320385	NA	NA	NA
FAT	0.260256	0.0591274	4.40161414166698	3.12604097836544e-05	4.50500533323899	0.0303996123307513	BOVINEHD1400002295	14	8323513	NA	NA	NA
FAT	0.25909	0.0595681	4.34947564216418	3.88295109021559e-05	4.41083807980761	0.0368347182856732	BOVINEHD1400002296	14	8326000	NA	NA	NA
FAT	-0.253551	0.0619731	-4.09130735754707	0.000109781983549623	3.95946892661622	0.0899674260684215	BOVINEHD4100010943	14	8681147	NA	NA	NA
FAT	-0.253551	0.0619731	-4.09130735754707	0.000109781983549623	3.95946892661622	0.0899674260684215	BOVINEHD1400002389	14	8682547	NA	NA	NA
FAT	-0.326151	0.0795372	-4.10060952610854	0.00010585260180532	3.97529846276685	0.0880594021042093	BTB-00969310	27	41341380	NA	NA	NA
FAT	-0.277279	0.0678715	-4.08535246753055	0.000112369227744827	3.94935260380559	0.0906300287921625	BOVINEHD2800000099	28	239950	615849	RAB4A	RAB4A. member RAS oncogene family
