# Supplementary material for: Genome-wide association and biological pathway analysis for milk-fat composition in Danish Holstein and Danish Jersey cattle
Source: BMC Genomics. 2014 Dec 15;15(1):1112. doi: 10.1186/1471-2164-15-1112 (PMC4377848; doi:10.1186/1471-2164-15-1112)
Supplement: Supplementary file 2 — Additional file 2: Table S2: Significant SNP associated to Fatty Acid traits in the Danish Jersey. A genome wide association scan was performed on the Danish Jersey cattle for detailed fatty acid composition. SNPs were considered significant at FDR < 0.10. (TXT 174 KB) [file 12864_2014_6819_MOESM2_ESM.txt]

trait	b	SE	Tvalue	Pvalue	MinlogPvalue	qobj.qvalues	snp	CHROM	DIST	SNP_GENE	wikigene_name	wikigene_description
C10	0.619891	0.113951	5.43997858728752	2.86305303328412e-07	6.54317060732268	0.0451151066591029	BOVINEHD4100001541	2	114701058	NA	NA	NA
C10	-0.170803	0.0319522	-5.34557870819537	4.55722878508224e-07	6.34129916812489	0.0451151066591029	BOVINEHD1300018458	13	64865042	525059	GSS	glutathione synthetase
C10	-0.174659	0.032561	-5.36405515801112	4.16310889443021e-07	6.38058222912484	0.0451151066591029	HAPMAP54034-RS29026486	13	65259649	618503	UQCC	ubiquinol-cytochrome c reductase complex chaperone
C10	0.535981	0.0973915	5.50336528341796	2.08765715719132e-07	6.6803408212662	0.0451151066591029	HAPMAP47344-BTA-60858	26	21258113	507880	SEC31B	SEC31 homolog B (S. cerevisiae)
C10	0.535981	0.0973915	5.50336528341796	2.08765715719132e-07	6.6803408212662	0.0451151066591029	BOVINEHD4100017754	26	21281133	NA	NA	NA
C12_C14	2,23511	0,421892	5,29782503579115	5,75060197906194e-07	6,24028669052765	0,0948818656667998	BOVINEHD1500025092	15	26233120	529873	CADM1	cell adhesion molecule 1
C12_C14	2,02721	0,357202	5,67524817890157	8,73435042006096e-08	7,05876938827385	0,0432336370832345	BOVINEHD1500025093	15	26244764	529873	CADM1	cell adhesion molecule 1
C12_C14	2,23511	0,421892	5,29782503579115	5,75060197906194e-07	6,24028669052765	0,0948818656667998	ARS-BFGL-NGS-114022	15	26767493	NA	NA	NA
C13	0,0183853	0,00350677	5,2428017805559	7,50194747445308e-07	6,12482598092577	0,0530477709813526	BOVINEHD0500003156	5	10841471	531552	ACSS3	acyl-CoA synthetase short-chain family member 3
C13	0,0183853	0,00350677	5,2428017805559	7,50194747445308e-07	6,12482598092577	0,0530477709813526	BOVINEHD0500003157	5	10842370	531552	ACSS3	acyl-CoA synthetase short-chain family member 3
C13	0,0183853	0,00350677	5,2428017805559	7,50194747445308e-07	6,12482598092577	0,0530477709813526	BOVINEHD0500003162	5	10849916	531552	ACSS3	acyl-CoA synthetase short-chain family member 3
C13	0,0183853	0,00350677	5,2428017805559	7,50194747445308e-07	6,12482598092577	0,0530477709813526	BOVINEHD0500003164	5	10851394	531552	ACSS3	acyl-CoA synthetase short-chain family member 3
C13	0,0192508	0,00351007	5,48444902808206	2,2947211112538e-07	6,63927008886458	0,0530477709813526	BOVINEHD0500003165	5	10852639	531552	ACSS3	acyl-CoA synthetase short-chain family member 3
C13	-0,0347683	0,0065672	-5,29423498599099	5,85163261221962e-07	6,23272294835232	0,0530477709813526	BOVINEHD1700021652	17	74022006	327672	MAPK1	mitogen-activated protein kinase 1
C13	-0,0347683	0,0065672	-5,29423498599099	5,85163261221962e-07	6,23272294835232	0,0530477709813526	BOVINEHD1700021653	17	74023395	327672	MAPK1	mitogen-activated protein kinase 1
C14	1,3829	0,231085	5,98437804271156	1,72710429041434e-08	7,76268143696413	0,00854888990086452	BOVINEHD1500025093	15	26244764	529873	CADM1	cell adhesion molecule 1
C14index	0,573099	0,127269	4,50305258939726	2,12845907174748e-05	4,67193469647821	0,0460066893087273	BOVINEHD0100000342	1	1033924	510879	ITSN1	intersectin 1 (SH3 domain protein)
C14index	0,573099	0,127269	4,50305258939726	2,12845907174748e-05	4,67193469647821	0,0460066893087273	BOVINEHD0100000353	1	1074560	510879	ITSN1	intersectin 1 (SH3 domain protein)
C14index	0,573099	0,127269	4,50305258939726	2,12845907174748e-05	4,67193469647821	0,0460066893087273	BOVINEHD0100000354	1	1082403	510879	ITSN1	intersectin 1 (SH3 domain protein)
C14index	0,573099	0,127269	4,50305258939726	2,12845907174748e-05	4,67193469647821	0,0460066893087273	BOVINEHD0100000359	1	1097288	510879	ITSN1	intersectin 1 (SH3 domain protein)
C14index	0,490298	0,116663	4,20268637014306	7,29937920184561e-05	4,13671407421891	0,0963486910625693	BOVINEHD0100000362	1	1110395	510879	ITSN1	intersectin 1 (SH3 domain protein)
C14index	0,533091	0,125719	4,24033757824991	6,28030603004525e-05	4,20201919321794	0,0861122160658149	BOVINEHD0100000363	1	1115817	510879	ITSN1	intersectin 1 (SH3 domain protein)
C14index	0,533091	0,125719	4,24033757824991	6,28030603004525e-05	4,20201919321794	0,0861122160658149	BOVINEHD0100000364	1	1119077	510879	ITSN1	intersectin 1 (SH3 domain protein)
C14index	0,533091	0,125719	4,24033757824991	6,28030603004525e-05	4,20201919321794	0,0861122160658149	BOVINEHD0100000365	1	1120172	510879	ITSN1	intersectin 1 (SH3 domain protein)
C14index	0,533091	0,125719	4,24033757824991	6,28030603004525e-05	4,20201919321794	0,0861122160658149	BOVINEHD0100000366	1	1122012	510879	ITSN1	intersectin 1 (SH3 domain protein)
C14index	0,489122	0,1124	4,35161921708185	3,99908864692614e-05	4,39803896884868	0,0713004706925289	BOVINEHD0300005846	3	18150388	NA	NA	NA
C14index	-0,432773	0,0989411	-4,3740467813679	3,64682142964457e-05	4,43808550184078	0,0676074254131531	BOVINEHD0500017692	5	63294529	615777	ANKS1B	ankyrin repeat and sterile alpha motif domain containing 1B
C14index	-0,42475	0,0990887	-4,28656345274486	5,21313479751171e-05	4,28290104525164	0,0789412306885256	BOVINEHD0500017693	5	63297735	615777	ANKS1B	ankyrin repeat and sterile alpha motif domain containing 1B
C14index	0,42637	0,100428	4,24552913530091	6,15085845567346e-05	4,21106426690037	0,0857627189245936	BOVINEHD0500017697	5	63310331	615777	ANKS1B	ankyrin repeat and sterile alpha motif domain containing 1B
C14index	0,428903	0,101647	4,21953427056381	6,82538921625534e-05	4,16587257803779	0,0910635702377071	BOVINEHD0500017807	5	63646071	615777	ANKS1B	ankyrin repeat and sterile alpha motif domain containing 1B
C14index	0,428903	0,101647	4,21953427056381	6,82538921625534e-05	4,16587257803779	0,0910635702377071	BOVINEHD0500017809	5	63649795	615777	ANKS1B	ankyrin repeat and sterile alpha motif domain containing 1B
C14index	0,428903	0,101647	4,21953427056381	6,82538921625534e-05	4,16587257803779	0,0910635702377071	BOVINEHD0500017810	5	63651370	615777	ANKS1B	ankyrin repeat and sterile alpha motif domain containing 1B
C14index	0,428903	0,101647	4,21953427056381	6,82538921625534e-05	4,16587257803779	0,0910635702377071	BOVINEHD0500017814	5	63662281	NA	NA	NA
C14index	-0,464562	0,105296	-4,41196246771007	3,11746645868831e-05	4,50619821046688	0,0619717276139508	BOVINEHD0500018176	5	64969615	NA	NA	NA
C14index	-0,47021	0,105437	-4,45962992118516	2,55529374204254e-05	4,59255916863475	0,0535944710852197	HAPMAP43010-BTA-66698	5	64973223	NA	NA	NA
C14index	-0,478814	0,10534	-4,54541484716157	1,7782099037583e-05	4,75001697527616	0,0395043808260902	BOVINEHD0500018183	5	65004698	NA	NA	NA
C14index	-0,489924	0,105363	-4,64986760058085	1,13435364906148e-05	4,94525152754896	0,0289426240529406	BOVINEHD0500018187	5	65014721	518739	ANO4	anoctamin 4
C14index	-0,464562	0,105296	-4,41196246771007	3,11746645868831e-05	4,50619821046688	0,0619717276139508	BOVINEHD0500018188	5	65021434	518739	ANO4	anoctamin 4
C14index	-0,464562	0,105296	-4,41196246771007	3,11746645868831e-05	4,50619821046688	0,0619717276139508	BOVINEHD0500018192	5	65030645	518739	ANO4	anoctamin 4
C14index	-0,464562	0,105296	-4,41196246771007	3,11746645868831e-05	4,50619821046688	0,0619717276139508	BOVINEHD0500018193	5	65035091	518739	ANO4	anoctamin 4
C14index	-0,464562	0,105296	-4,41196246771007	3,11746645868831e-05	4,50619821046688	0,0619717276139508	BOVINEHD0500018195	5	65046342	518739	ANO4	anoctamin 4
C14index	-0,464562	0,105296	-4,41196246771007	3,11746645868831e-05	4,50619821046688	0,0619717276139508	BOVINEHD0500018199	5	65071935	518739	ANO4	anoctamin 4
C14index	-0,464562	0,105296	-4,41196246771007	3,11746645868831e-05	4,50619821046688	0,0619717276139508	BOVINEHD0500018201	5	65084325	518739	ANO4	anoctamin 4
C14index	-0,471032	0,108757	-4,33104995540517	4,35041079893699e-05	4,3614697317148	0,0752931377238121	BOVINEHD0500018216	5	65115025	518739	ANO4	anoctamin 4
C14index	-0,467487	0,109436	-4,27178442194525	5,53403888790716e-05	4,25695779338008	0,0789412306885256	BOVINEHD0500018217	5	65115854	518739	ANO4	anoctamin 4
C14index	-0,467487	0,109436	-4,27178442194525	5,53403888790716e-05	4,25695779338008	0,0789412306885256	BOVINEHD0500018218	5	65118420	518739	ANO4	anoctamin 4
C14index	-0,467487	0,109436	-4,27178442194525	5,53403888790716e-05	4,25695779338008	0,0789412306885256	BOVINEHD0500018219	5	65120670	518739	ANO4	anoctamin 4
C14index	-0,467487	0,109436	-4,27178442194525	5,53403888790716e-05	4,25695779338008	0,0789412306885256	BOVINEHD0500018221	5	65127674	518739	ANO4	anoctamin 4
C14index	-0,467487	0,109436	-4,27178442194525	5,53403888790716e-05	4,25695779338008	0,0789412306885256	BOVINEHD0500018222	5	65128209	518739	ANO4	anoctamin 4
C14index	-0,467487	0,109436	-4,27178442194525	5,53403888790716e-05	4,25695779338008	0,0789412306885256	BOVINEHD0500018224	5	65129482	518739	ANO4	anoctamin 4
C14index	-0,467487	0,109436	-4,27178442194525	5,53403888790716e-05	4,25695779338008	0,0789412306885256	BOVINEHD0500018226	5	65130621	518739	ANO4	anoctamin 4
C14index	-0,467487	0,109436	-4,27178442194525	5,53403888790716e-05	4,25695779338008	0,0789412306885256	BOVINEHD0500018227	5	65131353	518739	ANO4	anoctamin 4
C14index	-0,467487	0,109436	-4,27178442194525	5,53403888790716e-05	4,25695779338008	0,0789412306885256	BOVINEHD0500018228	5	65131989	518739	ANO4	anoctamin 4
C14index	-0,482458	0,108661	-4,44002908127111	2,77364366786387e-05	4,55694933382533	0,0574439011420054	BOVINEHD0500018229	5	65132544	518739	ANO4	anoctamin 4
C14index	-0,467487	0,109436	-4,27178442194525	5,53403888790716e-05	4,25695779338008	0,0789412306885256	BOVINEHD0500018230	5	65133119	518739	ANO4	anoctamin 4
C14index	-0,467487	0,109436	-4,27178442194525	5,53403888790716e-05	4,25695779338008	0,0789412306885256	BOVINEHD0500018231	5	65133588	518739	ANO4	anoctamin 4
C14index	-0,467487	0,109436	-4,27178442194525	5,53403888790716e-05	4,25695779338008	0,0789412306885256	BOVINEHD0500018233	5	65135054	518739	ANO4	anoctamin 4
C14index	-0,467487	0,109436	-4,27178442194525	5,53403888790716e-05	4,25695779338008	0,0789412306885256	BOVINEHD0500018234	5	65136527	518739	ANO4	anoctamin 4
C14index	-0,467487	0,109436	-4,27178442194525	5,53403888790716e-05	4,25695779338008	0,0789412306885256	BOVINEHD0500018235	5	65137154	518739	ANO4	anoctamin 4
C14index	-0,467487	0,109436	-4,27178442194525	5,53403888790716e-05	4,25695779338008	0,0789412306885256	BOVINEHD0500018236	5	65138253	518739	ANO4	anoctamin 4
C14index	-0,467487	0,109436	-4,27178442194525	5,53403888790716e-05	4,25695779338008	0,0789412306885256	BOVINEHD0500018237	5	65139074	518739	ANO4	anoctamin 4
C14index	-0,467487	0,109436	-4,27178442194525	5,53403888790716e-05	4,25695779338008	0,0789412306885256	BOVINEHD0500018238	5	65140161	518739	ANO4	anoctamin 4
C14index	-0,467487	0,109436	-4,27178442194525	5,53403888790716e-05	4,25695779338008	0,0789412306885256	BOVINEHD0500018239	5	65140872	518739	ANO4	anoctamin 4
C14index	-0,467487	0,109436	-4,27178442194525	5,53403888790716e-05	4,25695779338008	0,0789412306885256	BOVINEHD0500018240	5	65141472	518739	ANO4	anoctamin 4
C14index	-0,470367	0,109538	-4,29409885154011	5,05639289038892e-05	4,2961591879894	0,0789412306885256	BOVINEHD0500018241	5	65142036	518739	ANO4	anoctamin 4
C14index	-0,467487	0,109436	-4,27178442194525	5,53403888790716e-05	4,25695779338008	0,0789412306885256	BOVINEHD0500018243	5	65143203	518739	ANO4	anoctamin 4
C14index	-0,467487	0,109436	-4,27178442194525	5,53403888790716e-05	4,25695779338008	0,0789412306885256	BOVINEHD0500018244	5	65143816	518739	ANO4	anoctamin 4
C14index	-0,467487	0,109436	-4,27178442194525	5,53403888790716e-05	4,25695779338008	0,0789412306885256	BOVINEHD0500018245	5	65144673	518739	ANO4	anoctamin 4
C14index	-0,471032	0,108757	-4,33104995540517	4,35041079893699e-05	4,3614697317148	0,0752931377238121	BOVINEHD0500018246	5	65148015	518739	ANO4	anoctamin 4
C14index	-0,467487	0,109436	-4,27178442194525	5,53403888790716e-05	4,25695779338008	0,0789412306885256	BOVINEHD0500018247	5	65151586	518739	ANO4	anoctamin 4
C14index	-0,482015	0,109411	-4,4055442322984	3,20160611203142e-05	4,49463209961648	0,0623914881794394	BOVINEHD0500018248	5	65153280	518739	ANO4	anoctamin 4
C14index	-0,482015	0,109411	-4,4055442322984	3,20160611203142e-05	4,49463209961648	0,0623914881794394	BOVINEHD0500018250	5	65157731	518739	ANO4	anoctamin 4
C14index	-0,47663	0,109569	-4,35004426434484	4,02500533458897e-05	4,39523353969834	0,0714090767217271	BOVINEHD0500018251	5	65162122	518739	ANO4	anoctamin 4
C14index	-0,482015	0,109411	-4,4055442322984	3,20160611203142e-05	4,49463209961648	0,0623914881794394	BOVINEHD0500018252	5	65164900	518739	ANO4	anoctamin 4
C14index	-0,482015	0,109411	-4,4055442322984	3,20160611203142e-05	4,49463209961648	0,0623914881794394	BOVINEHD0500018253	5	65169532	518739	ANO4	anoctamin 4
C14index	-0,482015	0,109411	-4,4055442322984	3,20160611203142e-05	4,49463209961648	0,0623914881794394	BOVINEHD4100003770	5	65172590	518739	ANO4	anoctamin 4
C14index	-0,453633	0,104149	-4,3556155123909	3,93403764436375e-05	4,40516148868175	0,0713004706925289	BOVINEHD0600000082	6	449903	NA	NA	NA
C14index	-0,453633	0,104149	-4,3556155123909	3,93403764436375e-05	4,40516148868175	0,0713004706925289	BOVINEHD0600000087	6	456602	NA	NA	NA
C14index	0,472643	0,108807	4,34386574393192	4,12822636322624e-05	4,38423649703861	0,0724612056090488	BOVINEHD0600000655	6	2647696	514182	NAF1	nuclear assembly factor 1 homolog (S. cerevisiae)
C14index	0,472643	0,108807	4,34386574393192	4,12822636322624e-05	4,38423649703861	0,0724612056090488	BOVINEHD0600000658	6	2656674	NA	NA	NA
C14index	0,472643	0,108807	4,34386574393192	4,12822636322624e-05	4,38423649703861	0,0724612056090488	BOVINEHD0600000659	6	2657533	NA	NA	NA
C14index	-0,437495	0,101786	-4,29818442614898	4,97329097550808e-05	4,30335613048009	0,0789412306885256	BOVINEHD0600000666	6	2693589	NA	NA	NA
C14index	-0,425515	0,101272	-4,20170432103642	7,32794767145594e-05	4,13501764060645	0,0964685332502114	BOVINEHD0600000667	6	2698900	NA	NA	NA
C14index	0,528555	0,126055	4,19305065249296	7,58430650425777e-05	4,12008412419082	0,0972567453550137	BOVINEHD0600000669	6	2702958	NA	NA	NA
C14index	0,528555	0,126055	4,19305065249296	7,58430650425777e-05	4,12008412419082	0,0972567453550137	BOVINEHD0600000670	6	2703848	NA	NA	NA
C14index	0,528555	0,126055	4,19305065249296	7,58430650425777e-05	4,12008412419082	0,0972567453550137	BOVINEHD0600000671	6	2707959	NA	NA	NA
C14index	0,457171	0,108019	4,23232023995778	6,48529750760275e-05	4,18807009622654	0,0879484520959792	BOVINEHD1000028605	10	98908728	NA	NA	NA
C14index	0,605663	0,141539	4,27912448159165	5,37238690758796e-05	4,26983271793562	0,0789412306885256	BOVINEHD1000028639	10	99031279	NA	NA	NA
C14index	0,605663	0,141539	4,27912448159165	5,37238690758796e-05	4,26983271793562	0,0789412306885256	BOVINEHD1000028641	10	99047252	NA	NA	NA
C14index	0,605663	0,141539	4,27912448159165	5,37238690758796e-05	4,26983271793562	0,0789412306885256	BOVINEHD1000028643	10	99054929	NA	NA	NA
C14index	0,605663	0,141539	4,27912448159165	5,37238690758796e-05	4,26983271793562	0,0789412306885256	BOVINEHD1000028644	10	99055534	NA	NA	NA
C14index	0,600226	0,137504	4,36515301373051	3,78282973598912e-05	4,42218320572932	0,0698671714193596	BOVINEHD1000028645	10	99056103	NA	NA	NA
C14index	0,605663	0,141539	4,27912448159165	5,37238690758796e-05	4,26983271793562	0,0789412306885256	BOVINEHD1000028646	10	99058948	NA	NA	NA
C14index	0,605663	0,141539	4,27912448159165	5,37238690758796e-05	4,26983271793562	0,0789412306885256	BOVINEHD1000028648	10	99066267	NA	NA	NA
C14index	0,605663	0,141539	4,27912448159165	5,37238690758796e-05	4,26983271793562	0,0789412306885256	BOVINEHD1000028650	10	99069331	NA	NA	NA
C14index	0,605663	0,141539	4,27912448159165	5,37238690758796e-05	4,26983271793562	0,0789412306885256	BOVINEHD1000028658	10	99092444	NA	NA	NA
C14index	0,605663	0,141539	4,27912448159165	5,37238690758796e-05	4,26983271793562	0,0789412306885256	BOVINEHD1000028676	10	99146297	NA	NA	NA
C14index	0,620903	0,141439	4,38989953266072	3,41585100492467e-05	4,46650108094271	0,0645340302985356	BOVINEHD1000028677	10	99156068	NA	NA	NA
C14index	0,605663	0,141539	4,27912448159165	5,37238690758796e-05	4,26983271793562	0,0789412306885256	BOVINEHD1000028687	10	99180071	NA	NA	NA
C14index	0,620903	0,141439	4,38989953266072	3,41585100492467e-05	4,46650108094271	0,0645340302985356	BOVINEHD1000028688	10	99180640	NA	NA	NA
C14index	0,620903	0,141439	4,38989953266072	3,41585100492467e-05	4,46650108094271	0,0645340302985356	BOVINEHD1000028689	10	99182131	NA	NA	NA
C14index	0,599457	0,126865	4,7251566625941	8,15928141614877e-06	5,08834808766075	0,0225626466619608	BOVINEHD1400016321	14	58754425	NA	NA	NA
C14index	0,627937	0,135872	4,62153350211964	1,28258916493506e-05	4,89191243323898	0,0312739465623752	BOVINEHD1400016458	14	59361781	282140	ANGPT1	angiopoietin 1
C14index	0,627937	0,135872	4,62153350211964	1,28258916493506e-05	4,89191243323898	0,0312739465623752	BOVINEHD1400016459	14	59366808	282140	ANGPT1	angiopoietin 1
C14index	-0,651099	0,153456	-4,24290350328433	6,21600716336718e-05	4,20648849372306	0,0861122160658149	BOVINEHD1400023142	14	81965479	NA	NA	NA
C14index	-0,453655	0,103597	-4,37903607247314	3,57257266803674e-05	4,44701892866536	0,0667308041326603	BOVINEHD1500022946	15	78878430	NA	NA	NA
C14index	-0,453655	0,103597	-4,37903607247314	3,57257266803674e-05	4,44701892866536	0,0667308041326603	BOVINEHD1500022947	15	78879351	NA	NA	NA
C14index	-0,453883	0,103286	-4,39442906105377	3,35245776147283e-05	4,47463668523619	0,0645340302985356	BOVINEHD1500022952	15	78897798	NA	NA	NA
C14index	-0,454102	0,105098	-4,32074825401054	4,53720006216645e-05	4,34321207063935	0,0765886273894671	BOVINEHD1500023726	15	81559347	NA	NA	NA
C14index	-0,455592	0,103978	-4,38161918867453	3,53469900933473e-05	4,45164756182477	0,0665254545413134	BOVINEHD1500023727	15	81560807	NA	NA	NA
C14index	-0,444132	0,104786	-4,23846697077854	6,32757793711761e-05	4,19876249690828	0,0862823646728987	BOVINEHD1500023730	15	81563612	NA	NA	NA
C14index	-0,444132	0,104786	-4,23846697077854	6,32757793711761e-05	4,19876249690828	0,0862823646728987	BOVINEHD1500023732	15	81565384	NA	NA	NA
C14index	0,454102	0,105098	4,32074825401054	4,53720006216645e-05	4,34321207063935	0,0765886273894671	BOVINEHD4100012238	15	81572334	NA	NA	NA
C14index	0,464519	0,109017	4,26097764568829	5,78046047651412e-05	4,23803756392488	0,0817495842430533	BOVINEHD1500023761	15	81631774	NA	NA	NA
C14index	0,464519	0,109017	4,26097764568829	5,78046047651412e-05	4,23803756392488	0,0817495842430533	BOVINEHD1500023762	15	81632610	NA	NA	NA
C14index	0,802682	0,17065	4,70367418693232	8,96775573014444e-06	5,0473162298617	0,0246605311240545	BOVINEHD1800018303	18	63131499	NA	NA	NA
C14index	0,747537	0,168276	4,44232689153533	2,74715530398401e-05	4,56111678806515	0,0571343664280345	BOVINEHD1800018304	18	63132856	NA	NA	NA
C14index	0,723541	0,167004	4,33247706641757	4,32511827016622e-05	4,36400201227355	0,0752931377238121	BOVINEHD2300009283	23	32071382	537314	LRRC16A	leucine rich repeat containing 16A
C14index	-0,577215	0,137549	-4,19643181702521	7,48314735439248e-05	4,12591570278319	0,09672412806802	BOVINEHD2600000881	26	4539060	NA	NA	NA
C14index	0,455854	0,107225	4,25137794357659	6,00805400701646e-05	4,2212661720685	0,0847262280515395	BOVINEHD2600002824	26	10992841	100125267	LIPA	lipase A, lysosomal acid, cholesterol esterase
C14index	0,688592	0,159629	4,31370239743405	4,66931551883617e-05	4,33074677857301	0,0778194098577644	BOVINEHD2600002826	26	10995133	100125267	LIPA	lipase A, lysosomal acid, cholesterol esterase
C14index	0,688592	0,159629	4,31370239743405	4,66931551883617e-05	4,33074677857301	0,0778194098577644	ARS-BFGL-NGS-22284	26	10995721	100125267	LIPA	lipase A, lysosomal acid, cholesterol esterase
C14index	0,461163	0,107463	4,29136540018425	5,11272639017449e-05	4,29134744811385	0,0789412306885256	BOVINEHD4100017675	26	11001780	100125267	LIPA	lipase A, lysosomal acid, cholesterol esterase
C14index	0,461163	0,107463	4,29136540018425	5,11272639017449e-05	4,29134744811385	0,0789412306885256	BOVINEHD2600002830	26	11002961	100125267	LIPA	lipase A, lysosomal acid, cholesterol esterase
C14index	0,539576	0,12126	4,44974435098136	2,66328459386988e-05	4,57458242314299	0,0556237663043075	BOVINEHD2600002952	26	11493034	NA	NA	NA
C14index	0,724473	0,154306	4,69504102238409	9,31382246198103e-06	5,03087204474952	0,0253126873533692	HAPMAP38238-BTA-62050	26	11822578	NA	NA	NA
C14index	0,720178	0,146282	4,92321680042657	3,35609168950637e-06	5,47416618261607	0,0105809661709466	BTB-01134797	26	13418877	533901	TNKS2	tankyrase, TRF1-interacting ankyrin-related ADP-ribose polymerase 2
C14index	0,606949	0,139428	4,35313566858881	3,97428461467081e-05	4,40074103451988	0,0713004706925289	BTA-122125-NO-RS	26	13478928	NA	NA	NA
C14index	0,643875	0,140258	4,5906472358083	1,46524379599956e-05	4,83409010879218	0,0347020208190931	BOVINEHD2600003500	26	13558226	523664	NA	NA
C14index	0,540123	0,113344	4,76534267363072	6,83070074379596e-06	5,16553474089341	0,0200064353666692	BOVINEHD2600003649	26	14172503	NA	NA	NA
C14index	0,501429	0,116091	4,31927539602553	4,56452028346225e-05	4,34060485869763	0,0765886273894671	HAPMAP26713-BTA-150121	26	14654938	NA	NA	NA
C14index	0,517771	0,117725	4,39813973242727	3,30136087337516e-05	4,48130700013218	0,0640831690410482	BOVINEHD2600003757	26	14698019	513597	MYOF	myoferlin
C14index	0,487683	0,101638	4,79823491213916	5,90026405673427e-06	5,2291285517788	0,0178081481942595	BOVINEHD2600003761	26	14722639	513597	MYOF	myoferlin
C14index	0,465959	0,100457	4,63839254606448	1,19229645179807e-05	4,92361574847758	0,0301105952498375	BOVINEHD2600003763	26	14735635	513597	MYOF	myoferlin
C14index	0,683023	0,114641	5,95792953655324	1,98927879289217e-08	7,70130434722758	0,000166891724410328	BOVINEHD2600003774	26	14783093	513597	MYOF	myoferlin
C14index	1,00223	0,203382	4,92782055442468	3,28628762407197e-06	5,48329442870352	0,0105362580751254	BOVINEHD2600003797	26	14886950	513594	CEP55	centrosomal protein 55kDa
C14index	1,06248	0,203827	5,21265583067994	8,66978821793885e-07	6,06199151116322	0,00325106549338503	BOVINEHD2600003799	26	14890823	NA	NA	NA
C14index	1,06248	0,203827	5,21265583067994	8,66978821793885e-07	6,06199151116322	0,00325106549338503	BOVINEHD2600003804	26	14898575	NA	NA	NA
C14index	1,06248	0,203827	5,21265583067994	8,66978821793885e-07	6,06199151116322	0,00325106549338503	BOVINEHD2600003805	26	14905313	NA	NA	NA
C14index	1,06248	0,203827	5,21265583067994	8,66978821793885e-07	6,06199151116322	0,00325106549338503	BOVINEHD2600003807	26	14908003	NA	NA	NA
C14index	1,06248	0,203827	5,21265583067994	8,66978821793885e-07	6,06199151116322	0,00325106549338503	BOVINEHD2600003808	26	14909059	NA	NA	NA
C14index	0,468655	0,100922	4,64373476546244	1,164977242391e-05	4,93368255841526	0,0295715433511624	ARS-BFGL-NGS-84575	26	14912765	NA	NA	NA
C14index	1,04032	0,180088	5,77673137577184	5,16910158227162e-08	7,28658493306997	0,000341149677013218	BOVINEHD2600003830	26	14981111	281975	PDE6C	phosphodiesterase 6C, cGMP-specific, cone, alpha prime
C14index	0,820441	0,143811	5,70499475005389	7,49528862881841e-08	7,12521163866765	0,000426442292718052	ARS-BFGL-NGS-14093	26	15080711	NA	NA	NA
C14index	1,09447	0,177987	6,14915696090164	7,08212572546578e-09	8,14983636769492	7,01107784018791e-05	BOVINEHD2600003855	26	15094706	NA	NA	NA
C14index	1,12691	0,185253	6,08308637376993	1,01479998329384e-08	7,99361954859989	9,47754254586261e-05	BOVINEHD2600003868	26	15127896	100337100	NA	NA
C14index	1,03443	0,147752	7,00112350425037	5,28386340080961e-11	10,2770484183553	7,26507733773984e-07	BOVINEHD2600003873	26	15142834	100138984	NA	NA
C14index	1,03443	0,147752	7,00112350425037	5,28386340080961e-11	10,2770484183553	7,26507733773984e-07	BOVINEHD2600003874	26	15143651	100138984	NA	NA
C14index	1,03443	0,147752	7,00112350425037	5,28386340080961e-11	10,2770484183553	7,26507733773984e-07	ARS-BFGL-NGS-79514	26	15145083	100138984	NA	NA
C14index	1,03443	0,147752	7,00112350425037	5,28386340080961e-11	10,2770484183553	7,26507733773984e-07	BOVINEHD2600003876	26	15150288	100138984	NA	NA
C14index	0,680385	0,126164	5,39286167210932	3,61368057615066e-07	6,44205023864451	0,00158293280204014	BOVINEHD2600003959	26	15477590	519037	PLCE1	phospholipase C, epsilon 1
C14index	0,610061	0,132326	4,61028822755921	1,34641436360077e-05	4,87082126393711	0,0325099301147592	BOVINEHD2600003998	26	15610351	519037	PLCE1	phospholipase C, epsilon 1
C14index	0,610061	0,132326	4,61028822755921	1,34641436360077e-05	4,87082126393711	0,0325099301147592	BOVINEHD2600003999	26	15612651	519037	PLCE1	phospholipase C, epsilon 1
C14index	0,635883	0,136077	4,67296457152935	1,02579411021385e-05	4,988939798845	0,0265838571649263	BOVINEHD2600004003	26	15630077	519037	PLCE1	phospholipase C, epsilon 1
C14index	0,635883	0,136077	4,67296457152935	1,02579411021385e-05	4,988939798845	0,0265838571649263	BOVINEHD2600004008	26	15651504	519037	PLCE1	phospholipase C, epsilon 1
C14index	0,622202	0,132728	4,68779760110904	9,61401827621379e-06	5,01709505661436	0,0253126873533692	BOVINEHD2600004014	26	15672668	519037	PLCE1	phospholipase C, epsilon 1
C14index	0,622202	0,132728	4,68779760110904	9,61401827621379e-06	5,01709505661436	0,0253126873533692	BOVINEHD2600004015	26	15674558	519037	PLCE1	phospholipase C, epsilon 1
C14index	0,622202	0,132728	4,68779760110904	9,61401827621379e-06	5,01709505661436	0,0253126873533692	BOVINEHD2600004016	26	15676045	519037	PLCE1	phospholipase C, epsilon 1
C14index	0,622202	0,132728	4,68779760110904	9,61401827621379e-06	5,01709505661436	0,0253126873533692	BOVINEHD2600004017	26	15676722	519037	PLCE1	phospholipase C, epsilon 1
C14index	0,465091	0,110831	4,19639811965966	7,48414919473188e-05	4,12585756352866	0,09672412806802	BTB-00706857	26	15861364	NA	NA	NA
C14index	0,465091	0,110831	4,19639811965966	7,48414919473188e-05	4,12585756352866	0,09672412806802	BOVINEHD2600004048	26	15867641	540933	HELLS	helicase, lymphoid-specific
C14index	0,465091	0,110831	4,19639811965966	7,48414919473188e-05	4,12585756352866	0,09672412806802	BOVINEHD2600004049	26	15868599	540933	HELLS	helicase, lymphoid-specific
C14index	0,465091	0,110831	4,19639811965966	7,48414919473188e-05	4,12585756352866	0,09672412806802	BOVINEHD2600004050	26	15869608	540933	HELLS	helicase, lymphoid-specific
C14index	0,465091	0,110831	4,19639811965966	7,48414919473188e-05	4,12585756352866	0,09672412806802	BOVINEHD2600004051	26	15872170	540933	HELLS	helicase, lymphoid-specific
C14index	0,465091	0,110831	4,19639811965966	7,48414919473188e-05	4,12585756352866	0,09672412806802	BOVINEHD2600004052	26	15875391	540933	HELLS	helicase, lymphoid-specific
C14index	-0,471315	0,108799	-4,33197915422017	4,33392679860056e-05	4,36311842832592	0,0752931377238121	BOVINEHD2600004080	26	16009710	616580	NA	NA
C14index	0,715668	0,166286	4,30383796591415	4,86043261132236e-05	4,31332507387587	0,0789412306885256	BOVINEHD2600015136	26	16337162	510380	CYP2C19	cytochrome P450, family 2, subfamily C, polypeptide 19
C14index	0,715668	0,166286	4,30383796591415	4,86043261132236e-05	4,31332507387587	0,0789412306885256	BOVINEHD2600015137	26	16364124	510380	CYP2C19	cytochrome P450, family 2, subfamily C, polypeptide 19
C14index	0,715668	0,166286	4,30383796591415	4,86043261132236e-05	4,31332507387587	0,0789412306885256	BOVINEHD2600004118	26	16370451	510380	CYP2C19	cytochrome P450, family 2, subfamily C, polypeptide 19
C14index	0,715668	0,166286	4,30383796591415	4,86043261132236e-05	4,31332507387587	0,0789412306885256	BOVINEHD2600004120	26	16386841	NA	NA	NA
C14index	0,528659	0,112676	4,69185097092549	9,44490707694871e-06	5,02480231049672	0,0253126873533692	BOVINEHD2600004157	26	16618904	614675	PDLIM1	PDZ and LIM domain 1
C14index	0,685448	0,11554	5,9325601523282	2,27702608608248e-08	7,64263199398882	0,000172300200431584	BOVINEHD2600004159	26	16620138	614675	PDLIM1	PDZ and LIM domain 1
C14index	0,740119	0,137432	5,3853469352116	3,74982437761846e-07	6,42598907190355	0,00160008885321646	BOVINEHD2600004195	26	16747231	504625	SORBS1	sorbin and SH3 domain containing 1
C14index	0,713251	0,136001	5,24445408489643	7,44254320173369e-07	6,12827863572456	0,00290074000328106	HAPMAP54846-RS29022328	26	16753151	504625	SORBS1	sorbin and SH3 domain containing 1
C14index	0,596489	0,125045	4,77019472989724	6,68509900957719e-06	5,17489215624125	0,0199250575745254	HAPMAP58930-RS29010490	26	16822073	504625	SORBS1	sorbin and SH3 domain containing 1
C14index	0,755662	0,159245	4,7452792866338	7,4657213997957e-06	5,1269282207838	0,02099666273498	BOVINEHD2600004261	26	16912451	504625	SORBS1	sorbin and SH3 domain containing 1
C14index	0,755662	0,159245	4,7452792866338	7,4657213997957e-06	5,1269282207838	0,02099666273498	BOVINEHD2600004262	26	16913922	504625	SORBS1	sorbin and SH3 domain containing 1
C14index	0,755662	0,159245	4,7452792866338	7,4657213997957e-06	5,1269282207838	0,02099666273498	BOVINEHD2600004263	26	16915687	504625	SORBS1	sorbin and SH3 domain containing 1
C14index	0,870951	0,125837	6,92126322146904	8,52956386403911e-11	10,0690731747274	1,11105201044146e-06	BOVINEHD2600004266	26	16928676	NA	NA	NA
C14index	0,900198	0,126903	7,09359116805749	3,02008794799864e-11	10,5199804097666	4,671547540163e-07	BOVINEHD2600004267	26	16930293	NA	NA	NA
C14index	0,553375	0,110211	5,02105053034633	2,13943782074082e-06	5,66970033105505	0,00715532088014577	BOVINEHD2600004274	26	16948091	NA	NA	NA
C14index	0,674232	0,11283	5,97564477532571	1,8097090830481e-08	7,74239123384984	0,000154444317373014	BOVINEHD4100017717	26	16954549	514759	ALDH18A1	aldehyde dehydrogenase 18 family, member A1
C14index	0,553375	0,110211	5,02105053034633	2,13943782074082e-06	5,66970033105505	0,00715532088014577	BOVINEHD2600004275	26	16958443	514759	ALDH18A1	aldehyde dehydrogenase 18 family, member A1
C14index	0,674232	0,11283	5,97564477532571	1,8097090830481e-08	7,74239123384984	0,000154444317373014	BOVINEHD2600004276	26	16959189	514759	ALDH18A1	aldehyde dehydrogenase 18 family, member A1
C14index	0,758479	0,134736	5,62937151169695	1,10447052619559e-07	6,95684586918269	0,000575468672566735	BOVINEHD2600004280	26	16969386	514759	ALDH18A1	aldehyde dehydrogenase 18 family, member A1
C14index	0,756848	0,135502	5,58551165296453	1,38030006363762e-07	6,86002649199275	0,000663326647281169	ARS-BFGL-NGS-107286	26	16973274	514759	ALDH18A1	aldehyde dehydrogenase 18 family, member A1
C14index	0,803289	0,140268	5,72681580973565	6,69686931483723e-08	7,17412817596285	0,000393776711956027	BOVINEHD2600004281	26	16979086	514759	ALDH18A1	aldehyde dehydrogenase 18 family, member A1
C14index	0,758479	0,134736	5,62937151169695	1,10447052619559e-07	6,95684586918269	0,000575468672566735	BOVINEHD2600004282	26	16979991	514759	ALDH18A1	aldehyde dehydrogenase 18 family, member A1
C14index	0,758479	0,134736	5,62937151169695	1,10447052619559e-07	6,95684586918269	0,000575468672566735	BOVINEHD2600004284	26	16988667	514759	ALDH18A1	aldehyde dehydrogenase 18 family, member A1
C14index	0,803289	0,140268	5,72681580973565	6,69686931483723e-08	7,17412817596285	0,000393776711956027	BOVINEHD2600004286	26	16995826	NA	NA	NA
C14index	0,758479	0,134736	5,62937151169695	1,10447052619559e-07	6,95684586918269	0,000575468672566735	BOVINEHD2600004287	26	17002410	511035	TCTN3	tectonic family member 3
C14index	0,861373	0,124118	6,93995230345317	7,62797869617858e-11	10,1175905285449	1,02046686674304e-06	BOVINEHD2600004288	26	17006703	511035	TCTN3	tectonic family member 3
C14index	0,8018	0,141132	5,68120624663436	8,47119962640199e-08	7,07205508385635	0,000476489576803973	BOVINEHD2600004297	26	17039120	NA	NA	NA
C14index	0,779266	0,140283	5,55495676596594	1,61087102896142e-07	6,79293922907336	0,000745191948971439	BOVINEHD2600004309	26	17059426	282223	ENTPD1	ectonucleoside triphosphate diphosphohydrolase 1
C14index	0,789948	0,165691	4,76759751585783	6,76266237397626e-06	5,16988229419217	0,0199250575745254	BOVINEHD2600004312	26	17068938	282223	ENTPD1	ectonucleoside triphosphate diphosphohydrolase 1
C14index	0,826462	0,167791	4,9255442782986	3,32062502973746e-06	5,47878016285692	0,0105362580751254	BOVINEHD2600004321	26	17105678	282223	ENTPD1	ectonucleoside triphosphate diphosphohydrolase 1
C14index	0,780167	0,137537	5,67241542275897	8,8622369116406e-08	7,05245664427925	0,000482051151150715	BOVINEHD2600004324	26	17122587	282223	ENTPD1	ectonucleoside triphosphate diphosphohydrolase 1
C14index	0,780167	0,137537	5,67241542275897	8,8622369116406e-08	7,05245664427925	0,000482051151150715	BOVINEHD2600004325	26	17125312	282223	ENTPD1	ectonucleoside triphosphate diphosphohydrolase 1
C14index	0,786243	0,161031	4,8825567747825	4,03775005922161e-06	5,39386056782438	0,0124913854707109	BOVINEHD2600004326	26	17126607	282223	ENTPD1	ectonucleoside triphosphate diphosphohydrolase 1
C14index	0,780167	0,137537	5,67241542275897	8,8622369116406e-08	7,05245664427925	0,000482051151150715	BOVINEHD2600004327	26	17129367	282223	ENTPD1	ectonucleoside triphosphate diphosphohydrolase 1
C14index	0,58641	0,121394	4,83063413348271	5,10346890785479e-06	5,29213452676122	0,0155934287276889	BOVINEHD2600004328	26	17140572	282223	ENTPD1	ectonucleoside triphosphate diphosphohydrolase 1
C14index	-0,473135	0,103023	-4,59251817555303	1,45350606093625e-05	4,83758315293677	0,0345895309647341	BTB-00926954	26	17163979	509291	NA	NA
C14index	-0,473135	0,103023	-4,59251817555303	1,45350606093625e-05	4,83758315293677	0,0345895309647341	BOVINEHD2600004332	26	17173452	509291	NA	NA
C14index	0,789948	0,165691	4,76759751585783	6,76266237397626e-06	5,16988229419217	0,0199250575745254	BOVINEHD2600004337	26	17218378	509291	NA	NA
C14index	0,919416	0,147367	6,23895444706074	4,32277716817995e-09	8,36423715103218	4,65153376916171e-05	BOVINEHD2600004349	26	17243766	785845	NA	NA
C14index	0,479672	0,108499	4,42098083853307	3,00279122638789e-05	4,52247486173362	0,0616735938756176	BOVINEHD2600004379	26	17350936	NA	NA	NA
C14index	0,70849	0,117007	6,05510781406241	1,18069569936018e-08	7,92786201865875	0,000108226940750389	BOVINEHD2600004447	26	17533658	281120	DNTT	deoxynucleotidyltransferase, terminal
C14index	0,481547	0,105946	4,54521171162668	1,77974983519025e-05	4,74964103860783	0,0395043808260902	BOVINEHD2600004448	26	17534683	281120	DNTT	deoxynucleotidyltransferase, terminal
C14index	0,884277	0,147331	6,00197514440274	1,57168092938318e-08	7,80363561648557	0,000138920877348179	BOVINEHD2600004450	26	17538974	281120	DNTT	deoxynucleotidyltransferase, terminal
C14index	0,912951	0,146987	6,2111003013872	5,0410742026959e-09	8,29747690986512	5,09234912887189e-05	BOVINEHD2600004457	26	17551741	616443	OPALIN	oligodendrocytic myelin paranodal and inner loop protein
C14index	0,912951	0,146987	6,2111003013872	5,0410742026959e-09	8,29747690986512	5,09234912887189e-05	BOVINEHD2600004463	26	17556585	616443	OPALIN	oligodendrocytic myelin paranodal and inner loop protein
C14index	0,912951	0,146987	6,2111003013872	5,0410742026959e-09	8,29747690986512	5,09234912887189e-05	BOVINEHD2600004464	26	17557075	616443	OPALIN	oligodendrocytic myelin paranodal and inner loop protein
C14index	0,884277	0,147331	6,00197514440274	1,57168092938318e-08	7,80363561648557	0,000138920877348179	BOVINEHD2600004466	26	17558110	616443	OPALIN	oligodendrocytic myelin paranodal and inner loop protein
C14index	0,687173	0,11746	5,85027243316874	3,51818288893762e-08	7,45368158796216	0,000245273836492662	BOVINEHD2600004473	26	17577016	504975	TLL2	tolloid-like 2
C14index	0,701468	0,117976	5,94585339391063	2,12152886108927e-08	7,67335105575381	0,000172300200431584	BOVINEHD2600004474	26	17578690	504975	TLL2	tolloid-like 2
C14index	0,687173	0,11746	5,85027243316874	3,51818288893762e-08	7,45368158796216	0,000245273836492662	BOVINEHD2600004475	26	17584031	504975	TLL2	tolloid-like 2
C14index	0,756728	0,110017	6,87828244725815	1,10191528395823e-10	9,95785179307382	1,39853957670457e-06	BOVINEHD2600004476	26	17586427	504975	TLL2	tolloid-like 2
C14index	0,826462	0,167791	4,9255442782986	3,32062502973746e-06	5,47878016285692	0,0105362580751254	BOVINEHD2600015018	26	17606243	504975	TLL2	tolloid-like 2
C14index	0,826462	0,167791	4,9255442782986	3,32062502973746e-06	5,47878016285692	0,0105362580751254	ARS-BFGL-NGS-21408	26	17609285	504975	TLL2	tolloid-like 2
C14index	0,608278	0,122482	4,96626443069186	2,75548317835729e-06	5,55980223590649	0,00909280057037336	BOVINEHD2600004488	26	17633885	504975	TLL2	tolloid-like 2
C14index	0,564208	0,107432	5,25176856057785	7,18499065284134e-07	6,14357379251543	0,00282258366135398	BOVINEHD2600004492	26	17638682	504975	TLL2	tolloid-like 2
C14index	0,575416	0,120953	4,75735202930064	7,07714029846643e-06	5,15014219477967	0,0202489665520006	ARS-BFGL-NGS-16328	26	17641723	504975	TLL2	tolloid-like 2
C14index	0,575416	0,120953	4,75735202930064	7,07714029846643e-06	5,15014219477967	0,0202489665520006	BOVINEHD2600004493	26	17642340	504975	TLL2	tolloid-like 2
C14index	0,575416	0,120953	4,75735202930064	7,07714029846643e-06	5,15014219477967	0,0202489665520006	BOVINEHD2600004494	26	17643142	504975	TLL2	tolloid-like 2
C14index	0,575416	0,120953	4,75735202930064	7,07714029846643e-06	5,15014219477967	0,0202489665520006	BOVINEHD2600004498	26	17646892	504975	TLL2	tolloid-like 2
C14index	0,553188	0,106908	5,17443035133012	1,04051960539582e-06	5,98274973242976	0,00384358624147198	BOVINEHD2600004504	26	17657532	504975	TLL2	tolloid-like 2
C14index	0,553188	0,106908	5,17443035133012	1,04051960539582e-06	5,98274973242976	0,00384358624147198	BOVINEHD2600004508	26	17660897	504975	TLL2	tolloid-like 2
C14index	0,462991	0,108276	4,27602608149544	5,44006952691981e-05	4,26439554975685	0,0789412306885256	BOVINEHD2600004511	26	17663130	504975	TLL2	tolloid-like 2
C14index	0,462991	0,108276	4,27602608149544	5,44006952691981e-05	4,26439554975685	0,0789412306885256	BOVINEHD2600004513	26	17665970	504975	TLL2	tolloid-like 2
C14index	0,462991	0,108276	4,27602608149544	5,44006952691981e-05	4,26439554975685	0,0789412306885256	BOVINEHD2600004514	26	17666846	504975	TLL2	tolloid-like 2
C14index	0,473894	0,107899	4,39201475453897	3,38610662419858e-05	4,47029937062992	0,0645340302985356	ARS-BFGL-NGS-117063	26	17678631	504975	TLL2	tolloid-like 2
C14index	0,583091	0,133306	4,37407918623318	3,64633449045737e-05	4,43814349456838	0,0676074254131531	BOVINEHD2600004594	26	17901576	NA	NA	NA
C14index	0,717202	0,129025	5,55862817283472	1,58130433232964e-07	6,80098453921887	0,000738415418522504	BOVINEHD2600004597	26	17917735	NA	NA	NA
C14index	-0,45179	0,104824	-4,30998626268793	4,74045974443619e-05	4,32417953706233	0,0787399908100672	BOVINEHD2600015144	26	17949481	NA	NA	NA
C14index	0,727872	0,134671	5,40481618165752	3,4069180182108e-07	6,46763831687739	0,00150568741814826	BOVINEHD2600004611	26	18014555	NA	NA	NA
C14index	1,22818	0,189518	6,48054538355196	1,11483662510189e-09	8,95278877209152	1,34591778546203e-05	BOVINEHD2600004614	26	18033953	NA	NA	NA
C14index	0,486741	0,106373	4,57579460953437	1,56169413486986e-05	4,806404020744	0,0362917187631184	BOVINEHD2600004634	26	18139411	510761	SLIT1	slit homolog 1 (Drosophila)
C14index	1,05037	0,177352	5,92251567504172	2,40183800482021e-08	7,61945628751811	0,000172300200431584	BOVINEHD2600004683	26	18259297	510761	SLIT1	slit homolog 1 (Drosophila)
C14index	1,05037	0,177352	5,92251567504172	2,40183800482021e-08	7,61945628751811	0,000172300200431584	BOVINEHD2600004685	26	18263628	510761	SLIT1	slit homolog 1 (Drosophila)
C14index	1,05037	0,177352	5,92251567504172	2,40183800482021e-08	7,61945628751811	0,000172300200431584	BOVINEHD2600004686	26	18264411	510761	SLIT1	slit homolog 1 (Drosophila)
C14index	1,05037	0,177352	5,92251567504172	2,40183800482021e-08	7,61945628751811	0,000172300200431584	BOVINEHD2600004687	26	18266705	510761	SLIT1	slit homolog 1 (Drosophila)
C14index	1,05037	0,177352	5,92251567504172	2,40183800482021e-08	7,61945628751811	0,000172300200431584	BOVINEHD2600004690	26	18269626	510761	SLIT1	slit homolog 1 (Drosophila)
C14index	1,05037	0,177352	5,92251567504172	2,40183800482021e-08	7,61945628751811	0,000172300200431584	BOVINEHD2600004692	26	18271726	510761	SLIT1	slit homolog 1 (Drosophila)
C14index	1,05037	0,177352	5,92251567504172	2,40183800482021e-08	7,61945628751811	0,000172300200431584	BOVINEHD2600004693	26	18272331	510761	SLIT1	slit homolog 1 (Drosophila)
C14index	1,05037	0,177352	5,92251567504172	2,40183800482021e-08	7,61945628751811	0,000172300200431584	BOVINEHD2600004694	26	18272924	510761	SLIT1	slit homolog 1 (Drosophila)
C14index	0,990846	0,157562	6,28861019789035	3,28232888050663e-09	8,48381790596624	3,61044506353043e-05	BOVINEHD2600004710	26	18333030	NA	NA	NA
C14index	0,475567	0,10645	4,46751526538281	2,47215950624838e-05	4,60692351155706	0,0520714638740786	BOVINEHD2600004769	26	18568539	533499	MMS19	MMS19 nucleotide excision repair homolog (S. cerevisiae)
C14index	0,791182	0,173978	4,5475979721574	1,76174018816546e-05	4,75405813858333	0,0394585160768729	BOVINEHD2600004832	26	18756844	514383	ZFYVE27	zinc finger, FYVE domain containing 27
C14index	0,791182	0,173978	4,5475979721574	1,76174018816546e-05	4,75405813858333	0,0394585160768729	BOVINEHD2600004833	26	18761989	514383	ZFYVE27	zinc finger, FYVE domain containing 27
C14index	0,935933	0,173994	5,37911077393473	3,86656625904789e-07	6,41267454317575	0,00163580207963125	BOVINEHD2600005041	26	19280714	NA	NA	NA
C14index	0,492243	0,107463	4,58058122330477	1,52996666254076e-05	4,81531803221006	0,03572212351373	BOVINEHD2600005077	26	19377922	515531	HPS1	Hermansky-Pudlak syndrome 1
C14index	-0,486837	0,107384	-4,53360835878716	1,8698582845967e-05	4,72819130712653	0,0413191934438756	BOVINEHD2600005078	26	19382805	515531	HPS1	Hermansky-Pudlak syndrome 1
C14index	0,52929	0,12525	4,22586826347305	6,65485367189568e-05	4,17686148942851	0,0897560242487632	BOVINEHD2600015146	26	19533717	537343	NA	NA
C14index	0,64683	0,142135	4,55081436662328	1,73774061462328e-05	4,76001504839641	0,0392764292414927	BOVINEHD2600005154	26	19621050	537343	NA	NA
C14index	1,08875	0,206869	5,26299252183749	6,80646582545352e-07	6,1670783316873	0,00269527334411703	BTB-01389311	26	19686897	537343	NA	NA
C14index	0,596116	0,13567	4,39386747254367	3,36025625397628e-05	4,47362760194222	0,0645340302985356	BOVINEHD2600005177	26	19838763	537343	NA	NA
C14index	1,08875	0,206869	5,26299252183749	6,80646582545352e-07	6,1670783316873	0,00269527334411703	BOVINEHD2600005180	26	19855497	537343	NA	NA
C14index	1,08875	0,206869	5,26299252183749	6,80646582545352e-07	6,1670783316873	0,00269527334411703	BOVINEHD2600005181	26	19859041	537343	NA	NA
C14index	1,08875	0,206869	5,26299252183749	6,80646582545352e-07	6,1670783316873	0,00269527334411703	BOVINEHD2600005182	26	19869220	537343	NA	NA
C14index	1,01457	0,205445	4,93840200540291	3,13110368233516e-06	5,50430255106067	0,0101963567440591	BOVINEHD2600005183	26	19880083	537343	NA	NA
C14index	1,09406	0,205281	5,32957263458381	4,92766766610249e-07	6,30735858973258	0,00206704801020176	BTB-01389478	26	19880677	537343	NA	NA
C14index	1,08875	0,206869	5,26299252183749	6,80646582545352e-07	6,1670783316873	0,00269527334411703	BOVINEHD2600005190	26	19906125	537343	NA	NA
C14index	1,08875	0,206869	5,26299252183749	6,80646582545352e-07	6,1670783316873	0,00269527334411703	HAPMAP38540-BTA-87288	26	19909212	537343	NA	NA
C14index	0,588895	0,135338	4,35129084218771	4,00447910488481e-05	4,39745396811577	0,0713004706925289	BOVINEHD2600005195	26	19934589	537343	NA	NA
C14index	0,588895	0,135338	4,35129084218771	4,00447910488481e-05	4,39745396811577	0,0713004706925289	BOVINEHD2600005196	26	19935457	537343	NA	NA
C14index	0,588895	0,135338	4,35129084218771	4,00447910488481e-05	4,39745396811577	0,0713004706925289	BOVINEHD2600005197	26	19938677	537343	NA	NA
C14index	0,588895	0,135338	4,35129084218771	4,00447910488481e-05	4,39745396811577	0,0713004706925289	BOVINEHD2600005199	26	19944070	537343	NA	NA
C14index	0,588895	0,135338	4,35129084218771	4,00447910488481e-05	4,39745396811577	0,0713004706925289	BOVINEHD2600005200	26	19945716	537343	NA	NA
C14index	0,590085	0,135565	4,35278279791982	3,98004329621366e-05	4,4001122035031	0,0713004706925289	BOVINEHD2600005212	26	20023438	537343	NA	NA
C14index	0,790683	0,16968	4,65984794908062	1,08615897995733e-05	4,96410660286412	0,0278565448981968	BOVINEHD4100017741	26	20239547	617053	CNNM1	cyclin M1
C14index	0,790683	0,16968	4,65984794908062	1,08615897995733e-05	4,96410660286412	0,0278565448981968	ARS-BFGL-NGS-10307	26	20259486	617053	CNNM1	cyclin M1
C14index	-0,448566	0,0993011	-4,51723092694844	2,00448381973464e-05	4,69799744503996	0,0440972186234458	ARS-BFGL-NGS-71584	26	20290497	281206	GOT1	glutamic-oxaloacetic transaminase 1, soluble (aspartate aminotransferase 1)
C14index	0,876203	0,152968	5,72801500967523	6,65547772522144e-08	7,17682076573683	0,000393776711956027	BOVINEHD2600005253	26	20328414	NA	NA	NA
C14index	0,876203	0,152968	5,72801500967523	6,65547772522144e-08	7,17682076573683	0,000393776711956027	BOVINEHD2600005254	26	20330024	NA	NA	NA
C14index	0,853313	0,154729	5,51488731911923	1,97054487266222e-07	6,7054136710609	0,000878728093017871	BOVINEHD2600005255	26	20331175	NA	NA	NA
C14index	-0,440207	0,103629	-4,24791322892241	6,09226418587044e-05	4,2152212721157	0,0851856863214377	BOVINEHD2600005283	26	20417236	NA	NA	NA
C14index	-0,440207	0,103629	-4,24791322892241	6,09226418587044e-05	4,2152212721157	0,0851856863214377	BOVINEHD2600005286	26	20424865	NA	NA	NA
C14index	0,740935	0,114263	6,48447003842014	1,09021210459213e-09	8,96248900032301	1,34591778546203e-05	BOVINEHD2600005287	26	20426852	NA	NA	NA
C14index	-0,440207	0,103629	-4,24791322892241	6,09226418587044e-05	4,2152212721157	0,0851856863214377	BOVINEHD2600005288	26	20427852	NA	NA	NA
C14index	0,846511	0,177166	4,77806689771175	6,45518447959169e-06	5,19009134172849	0,0193649274814922	BOVINEHD2600005305	26	20468394	538529	SLC25A28	solute carrier family 25, member 28
C14index	0,851902	0,176092	4,83782341048997	4,94123624646169e-06	5,30616438147146	0,0151915085852087	BOVINEHD2600005312	26	20485133	NA	NA	NA
C14index	0,542366	0,101884	5,3233677515606	5,07897643932834e-07	6,29422380179897	0,00211261518810462	BOVINEHD2600005313	26	20486973	NA	NA	NA
C14index	0,570667	0,102131	5,58759828063957	1,3657813856295e-07	6,86461881062002	0,00066278424841611	BOVINEHD2600005322	26	20508857	100300490	ENTPD7	ectonucleoside triphosphate diphosphohydrolase 7
C14index	0,563687	0,101103	5,57537362887353	1,45300085321778e-07	6,8377341306795	0,000684963975551571	BOVINEHD2600005326	26	20526132	NA	NA	NA
C14index	0,563687	0,101103	5,57537362887353	1,45300085321778e-07	6,8377341306795	0,000684963975551571	BOVINEHD2600005329	26	20538887	517811	COX15	COX15 homolog, cytochrome c oxidase assembly protein (yeast)
C14index	0,552337	0,117568	4,69802157049537	9,19292330186542e-06	5,03654636326147	0,0251400549593953	BOVINEHD2600005341	26	20603015	NA	NA	NA
C14index	0,519623	0,105622	4,91964742193861	3,41119183506416e-06	5,46709385650374	0,0106866163246038	ARS-BFGL-NGS-105540	26	20738708	782347	DNMBP	dynamin binding protein
C14index	0,573107	0,106352	5,38877501128329	3,68711273331418e-07	6,43331358365567	0,00158701026885807	BOVINEHD2600005423	26	20929414	617074	ERLIN1	ER lipid raft associated 1
C14index	0,573107	0,106352	5,38877501128329	3,68711273331418e-07	6,43331358365567	0,00158701026885807	BOVINEHD2600005426	26	20947895	617074	ERLIN1	ER lipid raft associated 1
C14index	1,11534	0,136228	8,18730363801862	2,77838328684498e-14	13,5562078421551	6,25116033116216e-10	BOVINEHD4100017752	26	21139834	280924	SCD	stearoyl-CoA desaturase (delta-9-desaturase)
C14index	1,37225	0,103419	13,2688384146047	3,4584246934808e-31	30,4611216765595	3,4237297769558e-26	BOVINEHD2600005461	26	21140458	280924	SCD	stearoyl-CoA desaturase (delta-9-desaturase)
C14index	0,855844	0,100183	8,54280666380524	2,49515682342742e-15	14,6029021532836	8,9442353332452e-11	BOVINEHD2600005462	26	21141279	280924	SCD	stearoyl-CoA desaturase (delta-9-desaturase)
C14index	1,41324	0,103241	13,6887476874498	1,03405688241736e-32	31,9854555704872	1,70613870628825e-27	BOVINEHD2600005463	26	21143532	280924	SCD	stearoyl-CoA desaturase (delta-9-desaturase)
C14index	1,44901	0,103483	14,0023965288985	7,39737438157838e-34	33,1309224010711	3,66158196089119e-28	BOVINEHD2600005464	26	21144884	280924	SCD	stearoyl-CoA desaturase (delta-9-desaturase)
C14index	1,41324	0,103241	13,6887476874498	1,03405688241736e-32	31,9854555704872	1,70613870628825e-27	BOVINEHD2600005465	26	21146019	280924	SCD	stearoyl-CoA desaturase (delta-9-desaturase)
C14index	1,37225	0,103419	13,2688384146047	3,4584246934808e-31	30,4611216765595	3,4237297769558e-26	BOVINEHD2600005466	26	21146794	280924	SCD	stearoyl-CoA desaturase (delta-9-desaturase)
C14index	0,561889	0,118748	4,73177653518375	7,92456594958894e-06	5,10102451596962	0,0221612053784821	BOVINEHD2600005467	26	21149234	NA	NA	NA
C14index	0,657457	0,107513	6,11513956451778	8,52623515465831e-09	8,06924269362624	8,11605765729498e-05	BOVINEHD2600005470	26	21161457	NA	NA	NA
C14index	0,657457	0,107513	6,11513956451778	8,52623515465831e-09	8,06924269362624	8,11605765729498e-05	BOVINEHD2600005472	26	21169203	NA	NA	NA
C14index	0,856469	0,107992	7,93085598933254	1,51855171887897e-13	12,8185704122796	2,89099540006765e-09	BOVINEHD2600005476	26	21196955	NA	NA	NA
C14index	0,842749	0,108411	7,77364843050982	4,22763497613428e-13	12,3739025177445	7,47361311081018e-09	BOVINEHD2600005478	26	21203361	NA	NA	NA
C14index	0,644632	0,110457	5,83604479571236	3,79119915058143e-08	7,42122340161237	0,000257066153472794	BOVINEHD2600005554	26	21473405	100297382	PAX2	paired box 2
C14index	0,644632	0,110457	5,83604479571236	3,79119915058143e-08	7,42122340161237	0,000257066153472794	BOVINEHD2600005555	26	21474994	100297382	PAX2	paired box 2
C14index	0,575057	0,133662	4,30232227559067	4,89044851828649e-05	4,31065130854832	0,0789412306885256	BOVINEHD2600005803	26	22685165	513279	PPRC1	peroxisome proliferator-activated receptor gamma, coactivator-related 1
C14index	0,729969	0,158424	4,60769201636116	1,36157561913596e-05	4,86595823382347	0,0327164148671065	BOVINEHD2600006067	26	23497760	535067	SUFU	suppressor of fused homolog (Drosophila)
C14index	0,664836	0,138237	4,80939256494282	5,61324903362956e-06	5,25078568973615	0,0170458187709331	BOVINEHD2600006070	26	23510374	535067	SUFU	suppressor of fused homolog (Drosophila)
C14index	0,691236	0,133721	5,16924043343977	1,06652631097227e-06	5,97202842613192	0,00391047007044665	BOVINEHD2600006071	26	23518636	NA	NA	NA
C14index	0,506715	0,0986743	5,13522771380187	1,25317786614498e-06	5,90198728431059	0,0045277590722329	BOVINEHD2600006125	26	23797856	504632	CNNM2	cyclin M2
C14index	0,566473	0,126545	4,47645501600221	2,38102852737653e-05	4,62323540123183	0,0503662831023481	BOVINEHD2600006137	26	23861818	504632	CNNM2	cyclin M2
C14index	0,594057	0,12663	4,69128168680407	9,46848503740807e-06	5,02371950278411	0,0253126873533692	BOVINEHD2600006156	26	23904072	504632	CNNM2	cyclin M2
C14index	0,46917	0,102757	4,56582033340794	1,62983972131797e-05	4,78785510208052	0,0373492863248544	BOVINEHD2600006168	26	23926096	504632	CNNM2	cyclin M2
C14index	0,46917	0,102757	4,56582033340794	1,62983972131797e-05	4,78785510208052	0,0373492863248544	BOVINEHD2600006169	26	23929257	504632	CNNM2	cyclin M2
C14index	0,46917	0,102757	4,56582033340794	1,62983972131797e-05	4,78785510208052	0,0373492863248544	BOVINEHD2600006170	26	23930400	504632	CNNM2	cyclin M2
C14index	0,479053	0,102414	4,67761243579979	1,00518533590001e-05	4,9977538557183	0,0263254316563561	BOVINEHD2600006176	26	23946444	504632	CNNM2	cyclin M2
C14index	0,443781	0,102553	4,32733318381715	4,41694406928794e-05	4,35487810007451	0,0761427505479058	BOVINEHD2600006181	26	23958065	504632	CNNM2	cyclin M2
C14index	0,455566	0,102729	4,43463870961462	2,83674035070683e-05	4,54718041373386	0,0585058785730946	BOVINEHD2600006182	26	23961048	504632	CNNM2	cyclin M2
C14index	0,575849	0,102598	5,61267276165227	1,2025084915406e-07	6,91991184816311	0,000601234811289629	BOVINEHD2600006185	26	23976271	NA	NA	NA
C14index	0,57097	0,103107	5,53764535870503	1,75767244917344e-07	6,75506205461521	0,000790927035983333	BOVINEHD2600006186	26	23977543	NA	NA	NA
C14index	0,579327	0,103676	5,58786025695436	1,36396908010522e-07	6,86519547461494	0,00066278424841611	BOVINEHD2600006187	26	23982819	NA	NA	NA
C14index	0,579327	0,103676	5,58786025695436	1,36396908010522e-07	6,86519547461494	0,00066278424841611	BOVINEHD2600006188	26	23985288	281951	NT5C2	5'-nucleotidase, cytosolic II
C14index	0,57097	0,103107	5,53764535870503	1,75767244917344e-07	6,75506205461521	0,000790927035983333	BOVINEHD4100017781	26	23987487	281951	NT5C2	5'-nucleotidase, cytosolic II
C14index	0,57097	0,103107	5,53764535870503	1,75767244917344e-07	6,75506205461521	0,000790927035983333	BOVINEHD2600006189	26	23988509	281951	NT5C2	5'-nucleotidase, cytosolic II
C14index	0,575849	0,102598	5,61267276165227	1,2025084915406e-07	6,91991184816311	0,000601234811289629	BOVINEHD2600006190	26	23989648	281951	NT5C2	5'-nucleotidase, cytosolic II
C14index	0,575849	0,102598	5,61267276165227	1,2025084915406e-07	6,91991184816311	0,000601234811289629	BOVINEHD2600006191	26	23990415	281951	NT5C2	5'-nucleotidase, cytosolic II
C14index	0,575849	0,102598	5,61267276165227	1,2025084915406e-07	6,91991184816311	0,000601234811289629	BOVINEHD2600006193	26	24000054	281951	NT5C2	5'-nucleotidase, cytosolic II
C14index	0,639209	0,0993999	6,43068051376309	1,47935908921136e-09	8,82992639562156	1,66422518048681e-05	BOVINEHD2600006197	26	24015371	281951	NT5C2	5'-nucleotidase, cytosolic II
C14index	0,639209	0,0993999	6,43068051376309	1,47935908921136e-09	8,82992639562156	1,66422518048681e-05	BOVINEHD2600006198	26	24022413	281951	NT5C2	5'-nucleotidase, cytosolic II
C14index	0,639209	0,0993999	6,43068051376309	1,47935908921136e-09	8,82992639562156	1,66422518048681e-05	BOVINEHD2600006200	26	24037913	281951	NT5C2	5'-nucleotidase, cytosolic II
C14index	1,18554	0,138809	8,54080066854455	2,52976449067915e-15	14,5969199077409	8,9442353332452e-11	BOVINEHD2600006202	26	24060004	NA	NA	NA
C14index	1,18554	0,138809	8,54080066854455	2,52976449067915e-15	14,5969199077409	8,9442353332452e-11	BOVINEHD2600006203	26	24062977	NA	NA	NA
C14index	1,18554	0,138809	8,54080066854455	2,52976449067915e-15	14,5969199077409	8,9442353332452e-11	BOVINEHD2600006204	26	24076145	NA	NA	NA
C14index	1,18554	0,138809	8,54080066854455	2,52976449067915e-15	14,5969199077409	8,9442353332452e-11	BOVINEHD2600006205	26	24079093	NA	NA	NA
C14index	1,18554	0,138809	8,54080066854455	2,52976449067915e-15	14,5969199077409	8,9442353332452e-11	BOVINEHD2600006206	26	24081835	NA	NA	NA
C14index	1,18554	0,138809	8,54080066854455	2,52976449067915e-15	14,5969199077409	8,9442353332452e-11	BOVINEHD2600006207	26	24085542	NA	NA	NA
C14index	1,29661	0,158751	8,16757059798049	3,17015486858667e-14	13,4989195210852	6,5382330728021e-10	BOVINEHD2600006282	26	24417980	100299286	NA	NA
C14index	1,29661	0,158751	8,16757059798049	3,17015486858667e-14	13,4989195210852	6,5382330728021e-10	BOVINEHD2600006288	26	24424663	100299286	NA	NA
C14index	1,31513	0,159586	8,24088579198676	1,93997798499357e-14	13,7122031984461	4,57265744249551e-10	BOVINEHD2600006290	26	24432758	100299286	NA	NA
C14index	1,1511	0,152866	7,530124422697	2,01020281097556e-12	11,6967601240501	3,20973621996105e-08	BOVINEHD2600006294	26	24450189	100299286	NA	NA
C14index	1,1511	0,152866	7,530124422697	2,01020281097556e-12	11,6967601240501	3,20973621996105e-08	BOVINEHD2600006298	26	24459012	100299286	NA	NA
C14index	1,17486	0,153393	7,65915002640277	8,83615968148732e-13	12,0537364444346	1,50819229785563e-08	ARS-BFGL-NGS-2180	26	24477962	100299286	NA	NA
C14index	1,34418	0,160067	8,39760850144002	6,72823727626716e-15	14,1720987012237	1,66518489997791e-10	BOVINEHD2600006303	26	24479131	100299286	NA	NA
C14index	1,34418	0,160067	8,39760850144002	6,72823727626716e-15	14,1720987012237	1,66518489997791e-10	BOVINEHD2600006305	26	24488307	100299286	NA	NA
C14index	1,34418	0,160067	8,39760850144002	6,72823727626716e-15	14,1720987012237	1,66518489997791e-10	BOVINEHD2600006306	26	24488920	100299286	NA	NA
C14index	1,34418	0,160067	8,39760850144002	6,72823727626716e-15	14,1720987012237	1,66518489997791e-10	BOVINEHD2600006307	26	24490739	100299286	NA	NA
C14index	1,34418	0,160067	8,39760850144002	6,72823727626716e-15	14,1720987012237	1,66518489997791e-10	BOVINEHD4100017787	26	24496250	100299286	NA	NA
C14index	1,36433	0,158813	8,59079546384742	1,79363835287876e-15	14,7462651182496	8,9442353332452e-11	BOVINEHD2600006308	26	24498426	100299286	NA	NA
C14index	1,34418	0,160067	8,39760850144002	6,72823727626716e-15	14,1720987012237	1,66518489997791e-10	ARS-BFGL-NGS-31501	26	24507253	100299286	NA	NA
C14index	1,28776	0,159417	8,07793397191015	5,75717480591736e-14	13,2397905837996	1,13988376565288e-09	BOVINEHD2600006330	26	24553164	100299286	NA	NA
C14index	-0,499609	0,101674	-4,91383244487283	3,50282594694179e-06	5,455581441946	0,0109046716888115	BOVINEHD2600006349	26	24634799	100299286	NA	NA
C14index	-0,448787	0,104796	-4,28248215580747	5,29994309665243e-05	4,27572879321855	0,0789412306885256	BOVINEHD2600006419	26	24871546	513804	COL17A1	collagen, type XVII, alpha 1
C14index	-0,439885	0,104493	-4,20970782731858	7,0981720349845e-05	4,14885347907422	0,0939433579295393	BOVINEHD2600006430	26	24894996	513804	COL17A1	collagen, type XVII, alpha 1
C14index	1,06775	0,110013	9,70567114795524	6,25277097908982e-19	18,2039274779784	5,15836931718966e-14	BOVINEHD2600006431	26	24899228	NA	NA	NA
C14index	-0,446896	0,104756	-4,26606590553286	5,66316628877473e-05	4,24694068590358	0,0805510546633009	BOVINEHD2600006433	26	24908697	NA	NA	NA
C14index	0,861778	0,109992	7,83491526656484	2,84114906854671e-13	12,5465059792483	5,20860492794639e-09	BOVINEHD2600006437	26	24920524	NA	NA	NA
C14index	0,683621	0,132555	5,15726302289616	1,1289643151106e-06	5,94731978526324	0,00410896523934342	BOVINEHD2600006445	26	24974835	518801	WDR96	WD repeat domain 96
C14index	0,492279	0,104155	4,72640775766886	8,11441755053353e-06	5,09074264819358	0,0225626466619608	BOVINEHD2600006526	26	25171569	NA	NA	NA
C14index	-0,46719	0,102479	-4,55888523502376	1,67888610152343e-05	4,77497876613577	0,0382959335519112	BOVINEHD2600006529	26	25181434	NA	NA	NA
C14index	-0,470526	0,101771	-4,62337994124063	1,27238990844412e-05	4,89537978401957	0,0312739465623752	BOVINEHD2600006591	26	25321229	NA	NA	NA
C14index	-0,470526	0,101771	-4,62337994124063	1,27238990844412e-05	4,89537978401957	0,0312739465623752	BOVINEHD2600006592	26	25322353	NA	NA	NA
C14index	-0,470526	0,101771	-4,62337994124063	1,27238990844412e-05	4,89537978401957	0,0312739465623752	BOVINEHD2600006593	26	25322990	NA	NA	NA
C14index	-0,470526	0,101771	-4,62337994124063	1,27238990844412e-05	4,89537978401957	0,0312739465623752	BOVINEHD2600006594	26	25324294	NA	NA	NA
C14index	-0,470526	0,101771	-4,62337994124063	1,27238990844412e-05	4,89537978401957	0,0312739465623752	BOVINEHD4100017793	26	25331533	NA	NA	NA
C14index	0,523965	0,103939	5,04108178835663	1,94923614857554e-06	5,71013554322686	0,00660849798470216	BOVINEHD2600006630	26	25438911	NA	NA	NA
C14index	0,506999	0,0999746	5,07127810463858	1,69298969359701e-06	5,77134568573488	0,00590142824292551	BOVINEHD2600006631	26	25441091	NA	NA	NA
C14index	0,523965	0,103939	5,04108178835663	1,94923614857554e-06	5,71013554322686	0,00660849798470216	ARS-BFGL-NGS-113644	26	25449591	NA	NA	NA
C14index	0,523965	0,103939	5,04108178835663	1,94923614857554e-06	5,71013554322686	0,00660849798470216	BOVINEHD2600006638	26	25466046	NA	NA	NA
C14index	0,523965	0,103939	5,04108178835663	1,94923614857554e-06	5,71013554322686	0,00660849798470216	BOVINEHD2600006639	26	25467323	NA	NA	NA
C14index	-0,463729	0,101832	-4,55386322570508	1,71527970279802e-05	4,76566505143628	0,0389466058903567	BOVINEHD2600006748	26	25671490	531405	SORCS3	sortilin-related VPS10 domain containing receptor 3
C14index	-0,440492	0,100342	-4,38990651970262	3,41575234463209e-05	4,46651362488546	0,0645340302985356	BOVINEHD2600006749	26	25675473	531405	SORCS3	sortilin-related VPS10 domain containing receptor 3
C14index	0,441737	0,104446	4,22933381843249	6,5632644759355e-05	4,18288009488598	0,0887625929878813	BOVINEHD2600006758	26	25693586	531405	SORCS3	sortilin-related VPS10 domain containing receptor 3
C14index	0,44393	0,105432	4,21058122771075	7,07351439947983e-05	4,15036475804475	0,0938680013810221	BOVINEHD2600006764	26	25706531	531405	SORCS3	sortilin-related VPS10 domain containing receptor 3
C14index	0,44393	0,105432	4,21058122771075	7,07351439947983e-05	4,15036475804475	0,0938680013810221	BOVINEHD2600006765	26	25707076	531405	SORCS3	sortilin-related VPS10 domain containing receptor 3
C14index	0,452692	0,105403	4,29486826750662	5,04064263996753e-05	4,29751409109419	0,0789412306885256	BOVINEHD4100017800	26	26041108	531405	SORCS3	sortilin-related VPS10 domain containing receptor 3
C14index	-0,450043	0,106328	-4,23259160334061	6,47825665381765e-05	4,18854185022384	0,0879484520959792	BOVINEHD2600007002	26	26370336	531405	SORCS3	sortilin-related VPS10 domain containing receptor 3
C14index	0,455289	0,105408	4,31930214025501	4,56402281139795e-05	4,34065219360538	0,0765886273894671	BOVINEHD2600007074	26	26599925	NA	NA	NA
C14index	0,496223	0,112363	4,41624912115198	3,06244801768303e-05	4,51393127432538	0,0619717276139508	BOVINEHD2600007096	26	26718600	NA	NA	NA
C14index	0,503776	0,112357	4,48370818017569	2,30945355559778e-05	4,63649076723446	0,0490619123933052	BOVINEHD2600007097	26	26719679	NA	NA	NA
C14index	0,75451	0,1646	4,58390036452005	1,50832891687574e-05	4,82150394281113	0,0353838237246835	BOVINEHD2600008000	26	29926195	NA	NA	NA
C14index	0,75451	0,1646	4,58390036452005	1,50832891687574e-05	4,82150394281113	0,0353838237246835	BOVINEHD2600008001	26	29927084	NA	NA	NA
C14index	0,736215	0,163854	4,49311582262258	2,21967108149286e-05	4,65371137603402	0,047357830629382	BOVINEHD2600008003	26	29930961	NA	NA	NA
C14index	0,736215	0,163854	4,49311582262258	2,21967108149286e-05	4,65371137603402	0,047357830629382	BOVINEHD4100017837	26	29933741	NA	NA	NA
C14index	0,736215	0,163854	4,49311582262258	2,21967108149286e-05	4,65371137603402	0,047357830629382	BOVINEHD2600008005	26	29936303	NA	NA	NA
C14index	0,50025	0,11569	4,32405566600398	4,47641548200358e-05	4,34906961089094	0,0761427505479058	BOVINEHD2600008110	26	30305214	NA	NA	NA
C14index	0,50025	0,11569	4,32405566600398	4,47641548200358e-05	4,34906961089094	0,0761427505479058	BOVINEHD2600008111	26	30305935	NA	NA	NA
C14index	0,50025	0,11569	4,32405566600398	4,47641548200358e-05	4,34906961089094	0,0761427505479058	BOVINEHD2600008113	26	30310528	NA	NA	NA
C14index	0,50025	0,11569	4,32405566600398	4,47641548200358e-05	4,34906961089094	0,0761427505479058	BOVINEHD2600008114	26	30311593	NA	NA	NA
C14index	0,688402	0,120489	5,71340122334819	7,17730098091344e-08	7,14403884119849	0,00041309873822517	BOVINEHD2600008115	26	30317853	NA	NA	NA
C14index	0,694025	0,119564	5,80463182897862	4,46908406753813e-08	7,34978147578839	0,000298935825417067	BOVINEHD2600008116	26	30327499	NA	NA	NA
C14index	0,683352	0,119364	5,72494219362622	6,76204089753654e-08	7,16992220690347	0,000393776711956027	BOVINEHD2600008118	26	30329201	NA	NA	NA
C14index	0,683352	0,119364	5,72494219362622	6,76204089753654e-08	7,16992220690347	0,000393776711956027	BOVINEHD2600008119	26	30330061	NA	NA	NA
C14index	0,63521	0,124757	5,09157802768582	1,53933267039634e-06	5,81266751317398	0,00540386554981179	BOVINEHD2600008120	26	30333951	NA	NA	NA
C14index	0,63521	0,124757	5,09157802768582	1,53933267039634e-06	5,81266751317398	0,00540386554981179	BOVINEHD2600008121	26	30335915	NA	NA	NA
C14index	0,63521	0,124757	5,09157802768582	1,53933267039634e-06	5,81266751317398	0,00540386554981179	BOVINEHD2600008122	26	30338012	NA	NA	NA
C14index	0,683352	0,119364	5,72494219362622	6,76204089753654e-08	7,16992220690347	0,000393776711956027	BOVINEHD2600008123	26	30339282	NA	NA	NA
C14index	0,683352	0,119364	5,72494219362622	6,76204089753654e-08	7,16992220690347	0,000393776711956027	BOVINEHD2600008127	26	30350929	NA	NA	NA
C14index	0,683352	0,119364	5,72494219362622	6,76204089753654e-08	7,16992220690347	0,000393776711956027	BOVINEHD2600008129	26	30352858	NA	NA	NA
C14index	0,683352	0,119364	5,72494219362622	6,76204089753654e-08	7,16992220690347	0,000393776711956027	BOVINEHD2600008131	26	30356576	NA	NA	NA
C14index	0,63521	0,124757	5,09157802768582	1,53933267039634e-06	5,81266751317398	0,00540386554981179	HAPMAP45240-BTA-105455	26	30360218	NA	NA	NA
C14index	0,851559	0,171421	4,96764690440494	2,73802313623705e-06	5,56256288640742	0,00909280057037336	BOVINEHD2600008134	26	30401474	NA	NA	NA
C14index	0,812467	0,163688	4,96350984800352	2,79059255685684e-06	5,55430356846516	0,00914767328584918	HAPMAP25071-BTA-149164	26	30421065	NA	NA	NA
C14index	0,473571	0,11003	4,30401708624921	4,85689699042506e-05	4,31364110734936	0,0789412306885256	HAPMAP43896-BTA-61135	26	31843643	511417	SHOC2	soc-2 suppressor of clear homolog (C. elegans)
C14index	0,539784	0,127297	4,2403513044298	6,27996039783e-05	4,20204309496633	0,0861122160658149	BOVINEHD2600009706	26	35526836	NA	NA	NA
C15	0,0679707	0,0140202	4,84805494928746	4,71887130801617e-06	5,32616186647577	0,0592610111832265	BOVINEHD0500002848	5	10030112	NA	NA	NA
C15	0,0783197	0,0141749	5,52523827328588	1,87079206408342e-07	6,72797448104068	0,010289023767203	BOVINEHD0500002857	5	10052778	NA	NA	NA
C15	0,0813311	0,015264	5,32829533542977	4,95845398865878e-07	6,30465371239211	0,0223123217192934	BOVINEHD0500003002	5	10472244	528379	LIN7A	lin-7 homolog A (C. elegans)
C15	0,0813311	0,015264	5,32829533542977	4,95845398865878e-07	6,30465371239211	0,0223123217192934	BOVINEHD0500003004	5	10475791	528379	LIN7A	lin-7 homolog A (C. elegans)
C15	0,0734876	0,0151684	4,8447825742992	4,78892337394554e-06	5,31976211191101	0,0592610111832265	BOVINEHD0500003005	5	10476577	528379	LIN7A	lin-7 homolog A (C. elegans)
C15	0,0716404	0,0152028	4,71231615228774	8,63369702261389e-06	5,06380319585993	0,0698693009765851	BTA-119598-NO-RS	5	10626452	NA	NA	NA
C15	0,0690769	0,0134925	5,1196516583287	1,34883547060788e-06	5,87004102183653	0,0307387839882891	BOVINEHD0500003058	5	10643779	NA	NA	NA
C15	0,0643001	0,0135638	4,74056680281337	7,62288577763492e-06	5,11788058770924	0,0682154523225411	BOVINEHD0500003071	5	10667617	NA	NA	NA
C15	0,0642474	0,0134419	4,77963680729659	6,41025033736185e-06	5,19312500979289	0,0682154523225411	BOVINEHD0500003072	5	10668391	NA	NA	NA
C15	0,0643001	0,0135638	4,74056680281337	7,62288577763492e-06	5,11788058770924	0,0682154523225411	BOVINEHD0500003073	5	10669201	NA	NA	NA
C15	0,0690769	0,0134925	5,1196516583287	1,34883547060788e-06	5,87004102183653	0,0307387839882891	BOVINEHD0500003074	5	10670677	NA	NA	NA
C15	0,0643001	0,0135638	4,74056680281337	7,62288577763492e-06	5,11788058770924	0,0682154523225411	BOVINEHD0500003077	5	10673916	NA	NA	NA
C15	0,0716341	0,0152232	4,70558752430501	8,89274393015706e-06	5,05096421317415	0,0698693009765851	BOVINEHD0500003113	5	10773341	531552	ACSS3	acyl-CoA synthetase short-chain family member 3
C15	0,0716341	0,0152232	4,70558752430501	8,89274393015706e-06	5,05096421317415	0,0698693009765851	BOVINEHD0500003114	5	10773980	531552	ACSS3	acyl-CoA synthetase short-chain family member 3
C15	0,0716341	0,0152232	4,70558752430501	8,89274393015706e-06	5,05096421317415	0,0698693009765851	BOVINEHD0500003115	5	10775856	531552	ACSS3	acyl-CoA synthetase short-chain family member 3
C15	0,0741071	0,0152299	4,86589537685737	4,35394617863544e-06	5,36111694379885	0,0567140446127812	BOVINEHD0500003117	5	10777033	531552	ACSS3	acyl-CoA synthetase short-chain family member 3
C15	0,0716341	0,0152232	4,70558752430501	8,89274393015706e-06	5,05096421317415	0,0698693009765851	BOVINEHD0500003119	5	10778405	531552	ACSS3	acyl-CoA synthetase short-chain family member 3
C15	0,071951	0,0152122	4,72982211645916	7,99318005169335e-06	5,09728040414808	0,0682154523225411	BOVINEHD0500003121	5	10783553	531552	ACSS3	acyl-CoA synthetase short-chain family member 3
C15	0,0725503	0,0152873	4,74578898824514	7,44890998814104e-06	5,12790727366373	0,0682154523225411	BOVINEHD0500003126	5	10792875	531552	ACSS3	acyl-CoA synthetase short-chain family member 3
C15	0,0976579	0,0164188	5,94793163934027	2,09817394957253e-08	7,67815850937037	0,00129820316781901	BOVINEHD0500003150	5	10830209	531552	ACSS3	acyl-CoA synthetase short-chain family member 3
C15	0,0928472	0,0136727	6,79069971549145	1,85025576824044e-10	9,73276823318743	1,83169400237345e-05	BOVINEHD0500003156	5	10841471	531552	ACSS3	acyl-CoA synthetase short-chain family member 3
C15	0,0928472	0,0136727	6,79069971549145	1,85025576824044e-10	9,73276823318743	1,83169400237345e-05	BOVINEHD0500003157	5	10842370	531552	ACSS3	acyl-CoA synthetase short-chain family member 3
C15	0,0896593	0,0138964	6,45198036901644	1,31123352722382e-09	8,88231995472268	0,000108173269373226	BOVINEHD0500003158	5	10845026	531552	ACSS3	acyl-CoA synthetase short-chain family member 3
C15	0,0928472	0,0136727	6,79069971549145	1,85025576824044e-10	9,73276823318743	1,83169400237345e-05	BOVINEHD0500003162	5	10849916	531552	ACSS3	acyl-CoA synthetase short-chain family member 3
C15	0,0928472	0,0136727	6,79069971549145	1,85025576824044e-10	9,73276823318743	1,83169400237345e-05	BOVINEHD0500003164	5	10851394	531552	ACSS3	acyl-CoA synthetase short-chain family member 3
C15	0,0962417	0,0136718	7,03943153059583	4,19356516606188e-11	10,3774166038588	1,83169400237345e-05	BOVINEHD0500003165	5	10852639	531552	ACSS3	acyl-CoA synthetase short-chain family member 3
C15	0,0716179	0,0143382	4,99490173104016	2,41479180014594e-06	5,61712030754004	0,0342279919444001	BOVINEHD0500003166	5	10855850	531552	ACSS3	acyl-CoA synthetase short-chain family member 3
C15	0,0705328	0,0142013	4,966643898798	2,75068001424703e-06	5,56055992801437	0,0378206276714459	BOVINEHD0500003167	5	10856853	531552	ACSS3	acyl-CoA synthetase short-chain family member 3
C15	0,0716179	0,0143382	4,99490173104016	2,41479180014594e-06	5,61712030754004	0,0342279919444001	BOVINEHD0500003168	5	10858500	531552	ACSS3	acyl-CoA synthetase short-chain family member 3
C15	0,0995422	0,0163244	6,09775550709368	9,37151460218576e-09	8,02819021378522	0,000662678540549759	BOVINEHD0500003223	5	11059356	536906	PPFIA2	protein tyrosine phosphatase, receptor type, f polypeptide (PTPRF), interacting protein (liprin), alpha 2
C15	0,0765581	0,0148333	5,16123182299286	1,10789378273192e-06	5,95550187479227	0,0307387839882891	BOVINEHD0500003234	5	11078569	536906	PPFIA2	protein tyrosine phosphatase, receptor type, f polypeptide (PTPRF), interacting protein (liprin), alpha 2
C15	0,0662384	0,014368	4,61013363028953	1,34731263491605e-05	4,87053161744349	0,094972502105224	BOVINEHD0500003272	5	11163098	536906	PPFIA2	protein tyrosine phosphatase, receptor type, f polypeptide (PTPRF), interacting protein (liprin), alpha 2
C15	0,066073	0,0144075	4,58601422870033	1,49470128299256e-05	4,82544559269778	0,0973491078764196	BOVINEHD0500003610	5	12253930	NA	NA	NA
C15	0,0719254	0,0142218	5,05740482920587	1,80640275938914e-06	5,74318541200759	0,0307387839882891	BOVINEHD0500003973	5	13185550	NA	NA	NA
C15	0,0719254	0,0142218	5,05740482920587	1,80640275938914e-06	5,74318541200759	0,0307387839882891	BOVINEHD0500003975	5	13199055	NA	NA	NA
C15	0,0649615	0,0140526	4,62273885259667	1,27592229209956e-05	4,89417577478416	0,094972502105224	BOVINEHD0500003981	5	13213057	NA	NA	NA
C15	0,0708118	0,0141782	4,99441395945889	2,42023927653016e-06	5,61614169544945	0,0342279919444001	BOVINEHD0500003982	5	13218642	NA	NA	NA
C15	0,0716067	0,0141971	5,04375541483824	1,92511738487903e-06	5,7155427840511	0,0307387839882891	BOVINEHD0500003983	5	13219504	NA	NA	NA
C15	0,0716067	0,0141971	5,04375541483824	1,92511738487903e-06	5,7155427840511	0,0307387839882891	BOVINEHD0500003984	5	13220371	NA	NA	NA
C15	0,0692638	0,0141783	4,88519780227531	3,98970188258119e-06	5,39905955433505	0,0533740161256099	BOVINEHD0500003986	5	13225964	NA	NA	NA
C15	0,0716067	0,0141971	5,04375541483824	1,92511738487903e-06	5,7155427840511	0,0307387839882891	BOVINEHD0500003991	5	13252015	NA	NA	NA
C15	0,0716067	0,0141971	5,04375541483824	1,92511738487903e-06	5,7155427840511	0,0307387839882891	BOVINEHD0500003993	5	13255411	NA	NA	NA
C15	0,0716067	0,0141971	5,04375541483824	1,92511738487903e-06	5,7155427840511	0,0307387839882891	BOVINEHD0500003994	5	13261705	NA	NA	NA
C15	0,0716067	0,0141971	5,04375541483824	1,92511738487903e-06	5,7155427840511	0,0307387839882891	BOVINEHD0500003996	5	13265967	NA	NA	NA
C15	0,0716067	0,0141971	5,04375541483824	1,92511738487903e-06	5,7155427840511	0,0307387839882891	BOVINEHD0500003997	5	13266636	NA	NA	NA
C15	0,0716067	0,0141971	5,04375541483824	1,92511738487903e-06	5,7155427840511	0,0307387839882891	BOVINEHD0500003998	5	13267463	NA	NA	NA
C15	0,0716067	0,0141971	5,04375541483824	1,92511738487903e-06	5,7155427840511	0,0307387839882891	BOVINEHD0500003999	5	13268214	NA	NA	NA
C15	0,0633866	0,0136579	4,64102094758345	1,17877950327611e-05	4,92856742430792	0,0897656913307111	ARS-BFGL-NGS-61894	8	69622989	NA	NA	NA
C15	0,0662754	0,0129427	5,12067806562773	1,34232082759957e-06	5,8721436711985	0,0307387839882891	BOVINEHD0800021141	8	70272758	533527	NA	NA
C15	-0,0860743	0,0181471	-4,74314353257545	7,53656120268315e-06	5,12282676969583	0,0682154523225411	BOVINEHD0900024359	9	86850652	539603	SASH1	SAM and SH3 domain containing 1
C15	0,0692574	0,0134084	5,16522478446347	1,08707855523681e-06	5,96373907148576	0,0307387839882891	BOVINEHD1200018544	12	67982412	NA	NA	NA
C15	0,0692574	0,0134084	5,16522478446347	1,08707855523681e-06	5,96373907148576	0,0307387839882891	BOVINEHD1200018546	12	67985655	NA	NA	NA
C15	0,0635324	0,0132775	4,78496704951986	6,25991668165613e-06	5,20343144713107	0,0682154523225411	BOVINEHD1200018606	12	68171808	NA	NA	NA
C15	-0,102222	0,0214294	-4,77017555321194	6,68566856253886e-06	5,17485515706267	0,0682154523225411	BOVINEHD1600000422	16	1670796	100335978	NA	NA
C15	-0,102222	0,0214294	-4,77017555321194	6,68566856253886e-06	5,17485515706267	0,0682154523225411	BOVINEHD1600000430	16	1705316	NA	NA	NA
C15	0,0913036	0,0179177	5,0957209909754	1,50967065424037e-06	5,82111778690999	0,0307387839882891	BOVINEHD1800006488	18	21026467	539135	TOX3	TOX high mobility group box family member 3
C15	0,0925496	0,0179913	5,1441307743187	1,20147920070395e-06	5,92028374304376	0,0307387839882891	BTA-42764-NO-RS	18	21046339	539135	TOX3	TOX high mobility group box family member 3
C15	0,0910827	0,0182005	5,00440647234966	2,3109700781074e-06	5,63620567762646	0,0342279919444001	BOVINEHD1800006494	18	21049268	539135	TOX3	TOX high mobility group box family member 3
C15	-0,0734286	0,0159698	-4,59796616112913	1,4198368342788e-05	4,84776156128165	0,094972502105224	BOVINEHD2000017391	20	61916879	523661	CTNND2	catenin (cadherin-associated protein), delta 2 (neural plakophilin-related arm-repeat protein)
C15	-0,0734286	0,0159698	-4,59796616112913	1,4198368342788e-05	4,84776156128165	0,094972502105224	BOVINEHD2000017406	20	61965302	523661	CTNND2	catenin (cadherin-associated protein), delta 2 (neural plakophilin-related arm-repeat protein)
C15	-0,0734286	0,0159698	-4,59796616112913	1,4198368342788e-05	4,84776156128165	0,094972502105224	BOVINEHD2000017407	20	61966030	523661	CTNND2	catenin (cadherin-associated protein), delta 2 (neural plakophilin-related arm-repeat protein)
C15	-0,0734286	0,0159698	-4,59796616112913	1,4198368342788e-05	4,84776156128165	0,094972502105224	BOVINEHD2000017408	20	61969771	523661	CTNND2	catenin (cadherin-associated protein), delta 2 (neural plakophilin-related arm-repeat protein)
C15	-0,0734286	0,0159698	-4,59796616112913	1,4198368342788e-05	4,84776156128165	0,094972502105224	BOVINEHD2000017411	20	61978427	523661	CTNND2	catenin (cadherin-associated protein), delta 2 (neural plakophilin-related arm-repeat protein)
C15	-0,0785885	0,0171625	-4,5790823015295	1,53983521546007e-05	4,81252575243984	0,0977171531140112	BOVINEHD2000017646	20	62398592	523661	CTNND2	catenin (cadherin-associated protein), delta 2 (neural plakophilin-related arm-repeat protein)
C15	-0,0633866	0,0138324	-4,58247303432521	1,51759770127865e-05	4,81884333994936	0,0975566987752872	BOVINEHD2100017376	21	59928834	NA	NA	NA
C15	-0,0819044	0,0178514	-4,58812194001591	1,48123055701202e-05	4,82937733726206	0,0973491078764196	BOVINEHD2800012578	28	43898320	NA	NA	NA
C15	-0,0859145	0,0181045	-4,74547764367975	7,45917469833844e-06	5,12730922129211	0,0682154523225411	BOVINEHD2800012593	28	43932999	540418	C28H10orf71	chromosome 28 open reading frame, human C10orf71
C15	-0,0749714	0,0160714	-4,6648954042585	1,06253774783978e-05	4,97365563220723	0,0821779975901134	BOVINEHD2800012982	28	44987507	510549	RASSF4	Ras association (RalGDS/AF-6) domain family member 4
C15	-0,0882173	0,0191068	-4,61706303514979	1,3076078225465e-05	4,88352248998933	0,094972502105224	BOVINEHD2800012992	28	45032362	NA	NA	NA
C15	-0,0984771	0,0208167	-4,73067777313407	7,96307055722e-06	5,09891943616681	0,0682154523225411	BOVINEHD2800013335	28	45879269	NA	NA	NA
C15	-0,0959297	0,0208163	-4,60839342246221	1,35746355332176e-05	4,86727182199969	0,094972502105224	BOVINEHD2800013352	28	45921602	NA	NA	NA
C15	-0,0984771	0,0208167	-4,73067777313407	7,96307055722e-06	5,09891943616681	0,0682154523225411	BOVINEHD2800013364	28	45959936	NA	NA	NA
C15	-0,0984771	0,0208167	-4,73067777313407	7,96307055722e-06	5,09891943616681	0,0682154523225411	BOVINEHD2800013365	28	45964103	NA	NA	NA
C15	-0,0984771	0,0208167	-4,73067777313407	7,96307055722e-06	5,09891943616681	0,0682154523225411	BOVINEHD2800013367	28	45966591	NA	NA	NA
C15	-0,0993882	0,0207333	-4,79365079365079	6,0222227676265e-06	5,22024318356894	0,0682154523225411	BOVINEHD2800013382	28	46001570	NA	NA	NA
C15	-0,0993882	0,0207333	-4,79365079365079	6,0222227676265e-06	5,22024318356894	0,0682154523225411	BOVINEHD2800013385	28	46004878	NA	NA	NA
C15	-0,0984771	0,0208167	-4,73067777313407	7,96307055722e-06	5,09891943616681	0,0682154523225411	BOVINEHD2800013386	28	46005493	NA	NA	NA
C15	-0,0811438	0,0159779	-5,0785021811377	1,63668498556335e-06	5,7860349016489	0,0307387839882891	BOVINEHD2800013486	28	46200807	512213	COG2	component of oligomeric golgi complex 2
C16	0,929253	0,188159	4,93865826242699	3,12743440791849e-06	5,5048117900527	0,0499364513861008	BOVINEHD1400000216	14	1736599	282703	CPSF1	cleavage and polyadenylation specific factor 1, 160kDa
C16	1,33351	0,211534	6,30399841160286	3,01284932928899e-09	8,52102258657906	0,000497104070802927	ARS-BFGL-NGS-4939	14	1801116	282609	DGAT1	diacylglycerol O-acyltransferase 1
C16	1,33351	0,211534	6,30399841160286	3,01284932928899e-09	8,52102258657906	0,000497104070802927	BOVINEHD1400000239	14	1855090	515055	HEATR7A	HEAT repeat containing 7A
C16	1,33351	0,211534	6,30399841160286	3,01284932928899e-09	8,52102258657906	0,000497104070802927	BOVINEHD1400000241	14	1861799	515055	HEATR7A	HEAT repeat containing 7A
C16	1,01858	0,193523	5,26335370989495	6,79461103605165e-07	6,16783539981912	0,0436169442181311	BOVINEHD1400000243	14	1868636	515055	HEATR7A	HEAT repeat containing 7A
C16	1,01858	0,193523	5,26335370989495	6,79461103605165e-07	6,16783539981912	0,0436169442181311	BOVINEHD1400000246	14	1880378	515055	HEATR7A	HEAT repeat containing 7A
C16	1,01858	0,193523	5,26335370989495	6,79461103605165e-07	6,16783539981912	0,0436169442181311	BOVINEHD1400000249	14	1892559	515055	HEATR7A	HEAT repeat containing 7A
C16	1,10498	0,188939	5,84834258676081	3,55405979797717e-08	7,44927526935203	0,00439800683760483	BOVINEHD1400000331	14	2306572	512526	PYCRL	pyrroline-5-carboxylate reductase-like
C16	0,906206	0,17861	5,07365768993897	1,67423985450942e-06	5,77618232410385	0,0436169442181311	BOVINEHD1400000341	14	2342883	513939	GSDMD	gasdermin D
C16	0,916646	0,177843	5,15424278717745	1,14525770820786e-06	5,94109677650375	0,0436169442181311	BOVINEHD1400000358	14	2395671	515615	ZC3H3	zinc finger CCCH-type containing 3
C16	0,906206	0,17861	5,07365768993897	1,67423985450942e-06	5,77618232410385	0,0436169442181311	BOVINEHD4100010534	14	2398876	515615	ZC3H3	zinc finger CCCH-type containing 3
C16	0,912886	0,178487	5,11457977331682	1,38147753247397e-06	5,85965617379627	0,0436169442181311	BOVINEHD4100010536	14	2420538	NA	NA	NA
C16	0,906206	0,17861	5,07365768993897	1,67423985450942e-06	5,77618232410385	0,0436169442181311	BOVINEHD4100010538	14	2439582	NA	NA	NA
C16	1,28936	0,251279	5,13118883790528	1,27733313941038e-06	5,89369582024714	0,0436169442181311	BOVINEHD1400000485	14	2947862	NA	NA	NA
C16	1,28936	0,251279	5,13118883790528	1,27733313941038e-06	5,89369582024714	0,0436169442181311	BOVINEHD1400000487	14	2952832	524070	BAI1	brain-specific angiogenesis inhibitor 1
C16	1,27417	0,252393	5,04835712559382	1,88427767398215e-06	5,7248550976194	0,046634365008919	BOVINEHD1400000489	14	2959222	524070	BAI1	brain-specific angiogenesis inhibitor 1
C16	1,27711	0,256979	4,96970569579615	2,71221882669938e-06	5,56667527373044	0,0479466044183916	BOVINEHD1400000503	14	3028762	NA	NA	NA
C16	1,27711	0,256979	4,96970569579615	2,71221882669938e-06	5,56667527373044	0,0479466044183916	BOVINEHD1400000504	14	3033413	NA	NA	NA
C16	1,27711	0,256979	4,96970569579615	2,71221882669938e-06	5,56667527373044	0,0479466044183916	BOVINEHD1400000505	14	3034003	NA	NA	NA
C16	1,27711	0,256979	4,96970569579615	2,71221882669938e-06	5,56667527373044	0,0479466044183916	BOVINEHD1400000506	14	3037252	NA	NA	NA
C16	1,2999	0,25453	5,10706007150434	1,43128067548603e-06	5,84427519233242	0,0436169442181311	BOVINEHD1400000539	14	3133709	535306	TSNARE1	t-SNARE domain containing 1
C16	1,2999	0,25453	5,10706007150434	1,43128067548603e-06	5,84427519233242	0,0436169442181311	ARS-BFGL-NGS-13653	14	3137184	535306	TSNARE1	t-SNARE domain containing 1
C16	1,2999	0,25453	5,10706007150434	1,43128067548603e-06	5,84427519233242	0,0436169442181311	BOVINEHD1400000540	14	3138146	535306	TSNARE1	t-SNARE domain containing 1
C16	0,912793	0,179559	5,08352686303666	1,59859232436239e-06	5,79626227662516	0,0436169442181311	BOVINEHD1400000551	14	3160330	535306	TSNARE1	t-SNARE domain containing 1
C16	0,912793	0,179559	5,08352686303666	1,59859232436239e-06	5,79626227662516	0,0436169442181311	BOVINEHD1400000553	14	3162081	535306	TSNARE1	t-SNARE domain containing 1
C16	-0,928624	0,194302	-4,77928173667796	6,42038686534662e-06	5,19243880239481	0,0963026900653555	ARS-BFGL-NGS-13916	27	323730	524077	MYOM2	myomesin (M-protein) 2, 165kDa
C16	-1,02409	0,205739	-4,97761727236936	2,61521948425833e-06	5,58249185677674	0,0479466044183916	BOVINEHD2700000619	27	1775157	NA	NA	NA
C16	-1,03407	0,205779	-5,02514833875177	2,09912757396184e-06	5,67796116647523	0,0472288437759058	BOVINEHD2700000620	27	1776453	NA	NA	NA
C16	-1,02258	0,204634	-4,99711680365922	2,39020194966252e-06	5,62156540368835	0,0479466044183916	BOVINEHD2700000625	27	1790793	NA	NA	NA
C16	-1,03407	0,205779	-5,02514833875177	2,09912757396184e-06	5,67796116647523	0,0472288437759058	BOVINEHD2700000626	27	1795316	NA	NA	NA
C16	-0,837142	0,175145	-4,77970824174256	6,40821288917091e-06	5,19326306885634	0,0963026900653555	BOVINEHD2700001329	27	3904212	NA	NA	NA
C16	-1,05796	0,21393	-4,94535595755621	3,0329865559984e-06	5,5181295147367	0,0499364513861008	BOVINEHD2700001453	27	4450911	282141	ANGPT2	angiopoietin 2
C16	-1,05796	0,21393	-4,94535595755621	3,0329865559984e-06	5,5181295147367	0,0499364513861008	ARS-BFGL-NGS-9447	27	4456590	282141	ANGPT2	angiopoietin 2
C18	-0,555574	0,118056	-4,70602087145084	8,87583840357973e-06	5,05179061327559	0,0695559970647382	ARS-BFGL-NGS-23086	10	98817467	NA	NA	NA
C18	-0,555574	0,118056	-4,70602087145084	8,87583840357973e-06	5,05179061327559	0,0695559970647382	BOVINEHD1000028576	10	98830873	NA	NA	NA
C18	-0,695146	0,14506	-4,79212739556046	6,06328527263282e-06	5,21729199808275	0,0638559403699763	BOVINEHD1000028639	10	99031279	NA	NA	NA
C18	-0,695146	0,14506	-4,79212739556046	6,06328527263282e-06	5,21729199808275	0,0638559403699763	BOVINEHD1000028641	10	99047252	NA	NA	NA
C18	-0,695146	0,14506	-4,79212739556046	6,06328527263282e-06	5,21729199808275	0,0638559403699763	BOVINEHD1000028643	10	99054929	NA	NA	NA
C18	-0,695146	0,14506	-4,79212739556046	6,06328527263282e-06	5,21729199808275	0,0638559403699763	BOVINEHD1000028644	10	99055534	NA	NA	NA
C18	-0,655523	0,141519	-4,63204940679343	1,22553067235489e-05	4,91167581483395	0,0787815680941445	BOVINEHD1000028645	10	99056103	NA	NA	NA
C18	-0,695146	0,14506	-4,79212739556046	6,06328527263282e-06	5,21729199808275	0,0638559403699763	BOVINEHD1000028646	10	99058948	NA	NA	NA
C18	-0,695146	0,14506	-4,79212739556046	6,06328527263282e-06	5,21729199808275	0,0638559403699763	BOVINEHD1000028648	10	99066267	NA	NA	NA
C18	-0,695146	0,14506	-4,79212739556046	6,06328527263282e-06	5,21729199808275	0,0638559403699763	BOVINEHD1000028650	10	99069331	NA	NA	NA
C18	-0,695146	0,14506	-4,79212739556046	6,06328527263282e-06	5,21729199808275	0,0638559403699763	BOVINEHD1000028658	10	99092444	NA	NA	NA
C18	-0,695146	0,14506	-4,79212739556046	6,06328527263282e-06	5,21729199808275	0,0638559403699763	BOVINEHD1000028676	10	99146297	NA	NA	NA
C18	-0,686094	0,144795	-4,73838185020201	7,69682741499206e-06	5,11368825146273	0,0695559970647382	BOVINEHD1000028677	10	99156068	NA	NA	NA
C18	-0,695146	0,14506	-4,79212739556046	6,06328527263282e-06	5,21729199808275	0,0638559403699763	BOVINEHD1000028687	10	99180071	NA	NA	NA
C18	-0,686094	0,144795	-4,73838185020201	7,69682741499206e-06	5,11368825146273	0,0695559970647382	BOVINEHD1000028688	10	99180640	NA	NA	NA
C18	-0,686094	0,144795	-4,73838185020201	7,69682741499206e-06	5,11368825146273	0,0695559970647382	BOVINEHD1000028689	10	99182131	NA	NA	NA
C18	-0,684447	0,140189	-4,88231601623523	4,0421577449231e-06	5,39338674217824	0,0638559403699763	BOVINEHD1000029976	10	102745541	517053	TDP1	tyrosyl-DNA phosphodiesterase 1
C18	-0,639021	0,137146	-4,65942134659414	1,0881782885615e-05	4,96329994342919	0,0736546057789924	BOVINEHD1000029979	10	102751213	517053	TDP1	tyrosyl-DNA phosphodiesterase 1
C18	-0,684447	0,140189	-4,88231601623523	4,0421577449231e-06	5,39338674217824	0,0638559403699763	BOVINEHD1000029982	10	102756884	517053	TDP1	tyrosyl-DNA phosphodiesterase 1
C18	-0,684447	0,140189	-4,88231601623523	4,0421577449231e-06	5,39338674217824	0,0638559403699763	BOVINEHD1000029992	10	102765409	517053	TDP1	tyrosyl-DNA phosphodiesterase 1
C18	-0,984472	0,199857	-4,92588200563403	3,31550872127545e-06	5,47944982536113	0,0638559403699763	BOVINEHD1000029997	10	102770466	NA	NA	NA
C18	-0,943557	0,195752	-4,8201653112101	5,34888819288096e-06	5,27173648001157	0,0638559403699763	BOVINEHD1000029998	10	102771650	NA	NA	NA
C18	-0,943557	0,195752	-4,8201653112101	5,34888819288096e-06	5,27173648001157	0,0638559403699763	BOVINEHD1000029999	10	102776199	NA	NA	NA
C18	-0,943557	0,195752	-4,8201653112101	5,34888819288096e-06	5,27173648001157	0,0638559403699763	BOVINEHD1000030000	10	102777777	NA	NA	NA
C18	-0,943557	0,195752	-4,8201653112101	5,34888819288096e-06	5,27173648001157	0,0638559403699763	BOVINEHD1000030001	10	102781855	787307	KCNK13	potassium channel, subfamily K, member 13
C18	-0,943557	0,195752	-4,8201653112101	5,34888819288096e-06	5,27173648001157	0,0638559403699763	BOVINEHD1000030002	10	102783257	787307	KCNK13	potassium channel, subfamily K, member 13
C18	-0,943557	0,195752	-4,8201653112101	5,34888819288096e-06	5,27173648001157	0,0638559403699763	BOVINEHD1000030003	10	102783879	787307	KCNK13	potassium channel, subfamily K, member 13
C18	-0,943557	0,195752	-4,8201653112101	5,34888819288096e-06	5,27173648001157	0,0638559403699763	BOVINEHD1000030004	10	102784561	787307	KCNK13	potassium channel, subfamily K, member 13
C18	-0,943557	0,195752	-4,8201653112101	5,34888819288096e-06	5,27173648001157	0,0638559403699763	BOVINEHD1000030005	10	102789683	787307	KCNK13	potassium channel, subfamily K, member 13
C18	-1,01617	0,201574	-5,04117594531041	1,94838183182528e-06	5,71032592876913	0,0638559403699763	BOVINEHD1000030009	10	102804170	787307	KCNK13	potassium channel, subfamily K, member 13
C18	-0,896359	0,19213	-4,66537760891063	1,06030703366119e-05	4,97456835764387	0,0728937523263542	BOVINEHD1000030132	10	103138244	NA	NA	NA
C18	-0,948628	0,199675	-4,75086014774008	7,28361450262864e-06	5,13765304802423	0,0695559970647382	HAPMAP59070-RS29016931	10	103280130	616909	TTC7B	tetratricopeptide repeat domain 7B
C18	-0,933478	0,19949	-4,67932227179307	9,97704126112442e-06	5,00099823170655	0,0695559970647382	BOVINEHD1000030333	10	103743372	NA	NA	NA
C18	-0,964137	0,201825	-4,77709401709402	6,48318193286811e-06	5,18821179093264	0,0654912515481385	BOVINEHD1000030353	10	103800879	NA	NA	NA
C18	-0,933478	0,19949	-4,67932227179307	9,97704126112442e-06	5,00099823170655	0,0695559970647382	BOVINEHD1000030354	10	103806624	540780	CASC4	cancer susceptibility candidate 4
C18	-0,933478	0,19949	-4,67932227179307	9,97704126112442e-06	5,00099823170655	0,0695559970647382	BOVINEHD1000030355	10	103810279	540780	CASC4	cancer susceptibility candidate 4
C18	-0,933478	0,19949	-4,67932227179307	9,97704126112442e-06	5,00099823170655	0,0695559970647382	BOVINEHD1000030358	10	103821515	540780	CASC4	cancer susceptibility candidate 4
C18	-0,933478	0,19949	-4,67932227179307	9,97704126112442e-06	5,00099823170655	0,0695559970647382	BOVINEHD1000030362	10	103829294	540780	CASC4	cancer susceptibility candidate 4
C18	-0,933478	0,19949	-4,67932227179307	9,97704126112442e-06	5,00099823170655	0,0695559970647382	BOVINEHD1000030363	10	103829793	540780	CASC4	cancer susceptibility candidate 4
C18	-0,933478	0,19949	-4,67932227179307	9,97704126112442e-06	5,00099823170655	0,0695559970647382	BOVINEHD1000030371	10	103860661	540780	CASC4	cancer susceptibility candidate 4
C18	-0,931427	0,200311	-4,64990439866008	1,13417224929647e-05	4,94532098315199	0,0748529488861018	BOVINEHD1000030378	10	103894612	NA	NA	NA
C18	-0,97153	0,206021	-4,71568432344276	8,50675706523465e-06	5,07023596953841	0,0695559970647382	BOVINEHD1000030379	10	103897796	NA	NA	NA
C18	-0,933478	0,19949	-4,67932227179307	9,97704126112442e-06	5,00099823170655	0,0695559970647382	BOVINEHD1000030384	10	103919563	540232	CTDSPL2	CTD (carboxy-terminal domain, RNA polymerase II, polypeptide A) small phosphatase like 2
C18	-0,917056	0,197595	-4,64108909638402	1,17843099609301e-05	4,92869584283284	0,0767505905486977	BOVINEHD1000030387	10	103929602	540232	CTDSPL2	CTD (carboxy-terminal domain, RNA polymerase II, polypeptide A) small phosphatase like 2
C18	-0,933478	0,19949	-4,67932227179307	9,97704126112442e-06	5,00099823170655	0,0695559970647382	BOVINEHD1000030396	10	103953724	540232	CTDSPL2	CTD (carboxy-terminal domain, RNA polymerase II, polypeptide A) small phosphatase like 2
C18	-0,933478	0,19949	-4,67932227179307	9,97704126112442e-06	5,00099823170655	0,0695559970647382	BOVINEHD1000030397	10	103954831	540232	CTDSPL2	CTD (carboxy-terminal domain, RNA polymerase II, polypeptide A) small phosphatase like 2
C18	-0,933478	0,19949	-4,67932227179307	9,97704126112442e-06	5,00099823170655	0,0695559970647382	BOVINEHD1000030400	10	103966043	540232	CTDSPL2	CTD (carboxy-terminal domain, RNA polymerase II, polypeptide A) small phosphatase like 2
C18	-0,933478	0,19949	-4,67932227179307	9,97704126112442e-06	5,00099823170655	0,0695559970647382	BOVINEHD1000030401	10	103967077	540232	CTDSPL2	CTD (carboxy-terminal domain, RNA polymerase II, polypeptide A) small phosphatase like 2
C18	-0,964137	0,201825	-4,77709401709402	6,48318193286811e-06	5,18821179093264	0,0654912515481385	BTA-96648-NO-RS	10	103969064	540232	CTDSPL2	CTD (carboxy-terminal domain, RNA polymerase II, polypeptide A) small phosphatase like 2
C18	-0,933478	0,19949	-4,67932227179307	9,97704126112442e-06	5,00099823170655	0,0695559970647382	BOVINEHD1000030402	10	103970089	540232	CTDSPL2	CTD (carboxy-terminal domain, RNA polymerase II, polypeptide A) small phosphatase like 2
C18	-0,933478	0,19949	-4,67932227179307	9,97704126112442e-06	5,00099823170655	0,0695559970647382	BOVINEHD1000030403	10	103973757	NA	NA	NA
C18	-0,576388	0,116341	-4,9542981408102	2,91115950622545e-06	5,53593399834829	0,0638559403699763	BOVINEHD2300004690	23	18354121	618133	SUPT3H	suppressor of Ty 3 homolog (S. cerevisiae)
C18	-0,576388	0,116341	-4,9542981408102	2,91115950622545e-06	5,53593399834829	0,0638559403699763	BOVINEHD2300004694	23	18371841	618133	SUPT3H	suppressor of Ty 3 homolog (S. cerevisiae)
C18	-0,54522	0,112987	-4,82551089948401	5,22218905816332e-06	5,28214740952747	0,0638559403699763	BOVINEHD2300004714	23	18507409	618133	SUPT3H	suppressor of Ty 3 homolog (S. cerevisiae)
C18	-0,581206	0,11591	-5,01428694676904	2,20760854893278e-06	5,6560779328043	0,0638559403699763	BOVINEHD2300004733	23	18621865	536911	RUNX2	runt-related transcription factor 2
C18	-0,580638	0,116684	-4,97615782797984	2,63285789108289e-06	5,57957258137403	0,0638559403699763	BTA-118008-NO-RS	23	18715079	536911	RUNX2	runt-related transcription factor 2
C18	-0,586362	0,112835	-5,19663225063145	9,3601882196206e-07	6,0287154181507	0,0463314340570068	BOVINEHD2300004789	23	18911484	NA	NA	NA
C18	-0,586362	0,112835	-5,19663225063145	9,3601882196206e-07	6,0287154181507	0,0463314340570068	BOVINEHD2300004790	23	18915107	NA	NA	NA
C18	-0,596622	0,113616	-5,25121461765948	7,20419011083668e-07	6,14241483513652	0,0445744854727798	BOVINEHD2300004793	23	18927037	NA	NA	NA
C18	-0,564552	0,112345	-5,02516355868085	2,09897922866298e-06	5,67799185914113	0,0638559403699763	BOVINEHD2300004794	23	18929284	NA	NA	NA
C18	-0,596622	0,113616	-5,25121461765948	7,20419011083668e-07	6,14241483513652	0,0445744854727798	BOVINEHD2300004795	23	18931782	NA	NA	NA
C18	-0,564552	0,112345	-5,02516355868085	2,09897922866298e-06	5,67799185914113	0,0638559403699763	BOVINEHD2300004796	23	18932880	NA	NA	NA
C18	-0,605515	0,114749	-5,2768651578663	6,36521462671247e-07	6,1961869479215	0,0445744854727798	BOVINEHD2300004798	23	18937853	NA	NA	NA
C18	-0,605515	0,114749	-5,2768651578663	6,36521462671247e-07	6,1961869479215	0,0445744854727798	BOVINEHD2300004799	23	18938747	NA	NA	NA
C18	-0,605515	0,114749	-5,2768651578663	6,36521462671247e-07	6,1961869479215	0,0445744854727798	BOVINEHD2300004800	23	18940290	NA	NA	NA
C18	-0,605515	0,114749	-5,2768651578663	6,36521462671247e-07	6,1961869479215	0,0445744854727798	BOVINEHD2300004801	23	18944849	NA	NA	NA
C18	-0,643483	0,116294	-5,53324333155623	1,79702551955485e-07	6,7454457554324	0,0445744854727798	BOVINEHD2300004805	23	18950378	NA	NA	NA
C18	-0,605515	0,114749	-5,2768651578663	6,36521462671247e-07	6,1961869479215	0,0445744854727798	BOVINEHD2300004806	23	18953319	NA	NA	NA
C18	-0,710799	0,15264	-4,65670204402516	1,10113474933441e-05	4,9581595317898	0,0736546057789924	BOVINEHD2300007944	23	28305652	512672	LOC512672	major histocompatibility complex, class I
C18	-0,492473	0,0983594	-5,00687275440883	2,28474149131612e-06	5,64116293136921	0,0638559403699763	BOVINEHD2300009855	23	33552083	NA	NA	NA
C18	-0,492473	0,0983594	-5,00687275440883	2,28474149131612e-06	5,64116293136921	0,0638559403699763	BOVINEHD2300009856	23	33553241	NA	NA	NA
C18	-0,582469	0,120376	-4,8387469262976	4,92075894440454e-06	5,30796790943841	0,0638559403699763	BOVINEHD2300009984	23	34023838	NA	NA	NA
C18	-0,582469	0,120376	-4,8387469262976	4,92075894440454e-06	5,30796790943841	0,0638559403699763	BOVINEHD2300009986	23	34026661	NA	NA	NA
C18	-0,522945	0,11437	-4,57239660750197	1,58459799999215e-05	4,80008089655592	0,0980438320535143	BOVINEHD2300010046	23	34223113	788801	NA	NA
C18	-0,522945	0,11437	-4,57239660750197	1,58459799999215e-05	4,80008089655592	0,0980438320535143	BOVINEHD2300010048	23	34229734	788801	NA	NA
C18	-0,522945	0,11437	-4,57239660750197	1,58459799999215e-05	4,80008089655592	0,0980438320535143	BOVINEHD2300010049	23	34232636	788801	NA	NA
C18	-0,494977	0,104644	-4,73010397156072	7,98324988462034e-06	5,0978202766148	0,0695559970647382	BOVINEHD2300011142	23	38512611	NA	NA	NA
C18	-0,504203	0,104041	-4,84619524994954	4,7585603608318e-06	5,32252441742956	0,0638559403699763	BOVINEHD2300011144	23	38518156	NA	NA	NA
C18	-0,504203	0,104041	-4,84619524994954	4,7585603608318e-06	5,32252441742956	0,0638559403699763	HAPMAP31420-BTA-137383	23	38521106	NA	NA	NA
C18	-0,499403	0,10394	-4,80472387916105	5,73167444459396e-06	5,2417184852202	0,0638559403699763	BOVINEHD2300011145	23	38522546	NA	NA	NA
C18_1n9cis	-3,69929	0,630012	-5,87177704551659	3,14152310860612e-08	7,50285974132662	0,00518334558130097	BOVINEHD1500025092	15	26233120	529873	CADM1	cell adhesion molecule 1
C18_1n9cis	-3,83886	0,521107	-7,36674041991376	5,61514730909489e-12	11,2506388458695	2,77940807564502e-06	BOVINEHD1500025093	15	26244764	529873	CADM1	cell adhesion molecule 1
C18_1n9cis	-3,69929	0,630012	-5,87177704551659	3,14152310860612e-08	7,50285974132662	0,00518334558130097	ARS-BFGL-NGS-114022	15	26767493	NA	NA	NA
C18_2n6cis	-0,218776	0,0464328	-4,71166933719267	8,65828118136063e-06	5,06256831439599	0,0579150088145217	BOVINEHD0300008510	3	26892475	NA	NA	NA
C18_2n6cis	-0,140722	0,0303431	-4,6376935777821	1,19591589492457e-05	4,92229936186477	0,0643992109541328	HAPMAP39584-BTA-71323	4	15029333	NA	NA	NA
C18_2n6cis	-0,170905	0,032181	-5,31074236350642	5,40086429600816e-07	6,26753673481569	0,00783695220338671	BOVINEHD0400004636	4	15488940	NA	NA	NA
C18_2n6cis	-0,170905	0,032181	-5,31074236350642	5,40086429600816e-07	6,26753673481569	0,00783695220338671	BOVINEHD0400004637	4	15489706	NA	NA	NA
C18_2n6cis	-0,170905	0,032181	-5,31074236350642	5,40086429600816e-07	6,26753673481569	0,00783695220338671	BOVINEHD0400004640	4	15493533	NA	NA	NA
C18_2n6cis	-0,170905	0,032181	-5,31074236350642	5,40086429600816e-07	6,26753673481569	0,00783695220338671	BOVINEHD0400004641	4	15494940	NA	NA	NA
C18_2n6cis	-0,116392	0,0261171	-4,45654379697593	2,58855047732971e-05	4,58694336175726	0,0870899433909983	BOVINEHD0400004847	4	16411493	100137763	NA	NA
C18_2n6cis	-0,245458	0,0475417	-5,16300426783224	1,09860697640997e-06	5,95915764743487	0,0132632408685686	BOVINEHD0400004929	4	16730718	100137763	NA	NA
C18_2n6cis	-0,162683	0,0367063	-4,43201848184099	2,86790295701128e-05	4,54243554824397	0,0870899433909983	BOVINEHD0400005089	4	17306347	535346	ICA1	islet cell autoantigen 1, 69kDa
C18_2n6cis	-0,162683	0,0367063	-4,43201848184099	2,86790295701128e-05	4,54243554824397	0,0870899433909983	BOVINEHD0400005090	4	17308288	535346	ICA1	islet cell autoantigen 1, 69kDa
C18_2n6cis	-0,162683	0,0367063	-4,43201848184099	2,86790295701128e-05	4,54243554824397	0,0870899433909983	BOVINEHD0400005092	4	17310328	535346	ICA1	islet cell autoantigen 1, 69kDa
C18_2n6cis	-0,160774	0,0364128	-4,41531549345285	3,07435162133526e-05	4,51224646264221	0,0916719796948803	BOVINEHD0400005127	4	17356993	NA	NA	NA
C18_2n6cis	-0,16001	0,0360513	-4,43839750577649	2,79259946371673e-05	4,55399134971672	0,0870899433909983	BOVINEHD0400005131	4	17361683	614650	NA	NA
C18_2n6cis	-0,16001	0,0360513	-4,43839750577649	2,79259946371673e-05	4,55399134971672	0,0870899433909983	BOVINEHD0400005132	4	17362414	614650	NA	NA
C18_2n6cis	-0,16001	0,0360513	-4,43839750577649	2,79259946371673e-05	4,55399134971672	0,0870899433909983	BOVINEHD0400005133	4	17365316	NA	NA	NA
C18_2n6cis	-0,16001	0,0360513	-4,43839750577649	2,79259946371673e-05	4,55399134971672	0,0870899433909983	BOVINEHD0400005134	4	17366412	NA	NA	NA
C18_2n6cis	-0,104365	0,0235224	-4,43683467673367	2,8108722518035e-05	4,55115889170936	0,0870899433909983	BOVINEHD0400005561	4	18584904	NA	NA	NA
C18_2n6cis	-0,0713398	0,016228	-4,3960931722948	3,32945012360842e-05	4,47762748661432	0,0932420014072545	BOVINEHD0500008388	5	28585370	506903	GALNT6	UDP-N-acetyl-alpha-D-galactosamine:polypeptide N-acetylgalactosaminyltransferase 6 (GalNAc-T6)
C18_2n6cis	-0,0712021	0,0160442	-4,43787162962317	2,79873540046215e-05	4,55303815889403	0,0870899433909983	ARS-BFGL-NGS-110943	5	28602448	506903	GALNT6	UDP-N-acetyl-alpha-D-galactosamine:polypeptide N-acetylgalactosaminyltransferase 6 (GalNAc-T6)
C18_2n6cis	-0,0760939	0,0162962	-4,66942600115364	1,04175493580497e-05	4,98223443319103	0,0636607438449984	BOVINEHD0500008394	5	28614124	506903	GALNT6	UDP-N-acetyl-alpha-D-galactosamine:polypeptide N-acetylgalactosaminyltransferase 6 (GalNAc-T6)
C18_2n6cis	-0,0760939	0,0162962	-4,66942600115364	1,04175493580497e-05	4,98223443319103	0,0636607438449984	BOVINEHD0500008409	5	28659245	515025	BIN2	bridging integrator 2
C18_2n6cis	-0,0760939	0,0162962	-4,66942600115364	1,04175493580497e-05	4,98223443319103	0,0636607438449984	BOVINEHD0500008420	5	28672231	515025	BIN2	bridging integrator 2
C18_2n6cis	-0,0760939	0,0162962	-4,66942600115364	1,04175493580497e-05	4,98223443319103	0,0636607438449984	BOVINEHD0500008421	5	28673917	515025	BIN2	bridging integrator 2
C18_2n6cis	-0,0760939	0,0162962	-4,66942600115364	1,04175493580497e-05	4,98223443319103	0,0636607438449984	BOVINEHD0500008433	5	28692856	787004	SMAGP	small cell adhesion glycoprotein
C18_2n6cis	-0,079594	0,016452	-4,83795283248237	4,93836162149461e-06	5,30641711114987	0,0436501783723909	BOVINEHD0500008439	5	28715151	NA	NA	NA
C18_2n6cis	-0,107553	0,0221767	-4,84981985597496	4,68149962643899e-06	5,32961500693358	0,0421321347471505	BOVINEHD0800012643	8	42492596	NA	NA	NA
C18_2n6cis	-0,107553	0,0221767	-4,84981985597496	4,68149962643899e-06	5,32961500693358	0,0421321347471505	BOVINEHD0800012662	8	42551771	NA	NA	NA
C18_2n6cis	-0,108737	0,0244696	-4,44375878641253	2,7307710080853e-05	4,56371471659208	0,0870899433909983	BOVINEHD0800012664	8	42562617	NA	NA	NA
C18_2n6cis	-0,108737	0,0244696	-4,44375878641253	2,7307710080853e-05	4,56371471659208	0,0870899433909983	BOVINEHD0800012665	8	42565239	NA	NA	NA
C18_2n6cis	-0,108737	0,0244696	-4,44375878641253	2,7307710080853e-05	4,56371471659208	0,0870899433909983	HAPMAP42083-BTA-117345	8	42568356	NA	NA	NA
C18_2n6cis	-0,108737	0,0244696	-4,44375878641253	2,7307710080853e-05	4,56371471659208	0,0870899433909983	BOVINEHD0800012666	8	42584300	NA	NA	NA
C18_2n6cis	-0,10631	0,0239691	-4,43529377406745	2,82900016669201e-05	4,54836702695325	0,0870899433909983	BOVINEHD0800012667	8	42585028	NA	NA	NA
C18_2n6cis	-0,10631	0,0239691	-4,43529377406745	2,82900016669201e-05	4,54836702695325	0,0870899433909983	BOVINEHD0800012668	8	42585717	NA	NA	NA
C18_2n6cis	-0,10631	0,0239691	-4,43529377406745	2,82900016669201e-05	4,54836702695325	0,0870899433909983	BOVINEHD0800012669	8	42586823	NA	NA	NA
C18_2n6cis	-0,110021	0,0247041	-4,4535522443643	2,62118161041735e-05	4,58150288761132	0,0870899433909983	BOVINEHD0800012672	8	42593631	NA	NA	NA
C18_2n6cis	-0,110021	0,0247041	-4,4535522443643	2,62118161041735e-05	4,58150288761132	0,0870899433909983	BOVINEHD0800012673	8	42599615	NA	NA	NA
C18_2n6cis	-0,108196	0,0240226	-4,50392547018224	2,12061987305526e-05	4,67353717298735	0,0870899433909983	ARS-BFGL-NGS-77068	8	42632804	NA	NA	NA
C18_2n6cis	-0,110021	0,0247041	-4,4535522443643	2,62118161041735e-05	4,58150288761132	0,0870899433909983	BOVINEHD0800012678	8	42636249	NA	NA	NA
C18_2n6cis	-0,228464	0,0340865	-6,70247752042598	3,10334164025086e-10	9,50817041123232	8,53391365809962e-06	BOVINEHD0900000236	9	1194224	NA	NA	NA
C18_2n6cis	-0,228464	0,0340865	-6,70247752042598	3,10334164025086e-10	9,50817041123232	8,53391365809962e-06	BOVINEHD0900000239	9	1206861	NA	NA	NA
C18_2n6cis	-0,228464	0,0340865	-6,70247752042598	3,10334164025086e-10	9,50817041123232	8,53391365809962e-06	BOVINEHD0900000249	9	1267948	NA	NA	NA
C18_2n6cis	-0,228464	0,0340865	-6,70247752042598	3,10334164025086e-10	9,50817041123232	8,53391365809962e-06	BOVINEHD0900000250	9	1273367	NA	NA	NA
C18_2n6cis	-0,228464	0,0340865	-6,70247752042598	3,10334164025086e-10	9,50817041123232	8,53391365809962e-06	BOVINEHD0900000251	9	1287617	NA	NA	NA
C18_2n6cis	-0,228464	0,0340865	-6,70247752042598	3,10334164025086e-10	9,50817041123232	8,53391365809962e-06	BOVINEHD0900000252	9	1291096	NA	NA	NA
C18_2n6cis	-0,228464	0,0340865	-6,70247752042598	3,10334164025086e-10	9,50817041123232	8,53391365809962e-06	BOVINEHD0900000253	9	1296645	NA	NA	NA
C18_2n6cis	-0,228464	0,0340865	-6,70247752042598	3,10334164025086e-10	9,50817041123232	8,53391365809962e-06	BOVINEHD0900000254	9	1301438	NA	NA	NA
C18_2n6cis	-0,228464	0,0340865	-6,70247752042598	3,10334164025086e-10	9,50817041123232	8,53391365809962e-06	BOVINEHD0900000257	9	1310153	NA	NA	NA
C18_2n6cis	-0,228464	0,0340865	-6,70247752042598	3,10334164025086e-10	9,50817041123232	8,53391365809962e-06	BOVINEHD0900000259	9	1316943	NA	NA	NA
C18_2n6cis	-0,228464	0,0340865	-6,70247752042598	3,10334164025086e-10	9,50817041123232	8,53391365809962e-06	BOVINEHD0900000261	9	1324004	NA	NA	NA
C18_2n6cis	-0,107949	0,0244849	-4,40879889237857	3,15867263345309e-05	4,50049538227848	0,0925143440708369	BTB-02036754	9	1952163	NA	NA	NA
C18_2n6cis	-0,228464	0,0340865	-6,70247752042598	3,10334164025086e-10	9,50817041123232	8,53391365809962e-06	BTB-00377690	9	2074569	NA	NA	NA
C18_2n6cis	-0,228464	0,0340865	-6,70247752042598	3,10334164025086e-10	9,50817041123232	8,53391365809962e-06	BOVINEHD0900000402	9	2079192	NA	NA	NA
C18_2n6cis	-0,0917074	0,0209339	-4,38080816283636	3,54654893632903e-05	4,45019404325066	0,0938762020695128	BOVINEHD0900000415	9	2142305	NA	NA	NA
C18_2n6cis	-0,116598	0,0251801	-4,63056143541924	1,23345413874855e-05	4,90887699344519	0,0656494691843347	BOVINEHD0900000437	9	2268843	NA	NA	NA
C18_2n6cis	-0,227411	0,0342845	-6,63305575405796	4,64564527091874e-10	9,332953954838	1,21027372567392e-05	BOVINEHD0900000461	9	2414308	NA	NA	NA
C18_2n6cis	-0,228464	0,0340865	-6,70247752042598	3,10334164025086e-10	9,50817041123232	8,53391365809962e-06	BOVINEHD0900000464	9	2429975	NA	NA	NA
C18_2n6cis	-0,220193	0,0336605	-6,54158434960859	7,86772940969112e-10	9,10415058493709	1,94720008706327e-05	BOVINEHD0900000539	9	2802327	NA	NA	NA
C18_2n6cis	-0,149247	0,0298426	-5,00113931091795	2,34616300093056e-06	5,62964181833066	0,0227708460167179	BOVINEHD0900001107	9	5306170	NA	NA	NA
C18_2n6cis	-0,111071	0,0242763	-4,5752853606192	1,56510640012426e-05	4,80545613261204	0,0774702626359107	BTB-01504012	9	5310520	NA	NA	NA
C18_2n6cis	-0,110944	0,0243873	-4,54925309484855	1,74935099047979e-05	4,75712304476065	0,0823738322130642	BOVINEHD0900001110	9	5323377	NA	NA	NA
C18_2n6cis	-0,116108	0,0250368	-4,63749360940695	1,19695331723454e-05	4,92192278732357	0,0643992109541328	BOVINEHD0900001112	9	5338466	NA	NA	NA
C18_2n6cis	-0,25474	0,0373831	-6,81430913969147	1,60976669444602e-10	9,7932370622643	8,53391365809962e-06	BOVINEHD0900001167	9	5663840	NA	NA	NA
C18_2n6cis	-0,25474	0,0373831	-6,81430913969147	1,60976669444602e-10	9,7932370622643	8,53391365809962e-06	BOVINEHD0900001168	9	5665723	NA	NA	NA
C18_2n6cis	-0,25474	0,0373831	-6,81430913969147	1,60976669444602e-10	9,7932370622643	8,53391365809962e-06	BOVINEHD0900001169	9	5674424	NA	NA	NA
C18_2n6cis	-0,246742	0,0360665	-6,84130703006945	1,37223530129547e-10	9,86257141246871	8,53391365809962e-06	BOVINEHD0900001171	9	5690421	NA	NA	NA
C18_2n6cis	-0,218279	0,034563	-6,31539507565894	2,82734373907596e-09	8,54862138821766	6,66423768258464e-05	BOVINEHD0900001185	9	5752194	NA	NA	NA
C18_2n6cis	-0,217121	0,0418358	-5,1898374119773	9,66873516323366e-07	6,01463033538507	0,012018051224838	BOVINEHD0900001296	9	6204842	NA	NA	NA
C18_2n6cis	-0,212798	0,0410102	-5,18890422382724	9,71187046436894e-07	6,01269711879198	0,012018051224838	BOVINEHD0900001302	9	6230508	NA	NA	NA
C18_2n6cis	-0,149686	0,0336182	-4,45252868981683	2,63243604266993e-05	4,57964217157759	0,0870899433909983	BOVINEHD0900001314	9	6276084	NA	NA	NA
C18_2n6cis	-0,212798	0,0410102	-5,18890422382724	9,71187046436894e-07	6,01269711879198	0,012018051224838	BOVINEHD0900001319	9	6285487	NA	NA	NA
C18_2n6cis	-0,212798	0,0410102	-5,18890422382724	9,71187046436894e-07	6,01269711879198	0,012018051224838	BOVINEHD0900001321	9	6293246	NA	NA	NA
C18_2n6cis	-0,162193	0,036464	-4,44803093462045	2,68243898302498e-05	4,57147014807103	0,0870899433909983	BOVINEHD0900001342	9	6373792	NA	NA	NA
C18_2n6cis	-0,162193	0,036464	-4,44803093462045	2,68243898302498e-05	4,57147014807103	0,0870899433909983	BOVINEHD0900001346	9	6384171	NA	NA	NA
C18_2n6cis	-0,162193	0,036464	-4,44803093462045	2,68243898302498e-05	4,57147014807103	0,0870899433909983	BOVINEHD0900001355	9	6413149	NA	NA	NA
C18_2n6cis	-0,0947858	0,0200138	-4,73602214472014	7,77745533565945e-06	5,10916247427678	0,0527358349570693	BOVINEHD0900002120	9	8829120	510495	LMBRD1	LMBR1 domain containing 1
C18_2n6cis	-0,094287	0,0197924	-4,76379822558154	6,87768193032272e-06	5,16255791270997	0,0519360143966719	BOVINEHD0900002145	9	8888069	510495	LMBRD1	LMBR1 domain containing 1
C18_2n6cis	-0,0947858	0,0200138	-4,73602214472014	7,77745533565945e-06	5,10916247427678	0,0527358349570693	BOVINEHD0900002154	9	8911950	510495	LMBRD1	LMBR1 domain containing 1
C18_2n6cis	-0,266946	0,058889	-4,53303673011938	1,8744081451158e-05	4,72713583720924	0,0823738322130642	BOVINEHD0900004359	9	16258408	NA	NA	NA
C18_2n6cis	-0,19563	0,0421356	-4,64286731410019	1,16937212269988e-05	4,93204726375846	0,0643133878647197	BOVINEHD0900004527	9	16760667	NA	NA	NA
C18_2n6cis	-0,24521	0,051708	-4,74220623501199	7,5678531124921e-06	5,12102730592091	0,0527358349570693	HAPMAP25309-BTA-153368	9	16834975	NA	NA	NA
C18_2n6cis	-0,239804	0,0500742	-4,78897316382488	6,14916223473696e-06	5,21118404871473	0,0498973265508039	BOVINEHD0900004553	9	16844147	NA	NA	NA
C18_2n6cis	-0,0740241	0,0167882	-4,40929343229173	3,15219713664336e-05	4,5013866297995	0,0925143440708369	BOVINEHD1000022273	10	78006332	281177	NA	NA
C18_2n6cis	-0,224464	0,04434	-5,06233649075327	1,76527192637688e-06	5,75318838544409	0,0185910927490582	BOVINEHD1300003494	13	12354283	NA	NA	NA
C18_2n6cis	-0,228556	0,04546	-5,02762868455785	2,07508509008592e-06	5,68296409008581	0,0205426783646218	BOVINEHD1300003496	13	12359973	781181	UPF2	UPF2 regulator of nonsense transcripts homolog (yeast)
C18_2n6cis	-0,19243	0,0431363	-4,46097602251468	2,54091579685089e-05	4,59500972675165	0,0870899433909983	BOVINEHD1300003528	13	12492226	NA	NA	NA
C18_2n6cis	-0,19243	0,0431363	-4,46097602251468	2,54091579685089e-05	4,59500972675165	0,0870899433909983	BOVINEHD1300003530	13	12497671	781700	C13H10orf47	chromosome 13 open reading frame, human C10orf47
C18_2n6cis	-0,19243	0,0431363	-4,46097602251468	2,54091579685089e-05	4,59500972675165	0,0870899433909983	BOVINEHD1300003532	13	12505910	781700	C13H10orf47	chromosome 13 open reading frame, human C10orf47
C18_2n6cis	-0,19243	0,0431363	-4,46097602251468	2,54091579685089e-05	4,59500972675165	0,0870899433909983	BOVINEHD1300003534	13	12512640	781700	C13H10orf47	chromosome 13 open reading frame, human C10orf47
C18_2n6cis	-0,19243	0,0431363	-4,46097602251468	2,54091579685089e-05	4,59500972675165	0,0870899433909983	BOVINEHD1300003538	13	12525928	781700	C13H10orf47	chromosome 13 open reading frame, human C10orf47
C18_2n6cis	-0,133489	0,0303682	-4,39568364275788	3,33509820691825e-05	4,47689137311333	0,0932420014072545	BOVINEHD1300003581	13	12695263	NA	NA	NA
C18_2n6cis	-0,172398	0,0361374	-4,77062544621362	6,67231887357311e-06	5,17572320671623	0,0519360143966719	HAPMAP50320-BTA-33854	13	12903703	NA	NA	NA
C18_2n6cis	-0,153968	0,0334727	-4,59980820190782	1,40862246924114e-05	4,85120538836339	0,0711475086035568	BOVINEHD1300003652	13	12907523	NA	NA	NA
C18_2n6cis	-0,153968	0,0334727	-4,59980820190782	1,40862246924114e-05	4,85120538836339	0,0711475086035568	BOVINEHD1300003653	13	12911316	NA	NA	NA
C18_2n6cis	-0,164323	0,0346018	-4,74897259680132	7,34472428960741e-06	5,13402450235834	0,0519360143966719	BOVINEHD1300003655	13	12925979	NA	NA	NA
C18_2n6cis	-0,164323	0,0346018	-4,74897259680132	7,34472428960741e-06	5,13402450235834	0,0519360143966719	BOVINEHD1300003657	13	12933587	NA	NA	NA
C18_2n6cis	-0,164323	0,0346018	-4,74897259680132	7,34472428960741e-06	5,13402450235834	0,0519360143966719	BOVINEHD1300003659	13	12939378	NA	NA	NA
C18_2n6cis	-0,164323	0,0346018	-4,74897259680132	7,34472428960741e-06	5,13402450235834	0,0519360143966719	BOVINEHD1300003664	13	12955552	NA	NA	NA
C18_2n6cis	-0,164323	0,0346018	-4,74897259680132	7,34472428960741e-06	5,13402450235834	0,0519360143966719	BOVINEHD4100009938	13	12959136	NA	NA	NA
C18_2n6cis	-0,164323	0,0346018	-4,74897259680132	7,34472428960741e-06	5,13402450235834	0,0519360143966719	BOVINEHD1300003666	13	12961215	NA	NA	NA
C18_2n6cis	-0,164573	0,0350776	-4,69168358154492	9,45183397454835e-06	5,02448391553848	0,0623800878407712	ARS-BFGL-NGS-81968	13	12967677	NA	NA	NA
C18_2n6cis	-0,164323	0,0346018	-4,74897259680132	7,34472428960741e-06	5,13402450235834	0,0519360143966719	BOVINEHD1300003668	13	12968399	NA	NA	NA
C18_2n6cis	-0,214811	0,0417969	-5,13940029045216	1,22868640352274e-06	5,91055894754347	0,0141437235060767	BOVINEHD1300003712	13	13098478	777790	NA	NA
C18_2n6cis	-0,180153	0,0351758	-5,12150398853757	1,33710073130297e-06	5,87383587366461	0,0147076326307393	BOVINEHD1300003717	13	13112921	777790	NA	NA
C18_2n6cis	-0,197568	0,0412457	-4,7900265967119	6,12035248139983e-06	5,21322356538406	0,0498973265508039	BOVINEHD1300003719	13	13119199	777790	NA	NA
C18_2n6cis	-0,180153	0,0351758	-5,12150398853757	1,33710073130297e-06	5,87383587366461	0,0147076326307393	BOVINEHD1300003721	13	13122446	777790	NA	NA
C18_2n6cis	-0,214811	0,0417969	-5,13940029045216	1,22868640352274e-06	5,91055894754347	0,0141437235060767	BOVINEHD1300003728	13	13138546	777790	NA	NA
C18_2n6cis	-0,178752	0,0395105	-4,52416446261121	1,94639647022452e-05	4,71076869166633	0,0823738322130642	BOVINEHD1300023072	13	79800200	NA	NA	NA
C18_2n6cis	-0,178752	0,0395105	-4,52416446261121	1,94639647022452e-05	4,71076869166633	0,0823738322130642	BOVINEHD1300023078	13	79815090	NA	NA	NA
C18_2n6cis	-0,178752	0,0395105	-4,52416446261121	1,94639647022452e-05	4,71076869166633	0,0823738322130642	BOVINEHD1300023082	13	79825445	NA	NA	NA
C18_2n6cis	-0,178752	0,0395105	-4,52416446261121	1,94639647022452e-05	4,71076869166633	0,0823738322130642	BOVINEHD1300023085	13	79830576	NA	NA	NA
C18_2n6cis	-0,178752	0,0395105	-4,52416446261121	1,94639647022452e-05	4,71076869166633	0,0823738322130642	BOVINEHD1300023086	13	79832050	NA	NA	NA
C18_2n6cis	-0,178752	0,0395105	-4,52416446261121	1,94639647022452e-05	4,71076869166633	0,0823738322130642	ARS-BFGL-NGS-110534	13	79843180	NA	NA	NA
C18_2n6cis	-0,178752	0,0395105	-4,52416446261121	1,94639647022452e-05	4,71076869166633	0,0823738322130642	BOVINEHD1300023089	13	79844138	NA	NA	NA
C18_2n6cis	-0,178752	0,0395105	-4,52416446261121	1,94639647022452e-05	4,71076869166633	0,0823738322130642	BOVINEHD1300023092	13	79848179	NA	NA	NA
C18_2n6cis	-0,178752	0,0395105	-4,52416446261121	1,94639647022452e-05	4,71076869166633	0,0823738322130642	BOVINEHD1300023093	13	79851507	NA	NA	NA
C18_2n6cis	-0,178752	0,0395105	-4,52416446261121	1,94639647022452e-05	4,71076869166633	0,0823738322130642	BOVINEHD1300023094	13	79853103	NA	NA	NA
C18_2n6cis	-0,178752	0,0395105	-4,52416446261121	1,94639647022452e-05	4,71076869166633	0,0823738322130642	BOVINEHD1300023095	13	79853940	NA	NA	NA
C18_2n6cis	-0,179486	0,040276	-4,45640083424372	2,59010103018342e-05	4,58668329537998	0,0870899433909983	BOVINEHD1300023106	13	79893474	NA	NA	NA
C18_2n6cis	-0,179486	0,040276	-4,45640083424372	2,59010103018342e-05	4,58668329537998	0,0870899433909983	BOVINEHD4100010459	13	79916058	NA	NA	NA
C18_2n6cis	-0,180248	0,0397231	-4,53761161641463	1,8382887642336e-05	4,7355862672356	0,0823738322130642	BOVINEHD4100010460	13	79917448	NA	NA	NA
C18_2n6cis	-0,179486	0,040276	-4,45640083424372	2,59010103018342e-05	4,58668329537998	0,0870899433909983	BOVINEHD1300023110	13	79918382	NA	NA	NA
C18_2n6cis	-0,179486	0,040276	-4,45640083424372	2,59010103018342e-05	4,58668329537998	0,0870899433909983	BOVINEHD1300023117	13	79944925	NA	NA	NA
C18_2n6cis	-0,102244	0,0222428	-4,59672343410002	1,42745074360905e-05	4,84543886882492	0,0713702301893517	BOVINEHD4100010824	14	7161719	NA	NA	NA
C18_2n6cis	-0,115306	0,0249742	-4,61700474890087	1,3079370802759e-05	4,88341314771376	0,0681482029203459	BOVINEHD4100010828	14	7198363	NA	NA	NA
C18_2n6cis	-0,0856403	0,0195928	-4,37100873790372	3,69274907004012e-05	4,43265020255738	0,0956990421824471	BOVINEHD1500005481	15	21601683	NA	NA	NA
C18_2n6cis	-0,08757	0,019365	-4,52207591014717	1,96372250439238e-05	4,70691988280455	0,0823738322130642	BOVINEHD1500005490	15	21658295	NA	NA	NA
C18_2n6cis	-0,08757	0,019365	-4,52207591014717	1,96372250439238e-05	4,70691988280455	0,0823738322130642	BOVINEHD1500005491	15	21659449	NA	NA	NA
C18_2n6cis	-0,0970767	0,0194428	-4,99293825992141	2,43679220867369e-06	5,61318150260596	0,0231956375888103	BOVINEHD1500005525	15	21790575	NA	NA	NA
C18_2n6cis	-0,0909222	0,0178741	-5,08681276260063	1,57414570160795e-06	5,80295507218293	0,0169386290427111	BOVINEHD1500005535	15	21846688	NA	NA	NA
C18_2n6cis	-0,0907027	0,0180208	-5,03322272041197	2,02183152450579e-06	5,69425503619599	0,0204239643944076	BOVINEHD1500005542	15	21873359	618353	C15H11orf53	chromosome 15 open reading frame, human C11orf53
C18_2n6cis	-0,0907027	0,0180208	-5,03322272041197	2,02183152450579e-06	5,69425503619599	0,0204239643944076	BOVINEHD1500005543	15	21874462	618353	C15H11orf53	chromosome 15 open reading frame, human C11orf53
C18_2n6cis	-0,08249	0,0188019	-4,3873225578266	3,45242463636326e-05	4,46187579294305	0,0932420014072545	BOVINEHD1500005576	15	22031278	NA	NA	NA
C18_2n6cis	-0,0824986	0,0186755	-4,41747744370967	3,04685394762129e-05	4,51614836338887	0,0914026639035986	BOVINEHD1500005579	15	22040611	NA	NA	NA
C18_2n6cis	-0,0771975	0,0175772	-4,39191111212252	3,38755828885432e-05	4,4701132232585	0,0932420014072545	BOVINEHD1500005581	15	22046090	NA	NA	NA
C18_2n6cis	-0,0771975	0,0175772	-4,39191111212252	3,38755828885432e-05	4,4701132232585	0,0932420014072545	BOVINEHD1500005582	15	22046840	NA	NA	NA
C18_2n6cis	-0,0823486	0,0184189	-4,47087502511008	2,43752708593643e-05	4,6130505496982	0,0870899433909983	BOVINEHD1500005630	15	22237036	NA	NA	NA
C18_2n6cis	-0,080984	0,0178369	-4,54025082833901	1,81775515061794e-05	4,74046461610686	0,0823738322130642	BOVINEHD1500005651	15	22335222	539570	SIK2	salt-inducible kinase 2
C18_2n6cis	-0,0768156	0,0175158	-4,38550337409653	3,47846740280555e-05	4,45861206212033	0,0932420014072545	BOVINEHD1500005861	15	22988601	505518	C15H11orf34	chromosome 15 open reading frame, human C11orf34
C18_2n6cis	-0,0921822	0,0210539	-4,37839070196021	3,58209519881186e-05	4,44586287639618	0,0943127558451431	BOVINEHD1700003668	17	12632470	535359	ZNF827	zinc finger protein 827
C18_2n6cis	0,0886101	0,0201712	4,39290176092647	3,37370698646002e-05	4,4718926394972	0,0932420014072545	BOVINEHD1700011549	17	41624092	NA	NA	NA
C18_2n6cis	-0,370264	0,0658714	-5,6210130648506	1,15253005546122e-07	6,93834774034112	0,00203744263204434	BOVINEHD1800014985	18	51122954	100336890	NA	NA
C18_2n6cis	-0,370264	0,0658714	-5,6210130648506	1,15253005546122e-07	6,93834774034112	0,00203744263204434	BOVINEHD1800014986	18	51124091	100336890	NA	NA
C18_2n6cis	-0,370264	0,0658714	-5,6210130648506	1,15253005546122e-07	6,93834774034112	0,00203744263204434	BOVINEHD1800014993	18	51141831	404118	CEACAM1	carcinoembryonic antigen-related cell adhesion molecule 1 (biliary glycoprotein)
C18_2n6cis	-0,370264	0,0658714	-5,6210130648506	1,15253005546122e-07	6,93834774034112	0,00203744263204434	BOVINEHD1800014994	18	51142751	404118	CEACAM1	carcinoembryonic antigen-related cell adhesion molecule 1 (biliary glycoprotein)
C18_2n6cis	-0,370264	0,0658714	-5,6210130648506	1,15253005546122e-07	6,93834774034112	0,00203744263204434	BOVINEHD1800014995	18	51143442	404118	CEACAM1	carcinoembryonic antigen-related cell adhesion molecule 1 (biliary glycoprotein)
C18_2n6cis	-0,370264	0,0658714	-5,6210130648506	1,15253005546122e-07	6,93834774034112	0,00203744263204434	BOVINEHD1800014997	18	51144910	404118	CEACAM1	carcinoembryonic antigen-related cell adhesion molecule 1 (biliary glycoprotein)
C18_2n6cis	-0,370264	0,0658714	-5,6210130648506	1,15253005546122e-07	6,93834774034112	0,00203744263204434	HAPMAP45491-BTA-43726	18	51153494	404118	CEACAM1	carcinoembryonic antigen-related cell adhesion molecule 1 (biliary glycoprotein)
C18_2n6cis	-0,302815	0,0650068	-4,65820498778589	1,09395563721956e-05	4,96100028942982	0,0643133878647197	BOVINEHD1800015071	18	51485927	767618	ZNF574	zinc finger protein 574
C18_2n6cis	-0,302815	0,0650068	-4,65820498778589	1,09395563721956e-05	4,96100028942982	0,0643133878647197	BOVINEHD1800019768	18	51488586	767618	ZNF574	zinc finger protein 574
C18_2n6cis	-0,302815	0,0650068	-4,65820498778589	1,09395563721956e-05	4,96100028942982	0,0643133878647197	BOVINEHD1800015076	18	51510151	NA	NA	NA
C18_2n6cis	-0,149689	0,0323826	-4,62251332505728	1,27716717303997e-05	4,89375225263714	0,0672529059553209	BOVINEHD1800017172	18	59058582	100297111	NA	NA
C18_2n6cis	-0,147029	0,0328367	-4,47758148656838	2,36977530388926e-05	4,62529283074399	0,0870899433909983	BOVINEHD1800019117	18	65603369	NA	NA	NA
C18_2n6cis	-0,141862	0,0320924	-4,4204235270656	3,00975979004128e-05	4,52146816421428	0,0908404231654752	ARS-BFGL-NGS-58016	18	65604707	NA	NA	NA
C18_2n6cis	-0,183483	0,0417268	-4,39724589472473	3,31360103084315e-05	4,47969978334396	0,0932420014072545	BOVINEHD1900010429	19	35957534	538479	KCNJ12	potassium inwardly-rectifying channel, subfamily J, member 12
C18_2n6cis	-0,183483	0,0417268	-4,39724589472473	3,31360103084315e-05	4,47969978334396	0,0932420014072545	BOVINEHD1900010430	19	35958347	538479	KCNJ12	potassium inwardly-rectifying channel, subfamily J, member 12
C18_2n6cis	-0,108271	0,023149	-4,677135081429	1,00728352618211e-05	4,99684826874616	0,0636607438449984	BOVINEHD2300012402	23	42992055	NA	NA	NA
C18_2n6cis	-0,131627	0,0294366	-4,47154222974121	2,43070481750291e-05	4,61426777826622	0,0870899433909983	BOVINEHD2400000883	24	3281562	NA	NA	NA
C18_2n6cis	-0,131627	0,0294366	-4,47154222974121	2,43070481750291e-05	4,61426777826622	0,0870899433909983	BOVINEHD2400000886	24	3302265	NA	NA	NA
C18_2n6cis	-0,125864	0,0286079	-4,39962388011703	3,2811320536244e-05	4,48397629048981	0,0932420014072545	BOVINEHD2400000888	24	3306147	NA	NA	NA
C18_2n6cis	-0,131627	0,0294366	-4,47154222974121	2,43070481750291e-05	4,61426777826622	0,0870899433909983	BOVINEHD2400000890	24	3315858	NA	NA	NA
C18_2n6cis	-0,131627	0,0294366	-4,47154222974121	2,43070481750291e-05	4,61426777826622	0,0870899433909983	BOVINEHD2400000900	24	3364566	NA	NA	NA
C18_2n6cis	-0,131627	0,0294366	-4,47154222974121	2,43070481750291e-05	4,61426777826622	0,0870899433909983	BOVINEHD2400000901	24	3367313	NA	NA	NA
C18_2n6cis	-0,131627	0,0294366	-4,47154222974121	2,43070481750291e-05	4,61426777826622	0,0870899433909983	BOVINEHD2400000904	24	3377017	NA	NA	NA
C18_2n6cis	-0,129654	0,0296394	-4,37438004817911	3,64181647101577e-05	4,4386819442175	0,0948758360046984	BOVINEHD2400000905	24	3381441	NA	NA	NA
C18_2n6cis	-0,129654	0,0296394	-4,37438004817911	3,64181647101577e-05	4,4386819442175	0,0948758360046984	BOVINEHD2400000909	24	3396032	NA	NA	NA
C18_2n6cis	-0,123874	0,0281367	-4,40257741668355	3,24122608021519e-05	4,48929067524192	0,0932420014072545	BOVINEHD2400001134	24	4144214	530360	ZNF407	zinc finger protein 407
C18_2n6cis	-0,122588	0,0277791	-4,4129579432019	3,10460642353704e-05	4,50799344827968	0,0920197907753328	BOVINEHD2400001243	24	4564908	NA	NA	NA
C18_2n6cis	-0,0881309	0,020104	-4,38374950258655	3,50375209335036e-05	4,45546662975817	0,0932420014072545	BOVINEHD2400002105	24	7540692	NA	NA	NA
C18_2n6cis	-0,0881309	0,020104	-4,38374950258655	3,50375209335036e-05	4,45546662975817	0,0932420014072545	BOVINEHD2400002106	24	7541585	NA	NA	NA
C18_2n6cis	-0,0881309	0,020104	-4,38374950258655	3,50375209335036e-05	4,45546662975817	0,0932420014072545	BOVINEHD2400002107	24	7544141	NA	NA	NA
C18_2n6cis	-0,0881309	0,020104	-4,38374950258655	3,50375209335036e-05	4,45546662975817	0,0932420014072545	BOVINEHD2400002108	24	7548462	NA	NA	NA
C18_2n6cis	-0,0881309	0,020104	-4,38374950258655	3,50375209335036e-05	4,45546662975817	0,0932420014072545	BOVINEHD2400002109	24	7551337	NA	NA	NA
C18_2n6cis	-0,0881309	0,020104	-4,38374950258655	3,50375209335036e-05	4,45546662975817	0,0932420014072545	BOVINEHD2400002110	24	7552322	NA	NA	NA
C18_2n6cis	-0,0895706	0,0200824	-4,46015416484086	2,54968500664038e-05	4,59351346989069	0,0870899433909983	BOVINEHD2400002188	24	7808643	100336967	DOK6	docking protein 6-like
C18_2n6cis	-0,0895706	0,0200824	-4,46015416484086	2,54968500664038e-05	4,59351346989069	0,0870899433909983	BOVINEHD2400002189	24	7809397	100336967	DOK6	docking protein 6-like
C18_2n6cis	-0,268334	0,0557818	-4,81042203729532	5,58745356320579e-06	5,25278607322507	0,0468762731276247	BOVINEHD2500009777	25	35494536	523683	NA	NA
C18_2n6cis	-0,268334	0,0557818	-4,81042203729532	5,58745356320579e-06	5,25278607322507	0,0468762731276247	BOVINEHD2500009778	25	35496692	523683	NA	NA
C18_2n6cis	-0,268334	0,0557818	-4,81042203729532	5,58745356320579e-06	5,25278607322507	0,0468762731276247	BOVINEHD2500009780	25	35499700	523683	NA	NA
C18_2n6cis	-0,314197	0,0592215	-5,3054549445725	5,54145845357698e-07	6,25637591848793	0,00783695220338671	BOVINEHD2500012229	25	35513001	523683	NA	NA
C18_2n6cis	-0,314197	0,0592215	-5,3054549445725	5,54145845357698e-07	6,25637591848793	0,00783695220338671	BOVINEHD2500009784	25	35516625	523683	NA	NA
C18_2n6cis	-0,314197	0,0592215	-5,3054549445725	5,54145845357698e-07	6,25637591848793	0,00783695220338671	BOVINEHD2500009786	25	35528513	523683	NA	NA
C18_2n6cis	-0,280229	0,0536313	-5,2251017596068	8,16776748228469e-07	6,08789663411875	0,0112303172762533	BOVINEHD2500009794	25	35575154	523683	NA	NA
C18_2n6cis	-0,0750296	0,0161569	-4,64381162227903	1,16458861618514e-05	4,93382745942131	0,0643133878647197	BOVINEHD2600007596	26	28370660	537536	NA	NA
C18_2n6cis	-0,0750296	0,0161569	-4,64381162227903	1,16458861618514e-05	4,93382745942131	0,0643133878647197	BOVINEHD2600007597	26	28371321	537536	NA	NA
C18_2n6cis	0,0750296	0,0161569	4,64381162227903	1,16458861618514e-05	4,93382745942131	0,0643133878647197	BOVINEHD2600007598	26	28371904	537536	NA	NA
C18_2n6cis	-0,0750296	0,0161569	-4,64381162227903	1,16458861618514e-05	4,93382745942131	0,0643133878647197	BOVINEHD2600007599	26	28372779	537536	NA	NA
C18_2n6cis	-0,0750296	0,0161569	-4,64381162227903	1,16458861618514e-05	4,93382745942131	0,0643133878647197	BOVINEHD2600007600	26	28373355	537536	NA	NA
C18_2n6cis	-0,174421	0,038446	-4,5367788586589	1,8448136351969e-05	4,73404750012478	0,0823738322130642	BOVINEHD2600010681	26	39004940	NA	NA	NA
C18_2n6cis	-0,149367	0,032472	-4,59987065779749	1,40824372568706e-05	4,85132217505129	0,0711475086035568	BOVINEHD2800005572	28	20638934	NA	NA	NA
C18_2n6cis	-0,151063	0,033842	-4,46377282666509	2,5112888409299e-05	4,60010333316213	0,0870899433909983	BOVINEHD2800005573	28	20661109	NA	NA	NA
C18_2n6cis	-0,0998234	0,0200374	-4,98185393314502	2,56465885303558e-06	5,59097039589237	0,0239521716549238	UA-IFASA-4794	28	22820825	780777	CTNNA3	catenin (cadherin-associated protein), alpha 3
C18_3n3	-0,0351601	0,00651372	-5,39785253280767	3,52592199686922e-07	6,45272729972359	0,0219014915544515	BOVINEHD0800012664	8	42562617	NA	NA	NA
C18_3n3	-0,0351601	0,00651372	-5,39785253280767	3,52592199686922e-07	6,45272729972359	0,0219014915544515	BOVINEHD0800012665	8	42565239	NA	NA	NA
C18_3n3	-0,0351601	0,00651372	-5,39785253280767	3,52592199686922e-07	6,45272729972359	0,0219014915544515	HAPMAP42083-BTA-117345	8	42568356	NA	NA	NA
C18_3n3	-0,0351601	0,00651372	-5,39785253280767	3,52592199686922e-07	6,45272729972359	0,0219014915544515	BOVINEHD0800012666	8	42584300	NA	NA	NA
C18_3n3	-0,0337969	0,0063937	-5,2859690007351	6,09082672019071e-07	6,21532375570059	0,0274078343024262	BOVINEHD0800012667	8	42585028	NA	NA	NA
C18_3n3	-0,0337969	0,0063937	-5,2859690007351	6,09082672019071e-07	6,21532375570059	0,0274078343024262	BOVINEHD0800012668	8	42585717	NA	NA	NA
C18_3n3	-0,0337969	0,0063937	-5,2859690007351	6,09082672019071e-07	6,21532375570059	0,0274078343024262	BOVINEHD0800012669	8	42586823	NA	NA	NA
C18_3n3	-0,036394	0,00656623	-5,54260207150831	1,71436188615693e-07	6,76589749713172	0,0219014915544515	BOVINEHD0800012672	8	42593631	NA	NA	NA
C18_3n3	-0,036394	0,00656623	-5,54260207150831	1,71436188615693e-07	6,76589749713172	0,0219014915544515	BOVINEHD0800012673	8	42599615	NA	NA	NA
C18_3n3	-0,0345864	0,00640838	-5,39705822688417	3,53974941484194e-07	6,45102748136499	0,0219014915544515	ARS-BFGL-NGS-77068	8	42632804	NA	NA	NA
C18_3n3	-0,036394	0,00656623	-5,54260207150831	1,71436188615693e-07	6,76589749713172	0,0219014915544515	BOVINEHD0800012678	8	42636249	NA	NA	NA
C18_3n3	-0,0221478	0,00439204	-5,04271363648783	1,93448084418993e-06	5,71343556643578	0,0797947555150424	BOVINEHD2000019736	20	67976829	520133	ADAMTS16	ADAM metallopeptidase with thrombospondin type 1 motif, 16
CLA911	-0,125969	0,0237792	-5,29744482573005	5,76122133554383e-07	6,23948543965651	0,0950570793850942	BOVINEHD1000021454	10	75464969	537813	KCNH5	potassium voltage-gated channel, subfamily H (eag-related), member 5
CLA911	-0,125969	0,0237792	-5,29744482573005	5,76122133554383e-07	6,23948543965651	0,0950570793850942	BOVINEHD1000021457	10	75474358	537813	KCNH5	potassium voltage-gated channel, subfamily H (eag-related), member 5
CLA911	-0,125969	0,0237792	-5,29744482573005	5,76122133554383e-07	6,23948543965651	0,0950570793850942	BOVINEHD1000021470	10	75510806	537813	KCNH5	potassium voltage-gated channel, subfamily H (eag-related), member 5
FAT	-0,793341	0,158211	-5,01444905853575	2,205950393861e-06	5,65640425794962	0,0160575022022778	BOVINEHD0300007233	3	23103183	NA	NA	NA
FAT	-0,793341	0,158211	-5,01444905853575	2,205950393861e-06	5,65640425794962	0,0160575022022778	BOVINEHD0300007235	3	23110823	NA	NA	NA
FAT	-0,761047	0,164142	-4,63651594351232	1,20203779271428e-05	4,92008187766668	0,0336152245643438	HAPMAP48431-BTA-66970	3	23764339	NA	NA	NA
FAT	0,91599	0,209058	4,38151135091697	3,53627245624219e-05	4,45145428164422	0,0675829453853507	BOVINEHD1100000307	11	918120	NA	NA	NA
FAT	0,91599	0,209058	4,38151135091697	3,53627245624219e-05	4,45145428164422	0,0675829453853507	ARS-BFGL-NGS-21603	11	1025277	NA	NA	NA
FAT	0,91599	0,209058	4,38151135091697	3,53627245624219e-05	4,45145428164422	0,0675829453853507	BOVINEHD1100000344	11	1030293	NA	NA	NA
FAT	0,91599	0,209058	4,38151135091697	3,53627245624219e-05	4,45145428164422	0,0675829453853507	BOVINEHD1100031499	11	1034222	NA	NA	NA
FAT	-0,286429	0,0675955	-4,23739745989008	6,3547567681549e-05	4,19690106765438	0,098296966379012	BOVINEHD1100011686	11	39546408	NA	NA	NA
FAT	-0,342281	0,0737135	-4,64339639279101	1,1666896993151e-05	4,93304463649506	0,0331583558117994	BOVINEHD1100015590	11	53426303	NA	NA	NA
FAT	-0,342281	0,0737135	-4,64339639279101	1,1666896993151e-05	4,93304463649506	0,0331583558117994	BOVINEHD1100015591	11	53427487	NA	NA	NA
FAT	-0,347564	0,0736567	-4,71870176100748	8,39455654197381e-06	5,07600224133185	0,0290003172594398	ARS-BFGL-NGS-85007	11	53430229	NA	NA	NA
FAT	-0,32981	0,0736713	-4,47677725247145	2,37780425406549e-05	4,62382390029692	0,0496613949744453	BOVINEHD1100015593	11	53432606	NA	NA	NA
FAT	-0,328818	0,0738393	-4,4531570586395	2,62552140527319e-05	4,58078443665929	0,0543761961199893	BOVINEHD1100015596	11	53452438	NA	NA	NA
FAT	-0,32981	0,0736713	-4,47677725247145	2,37780425406549e-05	4,62382390029692	0,0496613949744453	BOVINEHD1100015597	11	53462173	NA	NA	NA
FAT	-0,32981	0,0736713	-4,47677725247145	2,37780425406549e-05	4,62382390029692	0,0496613949744453	BOVINEHD1100015599	11	53473259	NA	NA	NA
FAT	-0,335004	0,0736143	-4,55080059173286	1,7378427287927e-05	4,75998952887009	0,0419611875740842	BOVINEHD1100015600	11	53478103	NA	NA	NA
FAT	-0,299327	0,0700896	-4,27063358900607	5,55979872578753e-05	4,25494093033558	0,0882054939899107	BOVINEHD1100017490	11	61510079	527992	WDPCP	WD repeat containing planar cell polarity effector
FAT	-0,299327	0,0700896	-4,27063358900607	5,55979872578753e-05	4,25494093033558	0,0882054939899107	BOVINEHD1100017498	11	61611574	527992	WDPCP	WD repeat containing planar cell polarity effector
FAT	-0,298504	0,0701079	-4,25777979371797	5,85535235494678e-05	4,23244696545845	0,092302730256719	BOVINEHD1100017501	11	61657210	527992	WDPCP	WD repeat containing planar cell polarity effector
FAT	-0,292278	0,0676067	-4,32321056936664	4,4918729048917e-05	4,34757254036363	0,0792649021845348	BOVINEHD1100018265	11	64343904	NA	NA	NA
FAT	-0,334824	0,0762645	-4,39029954959385	3,41020694383804e-05	4,46721926562923	0,0667192835529142	BOVINEHD1100018269	11	64375878	NA	NA	NA
FAT	-0,373536	0,0744577	-5,01675447938897	2,18249898851231e-06	5,66104594889782	0,0160575022022778	BOVINEHD1100018272	11	64397330	NA	NA	NA
FAT	-0,370058	0,0739689	-5,00288634818147	2,32728067248056e-06	5,63315123718644	0,016518657952766	BOVINEHD1100018274	11	64412809	NA	NA	NA
FAT	-0,373536	0,0744577	-5,01675447938897	2,18249898851231e-06	5,66104594889782	0,0160575022022778	BOVINEHD1100018275	11	64413546	NA	NA	NA
FAT	-0,322472	0,0712865	-4,52360545124252	1,95101951091752e-05	4,70973838747814	0,0435010559275675	BOVINEHD1100018328	11	64691952	NA	NA	NA
FAT	-0,323994	0,0711715	-4,55229972671645	1,72676311094356e-05	4,76276723780404	0,0418980446915337	BOVINEHD1100018330	11	64694089	NA	NA	NA
FAT	-0,344751	0,0740202	-4,6575259186006	1,0971937798894e-05	4,95971666312307	0,0323269860681414	BOVINEHD1100018378	11	64948087	NA	NA	NA
FAT	-0,351509	0,0736996	-4,7694831450917	6,70626450045395e-06	5,17351932164649	0,0259335439647867	BOVINEHD1100018379	11	64953172	NA	NA	NA
FAT	-0,348894	0,0741351	-4,70619180388237	8,86917854572368e-06	5,05211660221787	0,0290003172594398	BOVINEHD1100018381	11	64963095	NA	NA	NA
FAT	-0,350838	0,0737812	-4,75511376881916	7,14768565166147e-06	5,14583455559991	0,0270075575160458	BOVINEHD1100018383	11	64974390	NA	NA	NA
FAT	-0,350838	0,0737812	-4,75511376881916	7,14768565166147e-06	5,14583455559991	0,0270075575160458	BOVINEHD1100018385	11	64977441	NA	NA	NA
FAT	-0,323756	0,0712671	-4,54285357479117	1,79771989330339e-05	4,74527797571145	0,0427808934455233	BOVINEHD1100018490	11	65514802	NA	NA	NA
FAT	-0,386927	0,0881314	-4,39034214820144	3,40960641958922e-05	4,46729574994171	0,0667192835529142	BOVINEHD1100018607	11	65847914	NA	NA	NA
FAT	-0,452843	0,0917838	-4,93380095398099	3,19769428334566e-06	5,49516305947741	0,0175867500794174	BOVINEHD1100018849	11	66742720	NA	NA	NA
FAT	-0,452843	0,0917838	-4,93380095398099	3,19769428334566e-06	5,49516305947741	0,0175867500794174	BOVINEHD1100018850	11	66746429	NA	NA	NA
FAT	-0,453377	0,0915471	-4,95239062733828	2,93674522781222e-06	5,53213372830002	0,016518657952766	BOVINEHD1100018851	11	66751687	NA	NA	NA
FAT	-0,453377	0,0915471	-4,95239062733828	2,93674522781222e-06	5,53213372830002	0,016518657952766	BOVINEHD1100018862	11	66786304	518658	PLEK	pleckstrin
FAT	-0,453377	0,0915471	-4,95239062733828	2,93674522781222e-06	5,53213372830002	0,016518657952766	ARS-BFGL-NGS-109780	11	66789317	NA	NA	NA
FAT	-0,453377	0,0915471	-4,95239062733828	2,93674522781222e-06	5,53213372830002	0,016518657952766	BOVINEHD1100018863	11	66789796	NA	NA	NA
FAT	-0,453377	0,0915471	-4,95239062733828	2,93674522781222e-06	5,53213372830002	0,016518657952766	BOVINEHD1100018864	11	66790673	NA	NA	NA
FAT	-0,312251	0,0736042	-4,24229867317354	6,2311069898351e-05	4,20543479172452	0,0966864659014589	BOVINEHD1100018902	11	66931746	507989	APLF	aprataxin and PNKP like factor
FAT	-0,441588	0,0936146	-4,71708472823683	8,45450674380739e-06	5,0729117251084	0,0290003172594398	BOVINEHD1100018956	11	67139146	534994	ARHGAP25	Rho GTPase activating protein 25
FAT	-0,307775	0,0720335	-4,27266480179361	5,51440926657404e-05	4,25850100471215	0,0880498179485769	BOVINEHD1100019026	11	67411676	616010	ANTXR1	anthrax toxin receptor 1
FAT	-0,345335	0,0738213	-4,67798589296043	1,00354674065384e-05	4,99846239523896	0,0299240710768554	BOVINEHD1100019216	11	67945399	532546	AAK1	AP2 associated kinase 1
FAT	-0,371517	0,0749966	-4,95378457156724	2,91802688459959e-06	5,53491071114734	0,016518657952766	BOVINEHD1100019303	11	68306514	NA	NA	NA
FAT	-0,3042	0,0700621	-4,34186243346974	4,16223129399767e-05	4,38067378983418	0,0765887693244663	BOVINEHD1100019306	11	68318091	NA	NA	NA
FAT	-0,371517	0,0749966	-4,95378457156724	2,91802688459959e-06	5,53491071114734	0,016518657952766	BOVINEHD1100019308	11	68321826	NA	NA	NA
FAT	-0,371517	0,0749966	-4,95378457156724	2,91802688459959e-06	5,53491071114734	0,016518657952766	BOVINEHD1100019309	11	68325617	NA	NA	NA
FAT	-0,371517	0,0749966	-4,95378457156724	2,91802688459959e-06	5,53491071114734	0,016518657952766	BOVINEHD1100019310	11	68331490	NA	NA	NA
FAT	-0,371517	0,0749966	-4,95378457156724	2,91802688459959e-06	5,53491071114734	0,016518657952766	BOVINEHD1100019311	11	68334035	NA	NA	NA
FAT	-0,371517	0,0749966	-4,95378457156724	2,91802688459959e-06	5,53491071114734	0,016518657952766	BOVINEHD1100019312	11	68338425	NA	NA	NA
FAT	-0,371517	0,0749966	-4,95378457156724	2,91802688459959e-06	5,53491071114734	0,016518657952766	BOVINEHD1100019314	11	68348707	NA	NA	NA
FAT	-0,306583	0,0703029	-4,36088696198877	3,84976767705576e-05	4,41456547818424	0,0720175979156789	BOVINEHD1100019316	11	68360894	NA	NA	NA
FAT	-0,371517	0,0749966	-4,95378457156724	2,91802688459959e-06	5,53491071114734	0,016518657952766	BOVINEHD1100019317	11	68364899	NA	NA	NA
FAT	-0,371517	0,0749966	-4,95378457156724	2,91802688459959e-06	5,53491071114734	0,016518657952766	BOVINEHD1100019318	11	68366016	NA	NA	NA
FAT	-0,371517	0,0749966	-4,95378457156724	2,91802688459959e-06	5,53491071114734	0,016518657952766	BOVINEHD1100019319	11	68370082	NA	NA	NA
FAT	-0,331225	0,0728747	-4,54513020293737	1,78036809491433e-05	4,74949019709385	0,0425808791224316	BOVINEHD1100019322	11	68377189	NA	NA	NA
FAT	-0,337302	0,0729111	-4,62620917802639	1,2569123338957e-05	4,90069501207781	0,034035600310737	BOVINEHD1100019323	11	68381842	NA	NA	NA
FAT	-0,350397	0,0731571	-4,78965131203943	6,13060104480886e-06	5,21249694511491	0,0238940899808163	BOVINEHD1100019324	11	68389675	NA	NA	NA
FAT	-0,354306	0,0737151	-4,80642364997131	5,68828314655513e-06	5,24501879379624	0,0225248731601156	BOVINEHD1100019325	11	68395070	NA	NA	NA
FAT	-0,354306	0,0737151	-4,80642364997131	5,68828314655513e-06	5,24501879379624	0,0225248731601156	BOVINEHD1100019326	11	68406371	NA	NA	NA
FAT	-0,354306	0,0737151	-4,80642364997131	5,68828314655513e-06	5,24501879379624	0,0225248731601156	BOVINEHD1100019327	11	68415754	NA	NA	NA
FAT	-0,352741	0,0733237	-4,81073650129494	5,5795967682592e-06	5,25339718594553	0,0225248731601156	BOVINEHD1100019328	11	68417767	NA	NA	NA
FAT	-0,352741	0,0733237	-4,81073650129494	5,5795967682592e-06	5,25339718594553	0,0225248731601156	BOVINEHD1100019329	11	68423761	NA	NA	NA
FAT	-0,354306	0,0737151	-4,80642364997131	5,68828314655513e-06	5,24501879379624	0,0225248731601156	BOVINEHD1100019330	11	68424582	NA	NA	NA
FAT	-0,352741	0,0733237	-4,81073650129494	5,5795967682592e-06	5,25339718594553	0,0225248731601156	BOVINEHD1100019331	11	68425596	NA	NA	NA
FAT	-0,354306	0,0737151	-4,80642364997131	5,68828314655513e-06	5,24501879379624	0,0225248731601156	BOVINEHD1100019332	11	68427510	NA	NA	NA
FAT	-0,352741	0,0733237	-4,81073650129494	5,5795967682592e-06	5,25339718594553	0,0225248731601156	BOVINEHD1100019333	11	68430594	NA	NA	NA
FAT	-0,352741	0,0733237	-4,81073650129494	5,5795967682592e-06	5,25339718594553	0,0225248731601156	BOVINEHD1100019334	11	68432739	NA	NA	NA
FAT	-0,352741	0,0733237	-4,81073650129494	5,5795967682592e-06	5,25339718594553	0,0225248731601156	BOVINEHD1100019335	11	68433900	NA	NA	NA
FAT	-0,352741	0,0733237	-4,81073650129494	5,5795967682592e-06	5,25339718594553	0,0225248731601156	BOVINEHD1100019336	11	68434594	NA	NA	NA
FAT	-0,352741	0,0733237	-4,81073650129494	5,5795967682592e-06	5,25339718594553	0,0225248731601156	BOVINEHD1100019337	11	68437845	NA	NA	NA
FAT	-0,352741	0,0733237	-4,81073650129494	5,5795967682592e-06	5,25339718594553	0,0225248731601156	BOVINEHD1100019338	11	68438995	NA	NA	NA
FAT	-0,352741	0,0733237	-4,81073650129494	5,5795967682592e-06	5,25339718594553	0,0225248731601156	BOVINEHD1100019339	11	68440036	NA	NA	NA
FAT	-0,352741	0,0733237	-4,81073650129494	5,5795967682592e-06	5,25339718594553	0,0225248731601156	BOVINEHD1100019340	11	68441149	NA	NA	NA
FAT	-0,352741	0,0733237	-4,81073650129494	5,5795967682592e-06	5,25339718594553	0,0225248731601156	BOVINEHD1100019341	11	68442477	NA	NA	NA
FAT	-0,306583	0,0703029	-4,36088696198877	3,84976767705576e-05	4,41456547818424	0,0720175979156789	BOVINEHD1100019342	11	68444418	NA	NA	NA
FAT	-0,306258	0,0709185	-4,31845005182005	4,57989794110051e-05	4,33914419974957	0,0792649021845348	BOVINEHD1100019427	11	68695444	515741	CAPN14	calpain 14
FAT	-0,306258	0,0709185	-4,31845005182005	4,57989794110051e-05	4,33914419974957	0,0792649021845348	BOVINEHD1100019428	11	68697867	515741	CAPN14	calpain 14
FAT	-0,306258	0,0709185	-4,31845005182005	4,57989794110051e-05	4,33914419974957	0,0792649021845348	BOVINEHD1100019429	11	68700629	515741	CAPN14	calpain 14
FAT	-0,306258	0,0709185	-4,31845005182005	4,57989794110051e-05	4,33914419974957	0,0792649021845348	BOVINEHD1100019432	11	68706749	515741	CAPN14	calpain 14
FAT	-0,306172	0,0707131	-4,32977765081718	4,37307816104669e-05	4,35921276033913	0,0792649021845348	BOVINEHD1100019434	11	68709693	515741	CAPN14	calpain 14
FAT	-0,303956	0,070653	-4,30209616010644	4,89494144590917e-05	4,31025249893145	0,0813059629752317	BOVINEHD1100019435	11	68710597	515741	CAPN14	calpain 14
FAT	-0,303956	0,070653	-4,30209616010644	4,89494144590917e-05	4,31025249893145	0,0813059629752317	BOVINEHD1100019436	11	68711411	515741	CAPN14	calpain 14
FAT	-0,303956	0,070653	-4,30209616010644	4,89494144590917e-05	4,31025249893145	0,0813059629752317	BOVINEHD1100019437	11	68712662	515741	CAPN14	calpain 14
FAT	-0,304072	0,0708606	-4,29112934409249	5,11761909984308e-05	4,29093204142505	0,0833293576001294	BOVINEHD1100019438	11	68714305	515741	CAPN14	calpain 14
FAT	-0,306258	0,0709185	-4,31845005182005	4,57989794110051e-05	4,33914419974957	0,0792649021845348	BOVINEHD1100019440	11	68716784	NA	NA	NA
FAT	-0,327196	0,0727029	-4,50045321438347	2,15196775090542e-05	4,66716424123463	0,0464189269830165	BOVINEHD1100019467	11	68806984	540500	GALNT14	UDP-N-acetyl-alpha-D-galactosamine:polypeptide N-acetylgalactosaminyltransferase 14 (GalNAc-T14)
FAT	-0,327196	0,0727029	-4,50045321438347	2,15196775090542e-05	4,66716424123463	0,0464189269830165	BOVINEHD1100019469	11	68816965	540500	GALNT14	UDP-N-acetyl-alpha-D-galactosamine:polypeptide N-acetylgalactosaminyltransferase 14 (GalNAc-T14)
FAT	-0,32967	0,0725333	-4,54508480932206	1,78071250350382e-05	4,74940619183406	0,0425808791224316	BOVINEHD1100019471	11	68829031	540500	GALNT14	UDP-N-acetyl-alpha-D-galactosamine:polypeptide N-acetylgalactosaminyltransferase 14 (GalNAc-T14)
FAT	-0,316278	0,0726309	-4,35459287988996	3,95058742022353e-05	4,40333832351429	0,073514194120749	BOVINEHD1100019489	11	68897714	540500	GALNT14	UDP-N-acetyl-alpha-D-galactosamine:polypeptide N-acetylgalactosaminyltransferase 14 (GalNAc-T14)
FAT	-0,309993	0,072948	-4,24950649777924	6,05340160113428e-05	4,21800051271047	0,0945216699727398	BOVINEHD1100019497	11	68913397	540500	GALNT14	UDP-N-acetyl-alpha-D-galactosamine:polypeptide N-acetylgalactosaminyltransferase 14 (GalNAc-T14)
FAT	-0,362913	0,0778665	-4,66070774980255	1,08210003944435e-05	4,96573258713122	0,0320731859834923	BOVINEHD1100019667	11	69249907	520912	LCLAT1	lysocardiolipin acyltransferase 1
FAT	-0,364206	0,0777132	-4,68653973842282	9,66708489124409e-06	5,01470446764514	0,0290003172594398	BOVINEHD1100019670	11	69259630	520912	LCLAT1	lysocardiolipin acyltransferase 1
FAT	-0,355598	0,077909	-4,56427370393664	1,64065770587448e-05	4,78498201733575	0,0400048923095849	BOVINEHD1100019674	11	69265870	520912	LCLAT1	lysocardiolipin acyltransferase 1
FAT	-0,364206	0,0777132	-4,68653973842282	9,66708489124409e-06	5,01470446764514	0,0290003172594398	BOVINEHD1100019676	11	69267387	520912	LCLAT1	lysocardiolipin acyltransferase 1
FAT	-0,364206	0,0777132	-4,68653973842282	9,66708489124409e-06	5,01470446764514	0,0290003172594398	BOVINEHD1100019677	11	69269945	520912	LCLAT1	lysocardiolipin acyltransferase 1
FAT	-0,364206	0,0777132	-4,68653973842282	9,66708489124409e-06	5,01470446764514	0,0290003172594398	ARS-BFGL-NGS-70302	11	69270522	520912	LCLAT1	lysocardiolipin acyltransferase 1
FAT	-0,364206	0,0777132	-4,68653973842282	9,66708489124409e-06	5,01470446764514	0,0290003172594398	BOVINEHD1100019678	11	69271450	520912	LCLAT1	lysocardiolipin acyltransferase 1
FAT	-0,364206	0,0777132	-4,68653973842282	9,66708489124409e-06	5,01470446764514	0,0290003172594398	BOVINEHD1100019679	11	69272341	520912	LCLAT1	lysocardiolipin acyltransferase 1
FAT	-0,364206	0,0777132	-4,68653973842282	9,66708489124409e-06	5,01470446764514	0,0290003172594398	BOVINEHD1100019680	11	69273142	520912	LCLAT1	lysocardiolipin acyltransferase 1
FAT	-0,364206	0,0777132	-4,68653973842282	9,66708489124409e-06	5,01470446764514	0,0290003172594398	BOVINEHD1100019681	11	69273969	520912	LCLAT1	lysocardiolipin acyltransferase 1
FAT	-0,364206	0,0777132	-4,68653973842282	9,66708489124409e-06	5,01470446764514	0,0290003172594398	BOVINEHD1100019682	11	69275640	520912	LCLAT1	lysocardiolipin acyltransferase 1
FAT	-0,364206	0,0777132	-4,68653973842282	9,66708489124409e-06	5,01470446764514	0,0290003172594398	BOVINEHD1100019683	11	69276596	520912	LCLAT1	lysocardiolipin acyltransferase 1
FAT	-0,364206	0,0777132	-4,68653973842282	9,66708489124409e-06	5,01470446764514	0,0290003172594398	BOVINEHD1100019684	11	69277444	520912	LCLAT1	lysocardiolipin acyltransferase 1
FAT	-0,364206	0,0777132	-4,68653973842282	9,66708489124409e-06	5,01470446764514	0,0290003172594398	BOVINEHD1100019685	11	69278067	520912	LCLAT1	lysocardiolipin acyltransferase 1
FAT	-0,364206	0,0777132	-4,68653973842282	9,66708489124409e-06	5,01470446764514	0,0290003172594398	BOVINEHD1100019686	11	69278998	520912	LCLAT1	lysocardiolipin acyltransferase 1
FAT	-0,364206	0,0777132	-4,68653973842282	9,66708489124409e-06	5,01470446764514	0,0290003172594398	BOVINEHD1100019687	11	69279862	520912	LCLAT1	lysocardiolipin acyltransferase 1
FAT	-0,370686	0,0773294	-4,79359726055032	6,02366119122434e-06	5,22013946358686	0,0236636183418809	BOVINEHD1100019688	11	69280840	520912	LCLAT1	lysocardiolipin acyltransferase 1
FAT	-0,419242	0,0884178	-4,74160180416161	7,58809823075109e-06	5,11986705564355	0,0278221275159267	BOVINEHD1100019689	11	69281937	520912	LCLAT1	lysocardiolipin acyltransferase 1
FAT	-0,419242	0,0884178	-4,74160180416161	7,58809823075109e-06	5,11986705564355	0,0278221275159267	BOVINEHD1100019690	11	69282466	520912	LCLAT1	lysocardiolipin acyltransferase 1
FAT	-0,419242	0,0884178	-4,74160180416161	7,58809823075109e-06	5,11986705564355	0,0278221275159267	BOVINEHD1100019693	11	69285140	520912	LCLAT1	lysocardiolipin acyltransferase 1
FAT	-0,419242	0,0884178	-4,74160180416161	7,58809823075109e-06	5,11986705564355	0,0278221275159267	BOVINEHD1100019694	11	69286194	520912	LCLAT1	lysocardiolipin acyltransferase 1
FAT	-0,375124	0,0846722	-4,43030888532482	2,88841085962999e-05	4,53934103084653	0,0581983606281018	BOVINEHD1100021341	11	74855954	NA	NA	NA
FAT	-0,361058	0,0850237	-4,24655713642196	6,12552787501664e-05	4,21285647948123	0,0953471160279005	HAPMAP51971-BTA-18711	11	74867653	521706	ITSN2	intersectin 2
FAT	-0,380737	0,0763752	-4,98508678209681	2,52671249636431e-06	5,59744417175082	0,016518657952766	ARS-BFGL-NGS-106748	11	84974574	NA	NA	NA
FAT	-0,383975	0,0759823	-5,0534795603713	1,83979919646438e-06	5,73522957515699	0,0144550978644877	BOVINEHD1100024391	11	85003968	NA	NA	NA
FAT	-0,356569	0,0736443	-4,84177322616958	4,85422601097072e-06	5,31388000694262	0,0225248731601156	BOVINEHD1100024405	11	85064731	NA	NA	NA
FAT	-0,377804	0,0698663	-5,40752837920428	3,36162982303145e-07	6,47345011203458	0,00346656870067375	BOVINEHD1100024435	11	85172671	NA	NA	NA
FAT	-0,368056	0,0715457	-5,14434829766149	1,20024221836496e-06	5,92073110104896	0,0102431154175028	BOVINEHD1100024444	11	85199961	NA	NA	NA
FAT	-0,317112	0,0700384	-4,52768766847901	1,91749923941807e-05	4,71726479964318	0,0433282700180757	BOVINEHD1100024499	11	85308654	NA	NA	NA
FAT	-0,317112	0,0700384	-4,52768766847901	1,91749923941807e-05	4,71726479964318	0,0433282700180757	BOVINEHD1100024500	11	85310004	NA	NA	NA
FAT	-0,317112	0,0700384	-4,52768766847901	1,91749923941807e-05	4,71726479964318	0,0433282700180757	BOVINEHD1100024501	11	85311128	NA	NA	NA
FAT	-0,37757	0,0741087	-5,0948134294624	1,51612088632106e-06	5,81926616930483	0,0127195861151651	BOVINEHD1100024521	11	85350498	NA	NA	NA
FAT	-0,381221	0,0737276	-5,17066878618048	1,05930685831978e-06	5,97497821593513	0,00919894642032558	BOVINEHD1100024541	11	85393728	NA	NA	NA
FAT	-0,387711	0,0744773	-5,20576068144253	8,9606198031517e-07	6,04766194929111	0,00806429715026044	BOVINEHD1100024578	11	85593635	NA	NA	NA
FAT	-0,390318	0,0723009	-5,39852201009946	3,51430828637579e-07	6,45416014346702	0,00355005382208864	BOVINEHD1100024582	11	85617070	NA	NA	NA
FAT	-0,328672	0,0718986	-4,57132684085643	1,59187484691163e-05	4,7980910794578	0,0393976289611853	BOVINEHD1100024585	11	85631242	NA	NA	NA
FAT	-0,323076	0,0719162	-4,49239531565906	2,22642781102466e-05	4,65239138172831	0,0477076252645987	BOVINEHD1100024594	11	85678107	NA	NA	NA
FAT	-0,351261	0,0815615	-4,3067010783274	4,80420980581518e-05	4,31837803467501	0,0808845913782864	BOVINEHD1200005004	12	16572556	505325	NA	NA
FAT	-0,351261	0,0815615	-4,3067010783274	4,80420980581518e-05	4,31837803467501	0,0808845913782864	BOVINEHD1200005005	12	16573039	505325	NA	NA
FAT	-1,64288	0,331509	-4,9557628902986	2,89165844541497e-06	5,53885300599427	0,016518657952766	BOVINEHD1200008584	12	29015021	507622	FRY	furry homolog (Drosophila)
FAT	0,342094	0,0794593	4,30527326568444	4,83217004866674e-05	4,31585779088151	0,0810795545548901	BOVINEHD1200025784	12	88171291	617611	NA	NA
FAT	-0,36517	0,0753048	-4,8492260785501	4,69404092779337e-06	5,32845312806565	0,0225248731601156	BOVINEHD1300013733	13	46884600	NA	NA	NA
FAT	-0,37991	0,0757204	-5,01727407673494	2,17724677245009e-06	5,66209234457415	0,0160575022022778	BOVINEHD1300013739	13	46898747	535136	DIP2C	DIP2 disco-interacting protein 2 homolog C (Drosophila)
FAT	-0,363389	0,0753727	-4,82122837579124	5,32345892386564e-06	5,27380609262656	0,0225248731601156	BOVINEHD1300013740	13	46900486	535136	DIP2C	DIP2 disco-interacting protein 2 homolog C (Drosophila)
FAT	-0,36517	0,0753048	-4,8492260785501	4,69404092779337e-06	5,32845312806565	0,0225248731601156	BOVINEHD1300013750	13	46920557	535136	DIP2C	DIP2 disco-interacting protein 2 homolog C (Drosophila)
FAT	-0,363389	0,0753727	-4,82122837579124	5,32345892386564e-06	5,27380609262656	0,0225248731601156	BOVINEHD1300013765	13	46954868	535136	DIP2C	DIP2 disco-interacting protein 2 homolog C (Drosophila)
FAT	-0,36517	0,0753048	-4,8492260785501	4,69404092779337e-06	5,32845312806565	0,0225248731601156	BOVINEHD1300013774	13	46995821	535136	DIP2C	DIP2 disco-interacting protein 2 homolog C (Drosophila)
FAT	0,337803	0,0700571	4,82182391220876	5,30926405349677e-06	5,27496567471067	0,0225248731601156	BOVINEHD1300013821	13	47157403	535136	DIP2C	DIP2 disco-interacting protein 2 homolog C (Drosophila)
FAT	0,33094	0,0717396	4,61307283564447	1,33033243824254e-05	4,87603981914295	0,0341188223632666	ARS-BFGL-NGS-103320	13	47211871	506325	ZMYND11	zinc finger, MYND-type containing 11
FAT	0,315982	0,0713594	4,42803611016909	2,9158909047099e-05	4,53522872876586	0,0581983606281018	BOVINEHD1300013845	13	47249365	506325	ZMYND11	zinc finger, MYND-type containing 11
FAT	0,315982	0,0713594	4,42803611016909	2,9158909047099e-05	4,53522872876586	0,0581983606281018	BOVINEHD1300013847	13	47260932	NA	NA	NA
FAT	0,315982	0,0713594	4,42803611016909	2,9158909047099e-05	4,53522872876586	0,0581983606281018	BOVINEHD4100010206	13	47261942	NA	NA	NA
FAT	0,315982	0,0713594	4,42803611016909	2,9158909047099e-05	4,53522872876586	0,0581983606281018	BOVINEHD1300013849	13	47267747	NA	NA	NA
FAT	0,319552	0,0723905	4,41428087939716	3,08759424857052e-05	4,51037977672519	0,0608888347224873	BOVINEHD1300023473	13	81041052	NA	NA	NA
FAT	0,486119	0,0748919	6,49094227813689	1,05076236981167e-09	8,97849548867982	5,02753529455059e-05	BOVINEHD1400000216	14	1736599	282703	CPSF1	cleavage and polyadenylation specific factor 1, 160kDa
FAT	0,62396	0,0841417	7,41558585101085	4,1370365774257e-12	11,3833106392921	6,82588971080161e-07	ARS-BFGL-NGS-4939	14	1801116	282609	DGAT1	diacylglycerol O-acyltransferase 1
FAT	0,62396	0,0841417	7,41558585101085	4,1370365774257e-12	11,3833106392921	6,82588971080161e-07	BOVINEHD1400000239	14	1855090	515055	HEATR7A	HEAT repeat containing 7A
FAT	0,62396	0,0841417	7,41558585101085	4,1370365774257e-12	11,3833106392921	6,82588971080161e-07	BOVINEHD1400000241	14	1861799	515055	HEATR7A	HEAT repeat containing 7A
FAT	0,514982	0,0771518	6,67491879645063	3,64373786393813e-10	9,43845287438294	3,00598657140592e-05	BOVINEHD1400000243	14	1868636	515055	HEATR7A	HEAT repeat containing 7A
FAT	0,514982	0,0771518	6,67491879645063	3,64373786393813e-10	9,43845287438294	3,00598657140592e-05	BOVINEHD1400000246	14	1880378	515055	HEATR7A	HEAT repeat containing 7A
FAT	0,514982	0,0771518	6,67491879645063	3,64373786393813e-10	9,43845287438294	3,00598657140592e-05	BOVINEHD1400000249	14	1892559	515055	HEATR7A	HEAT repeat containing 7A
FAT	0,661046	0,126757	5,2150650457174	8,57033742914992e-07	6,06700207880808	0,0078558887074636	BOVINEHD1400000271	14	2002126	NA	NA	NA
FAT	0,710125	0,156799	4,52888730157718	1,90775370679606e-05	4,71947769393154	0,0433282700180757	ARS-BFGL-NGS-18365	14	2117455	NA	NA	NA
FAT	0,710125	0,156799	4,52888730157718	1,90775370679606e-05	4,71947769393154	0,0433282700180757	BOVINEHD1400000297	14	2121023	NA	NA	NA
FAT	0,727913	0,154733	4,70431646772182	8,94250795285315e-06	5,0485406649471	0,0290003172594398	BOVINEHD1400000299	14	2132257	NA	NA	NA
FAT	0,727913	0,154733	4,70431646772182	8,94250795285315e-06	5,0485406649471	0,0290003172594398	BOVINEHD4100010522	14	2139958	100337278	NA	NA
FAT	0,305598	0,0681711	4,48280869752725	2,31821696506027e-05	4,63484592026246	0,0494477469231889	BOVINEHD4100010527	14	2227613	524974	FAM83H	family with sequence similarity 83, member H
FAT	0,305072	0,0683637	4,46248520779302	2,52488763372275e-05	4,59775794472949	0,0525117218693538	BOVINEHD4100010529	14	2233835	NA	NA	NA
FAT	0,296667	0,0682972	4,34376519095951	4,12992687275083e-05	4,38405763818427	0,07627790011872	HAPMAP24715-BTC-001973	14	2239085	512125	MAPK15	mitogen-activated protein kinase 15
FAT	0,561108	0,129294	4,33978374866583	4,19779702893209e-05	4,37697856416854	0,0766731499840931	BOVINEHD1400000325	14	2264522	NA	NA	NA
FAT	0,561108	0,129294	4,33978374866583	4,19779702893209e-05	4,37697856416854	0,0766731499840931	BOVINEHD4100010531	14	2267378	540256	ZNF623	zinc finger protein 623
FAT	0,461319	0,0764599	6,03347637127435	1,32683292694352e-08	7,87718375948264	0,000252600411350081	BOVINEHD1400000331	14	2306572	512526	PYCRL	pyrroline-5-carboxylate reductase-like
FAT	0,418035	0,0719468	5,81033485853436	4,33781439868058e-08	7,36272903400769	0,000670983975723909	BOVINEHD1400000341	14	2342883	513939	GSDMD	gasdermin D
FAT	0,439088	0,0712663	6,16122908022445	6,62948022744408e-09	8,17852052034361	0,000131259465636047	BOVINEHD1400000358	14	2395671	515615	ZC3H3	zinc finger CCCH-type containing 3
FAT	0,418035	0,0719468	5,81033485853436	4,33781439868058e-08	7,36272903400769	0,000670983975723909	BOVINEHD4100010534	14	2398876	515615	ZC3H3	zinc finger CCCH-type containing 3
FAT	0,415867	0,0719824	5,77734279490542	5,15267504977894e-08	7,28796724518452	0,000721809126857975	BOVINEHD4100010536	14	2420538	NA	NA	NA
FAT	0,418035	0,0719468	5,81033485853436	4,33781439868058e-08	7,36272903400769	0,000670983975723909	BOVINEHD4100010538	14	2439582	NA	NA	NA
FAT	-0,29923	0,0696602	-4,29556619131154	5,0263961581009e-05	4,29874328524266	0,0826573314259607	BOVINEHD1400000389	14	2518104	NA	NA	NA
FAT	-0,312776	0,069176	-4,52145252688794	1,96892238038572e-05	4,70577140444828	0,0437033666158227	BOVINEHD4100010544	14	2519347	NA	NA	NA
FAT	0,325039	0,0674235	4,82085622965287	5,33234768867153e-06	5,2730815407382	0,0225248731601156	HAPMAP30086-BTC-002066	14	2524432	NA	NA	NA
FAT	0,326194	0,072489	4,49991033122267	2,15690874979672e-05	4,66616822777554	0,0464189269830165	BOVINEHD4100010550	14	2582351	NA	NA	NA
FAT	0,336495	0,0725052	4,64097747471905	1,17900187134871e-05	4,92848550557855	0,0331583558117994	BOVINEHD1400000405	14	2586494	NA	NA	NA
FAT	0,336495	0,0725052	4,64097747471905	1,17900187134871e-05	4,92848550557855	0,0331583558117994	BOVINEHD1400000406	14	2590718	NA	NA	NA
FAT	0,336495	0,0725052	4,64097747471905	1,17900187134871e-05	4,92848550557855	0,0331583558117994	BOVINEHD1400000407	14	2591707	NA	NA	NA
FAT	0,32721	0,0725099	4,51262517256264	2,0439803470353e-05	4,68952328427859	0,0447671490308372	BOVINEHD1400000409	14	2593191	NA	NA	NA
FAT	0,336495	0,0725052	4,64097747471905	1,17900187134871e-05	4,92848550557855	0,0331583558117994	BOVINEHD1400000410	14	2593930	NA	NA	NA
FAT	0,336495	0,0725052	4,64097747471905	1,17900187134871e-05	4,92848550557855	0,0331583558117994	BOVINEHD1400000411	14	2594754	NA	NA	NA
FAT	0,334651	0,0725629	4,61187466322322	1,33722958375167e-05	4,8737940240044	0,034118930323904	BOVINEHD1400000412	14	2596282	NA	NA	NA
FAT	0,372138	0,0760224	4,89510986235636	3,81422918921604e-06	5,41859321464048	0,0203008862472571	ARS-BFGL-NGS-41248	14	2605493	NA	NA	NA
FAT	0,710125	0,156799	4,52888730157718	1,90775370679606e-05	4,71947769393154	0,0433282700180757	HAPMAP25961-BTC-003785	14	2641607	NA	NA	NA
FAT	0,710125	0,156799	4,52888730157718	1,90775370679606e-05	4,71947769393154	0,0433282700180757	BOVINEHD1400000426	14	2644824	NA	NA	NA
FAT	0,437008	0,0683555	6,39316514398988	1,82825374763448e-09	8,73796352766698	5,02753529455059e-05	BOVINEHD1400000464	14	2883623	NA	NA	NA
FAT	0,437008	0,0683555	6,39316514398988	1,82825374763448e-09	8,73796352766698	5,02753529455059e-05	BOVINEHD1400000465	14	2885790	NA	NA	NA
FAT	0,437008	0,0683555	6,39316514398988	1,82825374763448e-09	8,73796352766698	5,02753529455059e-05	BOVINEHD1400000467	14	2898515	NA	NA	NA
FAT	0,437008	0,0683555	6,39316514398988	1,82825374763448e-09	8,73796352766698	5,02753529455059e-05	BOVINEHD1400000468	14	2901016	NA	NA	NA
FAT	0,437008	0,0683555	6,39316514398988	1,82825374763448e-09	8,73796352766698	5,02753529455059e-05	BOVINEHD1400000469	14	2902668	NA	NA	NA
FAT	0,437008	0,0683555	6,39316514398988	1,82825374763448e-09	8,73796352766698	5,02753529455059e-05	BOVINEHD1400000470	14	2904752	NA	NA	NA
FAT	0,437008	0,0683555	6,39316514398988	1,82825374763448e-09	8,73796352766698	5,02753529455059e-05	ARS-BFGL-NGS-18858	14	2909929	NA	NA	NA
FAT	0,437008	0,0683555	6,39316514398988	1,82825374763448e-09	8,73796352766698	5,02753529455059e-05	BOVINEHD1400000471	14	2910531	NA	NA	NA
FAT	0,580395	0,101425	5,72240571851122	6,8512532611369e-08	7,1642299781993	0,000807443034335854	BOVINEHD1400000485	14	2947862	NA	NA	NA
FAT	0,580395	0,101425	5,72240571851122	6,8512532611369e-08	7,1642299781993	0,000807443034335854	BOVINEHD1400000487	14	2952832	524070	BAI1	brain-specific angiogenesis inhibitor 1
FAT	0,595031	0,10139	5,86873458920998	3,19232140178105e-08	7,49589339050641	0,00054487862646179	BOVINEHD1400000489	14	2959222	524070	BAI1	brain-specific angiogenesis inhibitor 1
FAT	0,594838	0,103214	5,76315228554266	5,54734262297121e-08	7,25591500977098	0,000721809126857975	BOVINEHD1400000503	14	3028762	NA	NA	NA
FAT	0,594838	0,103214	5,76315228554266	5,54734262297121e-08	7,25591500977098	0,000721809126857975	BOVINEHD1400000504	14	3033413	NA	NA	NA
FAT	0,594838	0,103214	5,76315228554266	5,54734262297121e-08	7,25591500977098	0,000721809126857975	BOVINEHD1400000505	14	3034003	NA	NA	NA
FAT	0,594838	0,103214	5,76315228554266	5,54734262297121e-08	7,25591500977098	0,000721809126857975	BOVINEHD1400000506	14	3037252	NA	NA	NA
FAT	0,710125	0,156799	4,52888730157718	1,90775370679606e-05	4,71947769393154	0,0433282700180757	BOVINEHD1400000514	14	3062434	535306	TSNARE1	t-SNARE domain containing 1
FAT	0,727913	0,154733	4,70431646772182	8,94250795285315e-06	5,0485406649471	0,0290003172594398	ARS-BFGL-NGS-70821	14	3078843	535306	TSNARE1	t-SNARE domain containing 1
FAT	0,681689	0,153365	4,44487986176768	2,71800826477688e-05	4,56574922702165	0,0558245063457394	BOVINEHD1400000517	14	3079958	535306	TSNARE1	t-SNARE domain containing 1
FAT	0,710125	0,156799	4,52888730157718	1,90775370679606e-05	4,71947769393154	0,0433282700180757	BOVINEHD1400000519	14	3081185	535306	TSNARE1	t-SNARE domain containing 1
FAT	0,727913	0,154733	4,70431646772182	8,94250795285315e-06	5,0485406649471	0,0290003172594398	BOVINEHD1400000520	14	3082224	535306	TSNARE1	t-SNARE domain containing 1
FAT	0,710125	0,156799	4,52888730157718	1,90775370679606e-05	4,71947769393154	0,0433282700180757	BOVINEHD1400000530	14	3107359	535306	TSNARE1	t-SNARE domain containing 1
FAT	0,59029	0,102597	5,75348207062585	5,83298956619184e-08	7,23410880041712	0,000721809126857975	BOVINEHD1400000539	14	3133709	535306	TSNARE1	t-SNARE domain containing 1
FAT	0,59029	0,102597	5,75348207062585	5,83298956619184e-08	7,23410880041712	0,000721809126857975	ARS-BFGL-NGS-13653	14	3137184	535306	TSNARE1	t-SNARE domain containing 1
FAT	0,59029	0,102597	5,75348207062585	5,83298956619184e-08	7,23410880041712	0,000721809126857975	BOVINEHD1400000540	14	3138146	535306	TSNARE1	t-SNARE domain containing 1
FAT	0,293594	0,067921	4,32258064516129	4,50342764246591e-05	4,3464568107664	0,0792649021845348	BOVINEHD1400000547	14	3153520	535306	TSNARE1	t-SNARE domain containing 1
FAT	0,293594	0,067921	4,32258064516129	4,50342764246591e-05	4,3464568107664	0,0792649021845348	BOVINEHD1400000548	14	3154325	535306	TSNARE1	t-SNARE domain containing 1
FAT	0,381646	0,0730668	5,22324776779604	8,24072725847118e-07	6,0840344593704	0,00769627951190019	BOVINEHD1400000551	14	3160330	535306	TSNARE1	t-SNARE domain containing 1
FAT	0,300899	0,0679332	4,42933646582231	2,90013801752317e-05	4,53758133354159	0,0581983606281018	BOVINEHD1400000552	14	3161047	535306	TSNARE1	t-SNARE domain containing 1
FAT	0,381646	0,0730668	5,22324776779604	8,24072725847118e-07	6,0840344593704	0,00769627951190019	BOVINEHD1400000553	14	3162081	535306	TSNARE1	t-SNARE domain containing 1
FAT	0,292842	0,0658001	4,4504795585417	2,65510569185188e-05	4,57591818626822	0,0547597848239838	BOVINEHD1400000557	14	3175099	NA	NA	NA
FAT	0,727913	0,154733	4,70431646772182	8,94250795285315e-06	5,0485406649471	0,0290003172594398	BOVINEHD1400000570	14	3219821	NA	NA	NA
FAT	0,371424	0,0696962	5,32918580926937	4,93697159757797e-07	6,30653937127158	0,00488744389851107	HAPMAP36620-SCAFFOLD50018_7571	14	3297177	NA	NA	NA
FAT	0,419037	0,0852583	4,91491151008172	3,48564466199158e-06	5,45771688836831	0,0189597619491345	BOVINEHD1400000607	14	3341882	NA	NA	NA
FAT	0,645174	0,15163	4,25492316823848	5,92303026184372e-05	4,22745604846354	0,0927786459217865	BOVINEHD1400000649	14	3450915	NA	NA	NA
FAT	0,645174	0,15163	4,25492316823848	5,92303026184372e-05	4,22745604846354	0,0927786459217865	BOVINEHD1400000651	14	3453429	NA	NA	NA
FAT	0,481415	0,11169	4,31027844927925	4,73482884267579e-05	4,32469571550441	0,0808845913782864	BOVINEHD1400000804	14	3922603	506270	PTK2	PTK2 protein tyrosine kinase 2
FAT	0,472571	0,109993	4,29637340558036	5,009966442307e-05	4,30016518310874	0,0826573314259607	BOVINEHD1400000873	14	4140587	404130	EIF2C2	eukaryotic translation initiation factor 2C, 2
FAT	0,472571	0,109993	4,29637340558036	5,009966442307e-05	4,30016518310874	0,0826573314259607	BOVINEHD4100010609	14	4164528	404130	EIF2C2	eukaryotic translation initiation factor 2C, 2
FAT	0,45821	0,096249	4,76067283815936	6,97370463412921e-06	5,15653645077769	0,0267586993381381	BOVINEHD1400000975	14	4412593	533451	TRAPPC9	trafficking protein particle complex 9
FAT	0,35319	0,0730648	4,8339282390426	5,02850913676612e-06	5,29856075642488	0,0225248731601156	BOVINEHD1400001101	14	4769764	NA	NA	NA
FAT	0,397536	0,0706332	5,62817485261888	1,11122965383184e-07	6,95419617770628	0,00117029978504745	BOVINEHD4100010662	14	4816501	NA	NA	NA
FAT	0,452345	0,0692192	6,53496428736536	8,17178290074983e-10	9,08768317976093	4,49433531927195e-05	BOVINEHD1400001121	14	4818051	NA	NA	NA
FAT	0,397536	0,0706332	5,62817485261888	1,11122965383184e-07	6,95419617770628	0,00117029978504745	BOVINEHD1400001122	14	4819418	NA	NA	NA
FAT	0,452345	0,0692192	6,53496428736536	8,17178290074983e-10	9,08768317976093	4,49433531927195e-05	BOVINEHD1400001123	14	4820281	NA	NA	NA
FAT	0,452345	0,0692192	6,53496428736536	8,17178290074983e-10	9,08768317976093	4,49433531927195e-05	BOVINEHD1400001125	14	4821631	NA	NA	NA
FAT	-0,313353	0,0729763	-4,29390089659246	5,06045265684914e-05	4,29581063383625	0,0829418244337025	BOVINEHD4100010665	14	4840229	NA	NA	NA
FAT	0,32763	0,0715824	4,57696305237041	1,55389173900914e-05	4,80857924215593	0,0386508315850101	BOVINEHD1400001130	14	4841566	NA	NA	NA
FAT	-0,330019	0,0755049	-4,37082891309041	3,69548474870309e-05	4,43232858571876	0,0703540701096942	BOVINEHD1400001138	14	4870082	NA	NA	NA
FAT	0,33048	0,0704272	4,69250516845764	9,4178817345276e-06	5,02604676753149	0,0290003172594398	BOVINEHD1400001282	14	5212298	521058	COL22A1	collagen, type XXII, alpha 1
FAT	0,33048	0,0704272	4,69250516845764	9,4178817345276e-06	5,02604676753149	0,0290003172594398	BOVINEHD1400001283	14	5213328	521058	COL22A1	collagen, type XXII, alpha 1
FAT	0,33048	0,0704272	4,69250516845764	9,4178817345276e-06	5,02604676753149	0,0290003172594398	BOVINEHD1400001284	14	5213881	521058	COL22A1	collagen, type XXII, alpha 1
FAT	0,33048	0,0704272	4,69250516845764	9,4178817345276e-06	5,02604676753149	0,0290003172594398	BOVINEHD1400001285	14	5216149	521058	COL22A1	collagen, type XXII, alpha 1
FAT	0,33048	0,0704272	4,69250516845764	9,4178817345276e-06	5,02604676753149	0,0290003172594398	BOVINEHD1400001286	14	5219100	521058	COL22A1	collagen, type XXII, alpha 1
FAT	0,33048	0,0704272	4,69250516845764	9,4178817345276e-06	5,02604676753149	0,0290003172594398	BOVINEHD4100010682	14	5228260	521058	COL22A1	collagen, type XXII, alpha 1
FAT	0,326553	0,0715449	4,56430856706767	1,64041309968579e-05	4,78504677126791	0,0400048923095849	HAPMAP25216-BTC-067581	14	5245003	521058	COL22A1	collagen, type XXII, alpha 1
FAT	0,327545	0,0703572	4,65545814785125	1,10711056299461e-05	4,95580900558853	0,0324261547285991	BOVINEHD1400001302	14	5250155	521058	COL22A1	collagen, type XXII, alpha 1
FAT	0,326376	0,0706771	4,61784651605683	1,30318964550463e-05	4,88499237937333	0,034035600310737	BOVINEHD1400001303	14	5250775	521058	COL22A1	collagen, type XXII, alpha 1
FAT	0,326376	0,0706771	4,61784651605683	1,30318964550463e-05	4,88499237937333	0,034035600310737	BOVINEHD1400001305	14	5252818	521058	COL22A1	collagen, type XXII, alpha 1
FAT	0,326376	0,0706771	4,61784651605683	1,30318964550463e-05	4,88499237937333	0,034035600310737	BOVINEHD1400001306	14	5256636	521058	COL22A1	collagen, type XXII, alpha 1
FAT	0,33048	0,0704272	4,69250516845764	9,4178817345276e-06	5,02604676753149	0,0290003172594398	BOVINEHD4100010683	14	5257731	521058	COL22A1	collagen, type XXII, alpha 1
FAT	0,323389	0,0714576	4,52560679339916	1,93451660538416e-05	4,71342753805659	0,0433282700180757	BOVINEHD4100010684	14	5260504	521058	COL22A1	collagen, type XXII, alpha 1
FAT	0,326376	0,0706771	4,61784651605683	1,30318964550463e-05	4,88499237937333	0,034035600310737	BOVINEHD1400001308	14	5261805	521058	COL22A1	collagen, type XXII, alpha 1
FAT	0,326376	0,0706771	4,61784651605683	1,30318964550463e-05	4,88499237937333	0,034035600310737	BOVINEHD1400001310	14	5266574	521058	COL22A1	collagen, type XXII, alpha 1
FAT	0,323454	0,0706081	4,58097583704986	1,52737868758087e-05	4,81605327365918	0,0381832329441176	BOVINEHD1400001312	14	5271272	521058	COL22A1	collagen, type XXII, alpha 1
FAT	0,326376	0,0706771	4,61784651605683	1,30318964550463e-05	4,88499237937333	0,034035600310737	BOVINEHD1400001313	14	5272444	521058	COL22A1	collagen, type XXII, alpha 1
FAT	0,323389	0,0714576	4,52560679339916	1,93451660538416e-05	4,71342753805659	0,0433282700180757	BOVINEHD1400001314	14	5274635	521058	COL22A1	collagen, type XXII, alpha 1
FAT	0,326376	0,0706771	4,61784651605683	1,30318964550463e-05	4,88499237937333	0,034035600310737	UA-IFASA-8927	14	5279283	521058	COL22A1	collagen, type XXII, alpha 1
FAT	0,32024	0,0714689	4,48083012331238	2,33760541351361e-05	4,63122879565329	0,0494477469231889	BOVINEHD1400001317	14	5284365	521058	COL22A1	collagen, type XXII, alpha 1
FAT	0,318841	0,0702402	4,53929516146025	1,82516500817894e-05	4,73869786605567	0,0432261950434662	BOVINEHD1400001318	14	5285953	521058	COL22A1	collagen, type XXII, alpha 1
FAT	0,320144	0,0714438	4,48106063787201	2,33533862055161e-05	4,631650138492	0,0494477469231889	BOVINEHD1400001320	14	5288776	521058	COL22A1	collagen, type XXII, alpha 1
FAT	0,317089	0,0713789	4,44233519989801	2,74705996685965e-05	4,56113186005815	0,0561880467204982	BOVINEHD4100010687	14	5290053	521058	COL22A1	collagen, type XXII, alpha 1
FAT	0,330562	0,0674359	4,90186977559431	3,69884186135778e-06	5,4319342359211	0,019900734129373	HAPMAP32262-BTC-066621	14	5462752	618755	FAM135B	family with sequence similarity 135, member B
FAT	0,330255	0,0676887	4,87902707542027	4,10283526336148e-06	5,3869159204324	0,0207228347959155	BOVINEHD1400001387	14	5470206	618755	FAM135B	family with sequence similarity 135, member B
FAT	0,330255	0,0676887	4,87902707542027	4,10283526336148e-06	5,3869159204324	0,0207228347959155	BOVINEHD1400001388	14	5471049	618755	FAM135B	family with sequence similarity 135, member B
FAT	0,330255	0,0676887	4,87902707542027	4,10283526336148e-06	5,3869159204324	0,0207228347959155	BOVINEHD1400001389	14	5471752	618755	FAM135B	family with sequence similarity 135, member B
FAT	0,437776	0,102019	4,29112224193533	5,1177663743554e-05	4,2909195435063	0,0833293576001294	BOVINEHD4100010705	14	5499839	618755	FAM135B	family with sequence similarity 135, member B
FAT	0,428457	0,0751858	5,69864256282436	7,74461878554973e-08	7,1109999547165	0,000891502880220127	BOVINEHD1400001412	14	5523519	618755	FAM135B	family with sequence similarity 135, member B
FAT	0,414266	0,091667	4,51924902091265	1,98740820776492e-05	4,70171292092648	0,0439167528710853	BOVINEHD1400001418	14	5541624	618755	FAM135B	family with sequence similarity 135, member B
FAT	0,304109	0,0688428	4,41744089432737	3,04731686380517e-05	4,51608238494789	0,0603349236205495	BOVINEHD4100010711	14	5554509	618755	FAM135B	family with sequence similarity 135, member B
FAT	0,484987	0,0957391	5,06571505267963	1,7376171514767e-06	5,76004590528478	0,0138724627113959	BOVINEHD1400001429	14	5568635	618755	FAM135B	family with sequence similarity 135, member B
FAT	0,484987	0,0957391	5,06571505267963	1,7376171514767e-06	5,76004590528478	0,0138724627113959	BOVINEHD1400001430	14	5569186	618755	FAM135B	family with sequence similarity 135, member B
FAT	0,484987	0,0957391	5,06571505267963	1,7376171514767e-06	5,76004590528478	0,0138724627113959	HAPMAP30091-BTC-005211	14	5569639	618755	FAM135B	family with sequence similarity 135, member B
FAT	0,498304	0,0959935	5,19101814185336	9,61442286793933e-07	6,01707678035862	0,00849818837297157	BOVINEHD1400001431	14	5571828	618755	FAM135B	family with sequence similarity 135, member B
FAT	0,415813	0,0733474	5,66908983822194	9,01469691741133e-08	7,04504887008506	0,00099158460865954	BOVINEHD1400001436	14	5579158	618755	FAM135B	family with sequence similarity 135, member B
FAT	0,415813	0,0733474	5,66908983822194	9,01469691741133e-08	7,04504887008506	0,00099158460865954	BOVINEHD1400001437	14	5580589	618755	FAM135B	family with sequence similarity 135, member B
FAT	0,315512	0,0698874	4,51457630416928	2,0271586230117e-05	4,69311226689487	0,0445960481712366	BOVINEHD4100010715	14	5588663	618755	FAM135B	family with sequence similarity 135, member B
FAT	-0,312994	0,0716629	-4,36758769181822	3,74512527491668e-05	4,4265336505159	0,0710259421103202	BOVINEHD1400001540	14	5876916	NA	NA	NA
FAT	-0,326238	0,0704067	-4,63362151613412	1,21721209526486e-05	4,91463374076943	0,0338483433574484	BOVINEHD1400001541	14	5880901	NA	NA	NA
FAT	-0,552427	0,128807	-4,28879641634383	5,16621306156541e-05	4,28682768690562	0,0838423870841276	BOVINEHD4100010752	14	6175168	NA	NA	NA
FAT	0,319665	0,0739762	4,32118708449474	4,52909022640314e-05	4,34398902742067	0,0792649021845348	BOVINEHD1400001648	14	6206368	NA	NA	NA
FAT	0,319665	0,0739762	4,32118708449474	4,52909022640314e-05	4,34398902742067	0,0792649021845348	BOVINEHD1400001652	14	6211633	NA	NA	NA
FAT	0,319665	0,0739762	4,32118708449474	4,52909022640314e-05	4,34398902742067	0,0792649021845348	BOVINEHD1400001653	14	6212622	NA	NA	NA
FAT	0,319665	0,0739762	4,32118708449474	4,52909022640314e-05	4,34398902742067	0,0792649021845348	BOVINEHD1400001655	14	6222215	NA	NA	NA
FAT	-0,320509	0,0702182	-4,5644718890544	1,63926766628995e-05	4,78535012727048	0,0400048923095849	BOVINEHD1400001685	14	6327380	NA	NA	NA
FAT	-0,387779	0,0819654	-4,73100844990691	7,95146361330886e-06	5,09955292408824	0,0289400534203682	ARS-BFGL-BAC-10172	14	6371334	NA	NA	NA
FAT	0,366268	0,0793674	4,61484186202395	1,32021141282577e-05	4,87935651722462	0,034035600310737	BOVINEHD1400001748	14	6556727	NA	NA	NA
FAT	0,366268	0,0793674	4,61484186202395	1,32021141282577e-05	4,87935651722462	0,034035600310737	BOVINEHD1400001749	14	6560353	NA	NA	NA
FAT	0,468034	0,0894487	5,23242931423263	7,8854723529497e-07	6,10317228659185	0,00765329930814207	BOVINEHD1400001789	14	6685698	NA	NA	NA
FAT	0,440467	0,0954386	4,61518714650047	1,31824456750789e-05	4,88000400972243	0,034035600310737	HAPMAP51078-BTA-87682	14	6696774	NA	NA	NA
FAT	0,440467	0,0954386	4,61518714650047	1,31824456750789e-05	4,88000400972243	0,034035600310737	BOVINEHD1400001796	14	6702436	NA	NA	NA
FAT	0,440467	0,0954386	4,61518714650047	1,31824456750789e-05	4,88000400972243	0,034035600310737	BOVINEHD1400001797	14	6703247	NA	NA	NA
FAT	0,440467	0,0954386	4,61518714650047	1,31824456750789e-05	4,88000400972243	0,034035600310737	BOVINEHD4100010791	14	6739913	NA	NA	NA
FAT	0,44294	0,0714718	6,19740932787477	5,43567198823432e-09	8,26474675834092	0,000112107110976007	BOVINEHD4100010804	14	6951167	NA	NA	NA
FAT	0,44294	0,0714718	6,19740932787477	5,43567198823432e-09	8,26474675834092	0,000112107110976007	BOVINEHD1400001869	14	6956204	NA	NA	NA
FAT	0,445675	0,0714657	6,23620841886387	4,38888953041639e-09	8,35764535033169	9,87468225147103e-05	BOVINEHD1400001870	14	6956873	NA	NA	NA
FAT	0,445675	0,0714657	6,23620841886387	4,38888953041639e-09	8,35764535033169	9,87468225147103e-05	BOVINEHD1400001871	14	6957487	NA	NA	NA
FAT	0,445675	0,0714657	6,23620841886387	4,38888953041639e-09	8,35764535033169	9,87468225147103e-05	BOVINEHD1400001872	14	6964980	NA	NA	NA
FAT	0,445675	0,0714657	6,23620841886387	4,38888953041639e-09	8,35764535033169	9,87468225147103e-05	BOVINEHD1400001873	14	6965908	NA	NA	NA
FAT	0,427442	0,0719005	5,9449099797637	2,13221424266094e-08	7,67116915999688	0,000376932833817601	BOVINEHD1400001875	14	6968102	NA	NA	NA
FAT	0,427442	0,0719005	5,9449099797637	2,13221424266094e-08	7,67116915999688	0,000376932833817601	BOVINEHD1400001876	14	6969256	NA	NA	NA
FAT	0,350233	0,0716488	4,88819073034022	3,93591615707619e-06	5,40495416148739	0,0205075318220442	BOVINEHD4100010833	14	7239612	NA	NA	NA
FAT	0,350233	0,0716488	4,88819073034022	3,93591615707619e-06	5,40495416148739	0,0205075318220442	BOVINEHD1400001968	14	7242314	NA	NA	NA
FAT	0,391881	0,0909837	4,3071561169748	4,79533131130259e-05	4,31918138188231	0,0808845913782864	BOVINEHD1400002284	14	8306290	NA	NA	NA
FAT	0,391881	0,0909837	4,3071561169748	4,79533131130259e-05	4,31918138188231	0,0808845913782864	BOVINEHD1400002285	14	8307264	NA	NA	NA
FAT	0,391881	0,0909837	4,3071561169748	4,79533131130259e-05	4,31918138188231	0,0808845913782864	BOVINEHD1400002287	14	8309994	NA	NA	NA
FAT	0,391881	0,0909837	4,3071561169748	4,79533131130259e-05	4,31918138188231	0,0808845913782864	BOVINEHD1400002289	14	8311536	NA	NA	NA
FAT	0,389055	0,0900081	4,32244431334513	4,50593209956189e-05	4,34621535699918	0,0792649021845348	BOVINEHD1400002296	14	8326000	NA	NA	NA
FAT	0,343707	0,0790195	4,34964787172786	4,03155329446105e-05	4,39452759474163	0,0747398642661239	BOVINEHD1400003018	14	10745616	785191	NA	NA
FAT	0,320253	0,0734438	4,36051783812929	3,85561219103141e-05	4,4139066552062	0,0720175979156789	BOVINEHD1400003019	14	10750151	785191	NA	NA
FAT	0,320669	0,0735019	4,36273075934092	3,82069988473558e-05	4,41785707472252	0,0720175979156789	BOVINEHD1400003022	14	10758918	785191	NA	NA
FAT	0,428161	0,0967427	4,42577062662092	2,94353051604353e-05	4,53113145742932	0,0585140766647908	BOVINEHD1400009358	14	32587499	NA	NA	NA
FAT	0,412635	0,0968674	4,25979225208894	5,80811512291751e-05	4,23596478405171	0,0918506088179617	ARS-BFGL-NGS-13139	14	32590800	NA	NA	NA
FAT	0,420031	0,0981643	4,27885697753664	5,37819870217788e-05	4,26936315643305	0,0861528254497999	BOVINEHD1400009361	14	32603275	NA	NA	NA
FAT	0,420031	0,0981643	4,27885697753664	5,37819870217788e-05	4,26936315643305	0,0861528254497999	BOVINEHD1400009362	14	32603880	NA	NA	NA
FAT	0,420031	0,0981643	4,27885697753664	5,37819870217788e-05	4,26936315643305	0,0861528254497999	BOVINEHD1400009363	14	32606120	NA	NA	NA
FAT	0,420031	0,0981643	4,27885697753664	5,37819870217788e-05	4,26936315643305	0,0861528254497999	BOVINEHD1400009364	14	32607135	NA	NA	NA
FAT	-0,449807	0,104312	-4,31213091494747	4,69927641245043e-05	4,32796900893079	0,0808845913782864	BOVINEHD1400011433	14	39828946	NA	NA	NA
FAT	-0,385494	0,0889994	-4,33142245902781	4,34379543738026e-05	4,3621306351938	0,0790481338520673	BOVINEHD1600001235	16	4397597	NA	NA	NA
FAT	-0,492259	0,112199	-4,38737421902156	3,45168778992071e-05	4,46196849373512	0,0670011854512201	BOVINEHD1600001939	16	6695203	NA	NA	NA
FAT	-0,492259	0,112199	-4,38737421902156	3,45168778992071e-05	4,46196849373512	0,0670011854512201	BOVINEHD1600001943	16	6720923	NA	NA	NA
FAT	-0,502466	0,111652	-4,50028660480779	2,15348298212351e-05	4,66685855589537	0,0464189269830165	BOVINEHD1600001949	16	6809499	NA	NA	NA
FAT	-0,566296	0,123346	-4,59111766899616	1,46228393433427e-05	4,83496829143968	0,0369289362730875	BOVINEHD1600002293	16	8045613	NA	NA	NA
FAT	0,574089	0,114878	4,99737982903602	2,38729814082342e-06	5,62209334017678	0,016518657952766	BOVINEHD1600013174	16	47703170	NA	NA	NA
FAT	0,574089	0,114878	4,99737982903602	2,38729814082342e-06	5,62209334017678	0,016518657952766	BOVINEHD1600013175	16	47704174	NA	NA	NA
FAT	0,498921	0,102627	4,86149843608407	4,44128060183172e-06	5,35249178706561	0,0222056852264351	BOVINEHD1600013200	16	47804785	NA	NA	NA
FAT	0,541479	0,11789	4,59308677580796	1,44995667705046e-05	4,83864497376434	0,0368054028632382	BOVINEHD1600013872	16	49958833	NA	NA	NA
FAT	0,545721	0,118995	4,58608344888441	1,49425703155137e-05	4,82557469182236	0,037544838705859	BOVINEHD1600013884	16	49991325	NA	NA	NA
