# Supplementary material for: Genome-wide association and biological pathway analysis for milk-fat composition in Danish Holstein and Danish Jersey cattle
Source: BMC Genomics. 2014 Dec 15;15(1):1112. doi: 10.1186/1471-2164-15-1112 (PMC4377848; doi:10.1186/1471-2164-15-1112)
Supplement: Supplementary file 3 — Additional file 3: Table S3: Results for the biological KEGG pathway analysis for the individual fatty acids and groups of fatty acids for both the Danish Holstein and Danish Jersey breed. In the table the P-value is given of the one-sided test for overlapping SNPs after 1,000 permutations. (TXT 58 KB) [file 12864_2014_6819_MOESM3_ESM.txt]

KEGG_ID	KEGG_NAME	FAT_DH	FAT_DJ	C6_DH	C6_DJ	C8_DH	C8_DJ	C10_DH	C10_DJ	C12_DH	C12_DJ	C13_DH	C13_DJ	C14_DH	C14_DJ	C15_DH	C15_DJ	C16_DH	C16_DJ	C18_DH	C18_DJ	C14_1_DH	C14_1_DJ	C16_1_DH	C16_1_DJ	C18_1n11t_DH	C18_1n11t_DJ	C18_1n9c_DH	C18_1n9c_DJ	C18_2n6c_DH	C18_2n6c_DJ	C18_3n3_DH	C18_3n3_DJ	CLA_DH	CLA_DJ
00010	Glycolysis / Gluconeogenesis	0.4592	0.9441	0.5829	0.4768	0.3011	0.0109	0.0141	2e-04	0.0057	0.0021	0.3027	0.2587	0.2729	0.3607	0.3139	0.8353	0.4584	0.1463	0.2214	0.8858	0.8927	0.9398	0.0644	0.5296	0.4638	0.5619	0.2258	0.6353	0.088	0.5984	0.1178	0.5144	0.35	0.3166
00020	Citrate cycle (TCA cycle)	0.2986	0.0115	0.599	0.0146	0.4945	0.0279	0.5497	0.4861	0.5204	0.8507	0.2257	0.9677	0.1003	0.2375	0.4701	0.5704	0.0907	0.3902	0.048	0.7763	0.083	0.9186	0.5618	0.672	0.2931	0.9385	0.8683	0.2328	0.8627	0.944	0.8121	0.8205	0.4229	0.9634
00030	Pentose phosphate pathway	0.0988	0.4177	0.3105	0.7607	0.5588	0.0561	0.3799	0.4575	0.104	0.4785	0.0593	0.9365	0.0483	0.5268	0.0041	0.9991	0.5745	0.8098	0.0124	0.8241	0.1049	0.7834	0.2086	0.7062	0.2971	0.6494	0.5852	0.9653	0.9291	0.313	0.1492	0.2219	0.8035	0.3414
00040	Pentose and glucuronate interconversions	0.2566	0.5571	0.3039	0.1402	0.3389	0.2897	0.1985	0.6482	0.1768	0.5134	0.2566	0.4188	0.8106	0.9085	0.6567	0.7433	0.7993	0.6023	0.6648	0.9519	0.6224	0.5444	0.8181	0.8583	0.6586	0.7384	0.4754	0.6978	0.3789	0.8238	0.1134	0.1315	0.3845	0.5247
00051	Fructose and mannose metabolism	0.8488	0.8306	0.1419	0.553	0.1466	0.1797	0.0404	0.1682	0.0388	0.4768	0.5496	0.9373	0.0309	0.3797	0.6102	0.8509	0.6052	0.5179	0.0302	0.1324	0.2393	0.259	0.4137	0.9948	0.3909	0.6375	0.244	0.4417	0.1181	0.1477	0.4474	0.6396	0.4467	0.956
00052	Galactose metabolism	0.6767	0.11	0.4541	0.9809	0.4794	0.2858	0.225	0.1741	0.196	0.3971	0.4802	0.9786	0.2911	0.3438	0.0642	0.9567	0.3265	0.9151	0.2051	0.8944	0.4321	0.597	0.124	0.9578	0.6016	0.8645	0.4531	0.8178	0.2402	0.8564	0.5413	0.6464	0.7376	0.8912
00053	Ascorbate and aldarate metabolism	0.5261	0.667	0.1817	0.1873	0.2864	0.4461	0.1077	0.3372	0.0527	0.2802	0.3274	0.3397	0.7379	0.9073	0.2334	0.6191	0.623	0.4283	0.3439	0.7259	0.5381	0.1002	0.7737	0.7509	0.8203	0.5244	0.2291	0.4777	0.5917	0.4413	0.1598	0.0316	0.483	0.7948
00061	Fatty acid biosynthesis	0.9673	0.8754	0.1543	0.5228	0.0695	0.4675	0.0434	0.3708	0.0298	0.5542	0.6269	0.5182	0.1239	0.669	0.7362	0.2353	0.3649	0.5345	0.617	0.5736	0.3392	0.884	0.3913	0.3471	0.2199	0.7696	0.3554	0.1345	0.5939	0.615	0.6486	0.772	0.4509	0.7162
00071	Fatty acid metabolism	0.8443	0.7033	0.1345	0.0139	0.1396	0.199	0.0742	0.4954	0.1045	0.5413	0.4677	0.3307	0.2069	0.786	0.2061	0.0748	0.7544	0.3322	0.852	0.7033	0.3782	0.6359	0.8978	0.5039	0.2598	0.0668	0.3515	0.2954	0.4804	0.636	0.2443	0.3552	0.2742	0.2372
00072	Synthesis and degradation of ketone bodies	0.4611	0.6527	0.5675	0.8123	0.2027	0.8054	0.1026	0.8696	0.0547	0.8228	0.6119	0.7555	0.2358	0.9958	0.4792	0.5697	0.111	0.2554	0.2737	0.5554	0.6327	0.0994	0.4274	0.4229	0.9196	0.6189	0.8494	0.364	0.9353	0.0226	0.5861	0.0374	0.7878	0.6764
00100	Steroid biosynthesis	0.2431	0.8893	0.3978	0.5882	0.6275	0.692	0.7046	0.6843	0.6296	0.6594	0.0546	0.6812	0.6273	0.4493	0.068	0.3896	0.0691	0.9652	0.3775	0.4351	0.46	0.0074	0.9696	0.1099	0.6838	0.999	0.154	0.9557	0.3347	0.8553	0.9113	0.9714	0.3305	0.6093
00120	Primary bile acid biosynthesis	0.4259	0.0423	0.0691	0.6923	0.1006	0.8083	0.2646	0.5747	0.2889	0.7186	0.4729	0.97	0.4691	0.6826	0.604	0.9875	0.0785	0.7905	0.0417	0.4612	0.8675	0.7218	0.0682	0.956	0.0241	0.605	0.4652	0.1384	0.4438	0.5562	0.7339	0.0707	0.2852	0.773
00130	Ubiquinone and other terpenoid-quinone biosynthesis	0.2145	0.5505	0.4597	0.4848	0.3057	0.6704	0.5459	0.8562	0.6325	0.6971	0.5596	0.0659	0.9306	0.0916	0.212	0.0709	0.4482	0.398	0.7663	0.8872	0.9599	0.2891	0.1298	0.5555	0.2579	0.9356	0.8409	0.8967	0.9727	0.0637	0.7961	0.2852	0.4398	0.8298
00140	Steroid hormone biosynthesis	0.4646	0.3107	0.0698	0.224	0.2292	0.4299	0.3924	0.2256	0.6782	0.0796	0.3748	0.2038	0.6287	0.5716	0.6969	0.9333	0.9955	0.3555	0.6804	0.7252	0.4573	0.4765	0.7137	0.7859	0.3005	0.8124	0.3571	0.3216	0.8345	0.4008	0.7343	0.3275	0.2784	0.529
00190	Oxidative phosphorylation	0.9775	0.1378	0.2546	0.628	0.1876	0.1519	0.1942	0.0237	0.4151	0.1339	0.9121	0.9171	0.9758	0.0521	0.8505	0.8851	0.76	0.3097	0.9216	0.3279	0.4516	0.0623	0.5959	0.8259	0.6042	0.1004	0.2482	0.6061	0.9834	0.5275	0.9409	0.26	0.2319	0.4898
00230	Purine metabolism	0.1276	0.1984	0.7512	0.4799	0.7529	0.4015	0.8779	0.662	0.5636	0.7687	0.0537	0.6627	0.6837	0.8248	0.0596	0.8825	0.5579	0.587	0.4765	0.8458	0.9177	0.2633	0.4019	0.4987	0.7988	0.1889	0.9217	0.3737	0.5532	0.3821	0.6871	0.4394	0.888	0.5085
00232	Caffeine metabolism	0.3867	0.5804	0.3919	0.8178	0.0905	0.7337	0.0493	0.6466	0.0643	0.5133	0.4086	0.7504	0.1934	0.948	0.8501	0.0951	0.1207	0.7486	0.6819	0.1877	0.9133	0.7777	0.5928	0.4138	0.7599	0.0087	0.769	0.4452	0.2121	0.5211	0.1645	0.2092	0.2466	0.0831
00240	Pyrimidine metabolism	0.3767	0.638	0.886	0.166	0.7138	0.4668	0.2156	0.7372	0.0585	0.9459	0.023	0.8152	0.4932	0.8582	0.0705	0.6875	0.0235	0.6297	0.5136	0.3286	0.9358	0.2149	0.2521	0.7231	0.5362	0.0852	0.1309	0.2545	0.4106	0.1804	0.4597	0.4404	0.8786	0.2714
00250	Alanine, aspartate and glutamate metabolism	0.6903	0.1348	0.9005	0.925	0.4531	0.8499	0.2545	0.8182	0.2505	0.8457	0.2264	0.3069	0.0648	0.65	0.3589	0.5657	0.293	0.7725	0.0714	0.9788	0.0922	0.0398	0.0622	0.238	0.638	0.7522	0.181	0.5241	0.0379	0.8959	0.0928	0.2618	0.7066	0.9723
00260	Glycine, serine and threonine metabolism	0.5718	0.7734	0.0092	0.6838	0.2114	0.229	0.7962	0.0975	0.8423	0.1141	0.736	0.9627	0.3216	0.1457	0.6776	0.6918	0.8798	0.9002	0.8199	0.91	0.6297	0.3765	0.3932	0.8321	0.8242	0.7874	0.256	0.6071	0.2199	0.6048	0.8806	0.3566	0.9559	0.3507
00270	Cysteine and methionine metabolism	0.7446	0.2789	0.1751	0.8336	0.1474	0.369	0.1238	0.3684	0.1443	0.3981	0.735	0.208	0.0516	0.2062	0.9709	0.7875	0.6371	0.5294	0.3719	0.4011	0.4033	0.1694	0.2066	0.4083	0.7862	0.4956	0.045	0.9558	0.0723	0.4372	0.2935	0.2407	0.4326	0.6675
00280	Valine, leucine and isoleucine degradation	0.6756	0.7344	0.5853	0.025	0.2765	0.1782	0.1693	0.7384	0.1719	0.5582	0.0186	0.4674	0.1277	0.5045	0.0657	0.4433	0.7903	0.7935	0.7507	0.8816	0.2764	0.7115	0.7811	0.1106	0.8456	0.1029	0.641	0.7717	0.7915	0.8965	0.5538	0.997	0.4171	0.41
00290	Valine, leucine and isoleucine biosynthesis	0.9011	0.0349	0.8108	0.2306	0.8344	0.3931	0.8152	0.9933	0.8168	0.972	0.7654	0.2328	0.4951	0.7307	0.8694	0.5453	0.7921	0.6582	0.5194	0.6923	0.3038	0.315	0.9305	0.6705	0.603	0.3781	0.6711	0.7177	0.1865	0.2362	0.9377	0.3411	0.9547	0.8986
00300	Lysine biosynthesis	0.3036	0.6371	0.6652	0.0951	0.7731	0.3763	0.3405	0.8592	0.4015	0.9505	0.9475	0.2829	0.319	0.5554	0.7419	0.5475	0.0352	0.7864	0.2597	0.5614	0.221	0.7965	0.2083	0.978	0.5715	0.7448	0.7427	0.9703	0.4905	0.5593	0.0382	0.6078	0.851	0.5331
00310	Lysine degradation	0.8619	0.6452	0.3155	0.1648	0.0589	0.2269	0.009	0.1899	0.0191	0.2368	0.8975	0.2496	0.0608	0.0712	0.6397	0.4252	0.3495	0.4487	0.8363	0.212	0.7699	0.3479	0.8067	0.9683	0.1059	0.0227	0.2285	0.9226	0.9439	0.5962	0.4955	0.6271	0.1669	0.2877
00330	Arginine and proline metabolism	0.639	0.2509	0.7417	0.2705	0.3328	0.4745	0.1424	0.5838	0.0598	0.6428	0.431	0.2585	0.1045	0.5843	0.7255	0.7322	0.2883	0.4394	0.7968	0.919	0.1015	0.058	0.1867	0.1618	0.3509	0.1276	0.1284	0.1601	0.4102	0.5821	0.5482	0.9399	0.3913	0.3706
00340	Histidine metabolism	0.4792	0.7427	0.8525	0.5923	0.8238	0.9569	0.3816	0.9937	0.2334	0.9025	0.9185	0.363	0.2142	0.8176	0.697	0.7846	0.4172	0.3417	0.4458	0.4432	0.4118	0.3098	0.9808	0.389	0.909	0.2263	0.2131	0.6459	0.9861	0.5213	0.9603	0.8034	0.1409	0.8739
00350	Tyrosine metabolism	0.3118	0.6016	0.5224	0.0492	0.9123	0.0109	0.6042	0.193	0.324	0.37	0.4199	0.8767	0.3933	0.478	0.8664	0.5515	0.7689	0.311	0.2573	0.3559	0.0447	0.02	0.8631	0.4027	0.8147	0.6906	0.9455	0.7357	0.577	0.494	0.6089	0.615	0.7835	0.9327
00360	Phenylalanine metabolism	0.2652	0.4906	0.2083	0.9181	0.399	0.8996	0.1724	0.8281	0.132	0.7999	0.6984	0.2653	0.0109	0.5444	0.6761	0.3197	0.3614	0.0827	0.1041	0.7446	0.0691	0.0065	0.4139	0.3484	0.2964	0.2545	0.0854	0.3288	0.0494	0.7112	0.0544	0.7238	0.4901	0.8362
00380	Tryptophan metabolism	0.4292	0.4674	0.6578	0.3827	0.8527	0.6573	0.9536	0.9182	0.9413	0.8338	0.8284	0.1621	0.7651	0.5462	0.8787	0.4154	0.961	0.6835	0.9319	0.6289	0.2383	0.2718	0.9745	0.4655	0.7752	0.0693	0.8608	0.7161	0.8186	0.8973	0.7623	0.9847	0.2922	0.1975
00400	Phenylalanine, tyrosine and tryptophan biosynthesis	0.4809	0.3304	0.04	0.665	0.0417	0.7119	0.0076	0.4457	0.013	0.7748	0.1826	0.1449	3e-04	0.2667	0.3205	0.1435	0.2383	0.0802	0.0554	0.8608	0.0376	0.0057	0.0421	0.7697	0.1122	0.3197	0.0111	0.101	0.0028	0.5989	0.0019	0.4374	0.4173	0.7689
00410	beta-Alanine metabolism	0.529	0.5727	0.8257	0.1224	0.7002	0.2946	0.1625	0.5964	0.1105	0.7402	0.0963	0.9122	0.1986	0.6736	0.0697	0.1621	0.0157	0.7601	0.695	0.3085	0.9094	0.1212	0.4164	0.6279	0.8654	0.131	0.0106	0.1795	0.7304	0.1765	0.7036	0.0896	0.513	0.1406
00430	Taurine and hypotaurine metabolism	0.213	0.7012	0.9596	0.7209	0.776	0.2871	0.2788	0.2141	0.1939	0.2184	0.1584	0.2014	0.1026	0.5155	0.2718	0.1154	0.0574	0.7558	0.5135	0.8254	0.2663	0.233	0.0514	0.0049	0.5185	0.5706	0.9378	0.134	0.0347	0.5867	0.438	0.0337	0.6516	0.1194
00450	Selenocompound metabolism	0.1616	0.6872	0.5358	0.4797	0.7873	0.3978	0.809	0.3614	0.7036	0.6027	0.9461	0.6829	0.8812	0.5793	0.7477	0.1598	0.1833	0.2736	0.653	0.9353	0.9447	0.747	0.8788	0.2662	0.0957	0.6936	0.6719	0.0843	0.0385	0.3543	0.3491	0.2013	0.0369	0.7369
00460	Cyanoamino acid metabolism	0.0182	0.5426	0.8831	0.9003	0.5825	0.2934	0.3862	0.2716	0.2949	0.2407	0.5106	0.642	0.1689	0.6762	0.3309	0.8595	0.5949	0.9509	0.271	0.267	0.2126	0.6935	0.3929	0.3324	0.363	0.9451	0.9564	0.3869	0.1082	0.1367	0.4521	0.2284	0.4611	0.3129
00480	Glutathione metabolism	0.0171	0.7643	0.6755	0.5796	0.8597	0.4015	0.6543	0.0985	0.4676	0.1611	0.0284	0.571	0.1655	0.1211	0.1838	0.7648	0.186	0.3045	0.12	0.1799	0.0852	0.8835	0.3656	0.0699	0.4801	0.4151	0.8693	0.233	0.0976	0.4741	0.5584	0.682	0.9739	0.2042
00500	Starch and sucrose metabolism	0.0141	0.7683	0.8645	0.9468	0.7556	0.5641	0.2212	0.3978	0.0866	0.5438	0.1274	0.8548	0.3085	0.4895	0.078	0.9298	0.6562	0.8469	0.3948	0.5282	0.3581	0.314	0.3681	0.994	0.7113	0.5795	0.2034	0.9797	0.1555	0.6688	0.0423	0.6851	0.8351	0.8495
00510	N-Glycan biosynthesis	0.7992	0.5445	0.8276	0.6993	0.5286	0.7839	0.1793	0.1792	0.0921	0.2572	0.4568	0.695	0.0464	0.0353	0.0677	0.8199	0.5151	0.9434	0.0468	0.3058	0.1568	0.5494	0.0906	0.4959	0.2469	0.1442	0.0641	0.2504	0.6027	0.9478	0.7622	0.7596	0.2951	0.1094
00511	Other glycan degradation	0.0881	0.7769	0.2314	0.0376	0.341	0.0544	0.5335	0.486	0.4872	0.9122	0.5893	0.7231	0.0519	0.6841	0.5649	0.9902	0.5159	0.5053	0.0284	0.2967	0.0695	0.4974	0.5063	0.6981	0.6834	0.3368	0.86	0.8441	0.0956	0.2775	0.6556	0.2011	0.4042	0.5169
00512	Mucin type O-Glycan biosynthesis	0.22	0.7542	0.5618	0.6045	0.3827	0.7095	0.3011	0.5495	0.2848	0.1504	0.7177	0.2524	0.0724	0.1078	0.5265	0.2449	0.8034	0.9288	0.9634	0.6374	0.5203	0.1092	0.6711	0.7596	0.9502	0.094	0.1668	0.6503	0.5178	0.0109	0.1189	0.0703	0.9083	0.6209
00514	Other types of O-glycan biosynthesis	0.0741	0.868	0.3602	0.2435	0.6533	0.3292	0.5603	0.3135	0.4087	0.3833	0.546	0.4687	0.1455	0.7452	0.5427	0.2515	0.1519	0.365	0.9207	0.8283	0.2791	0.6332	0.4208	0.5298	0.1905	0.6051	0.3803	0.6351	0.0302	0.6569	0.1866	0.1656	0.143	0.5311
00520	Amino sugar and nucleotide sugar metabolism	0.9446	0.6849	0.6862	0.1606	0.6755	0.0189	0.3934	0.0295	0.1541	0.2659	0.6898	0.9647	0.0419	0.5002	0.9441	0.9376	0.4065	0.902	4e-04	0.3004	0.0245	0.822	0.5079	0.9996	0.7996	0.1226	0.72	0.5241	0.3461	0.6962	0.3742	0.8774	0.8332	0.4113
00524	Butirosin and neomycin biosynthesis	0.7593	0.5232	0.901	0.8497	0.8266	0.0711	0.4993	0.0377	0.4545	0.048	0.8822	0.7171	0.4982	0.3176	0.8184	0.586	0.3227	0.4355	0.6798	0.7884	0.7515	0.5903	0.5085	0.8912	0.8963	0.5021	0.5077	0.3937	0.1155	0.7614	0.7361	0.7947	0.9035	0.5771
00531	Glycosaminoglycan degradation	0.6582	0.5249	0.9319	0.0539	0.9765	0.3317	0.937	0.6996	0.6893	0.9471	0.6112	0.9816	0.7327	0.4064	0.8109	0.4075	0.7519	0.3202	0.2418	0.2968	0.065	0.002	0.535	0.1031	0.5632	0.6416	0.6729	0.9378	0.4414	0.4014	0.1784	0.2794	0.282	0.8269
00532	Glycosaminoglycan biosynthesis - chondroitin sulfate	0.4991	0.8052	0.2162	0.3168	0.5757	0.1064	0.8345	0.0883	0.8574	0.1934	0.7015	0.2495	0.6325	0.3181	0.6577	0.4334	0.8409	0.042	0.7471	0.1118	0.4194	0.4835	0.1614	0.3189	0.7958	0.383	0.7976	0.0951	0.3653	0.4852	0.6076	0.3725	0.7344	0.2384
00533	Glycosaminoglycan biosynthesis - keratan sulfate	0.0654	0.8175	0.9004	0.7031	0.9965	0.8376	0.9945	0.803	0.983	0.5459	0.2545	0.8132	0.2433	0.6773	0.2186	0.4193	0.0893	0.4456	0.9377	0.9704	0.1954	0.5571	0.2635	0.7581	0.2577	0.5415	0.5375	0.5288	0.0465	0.9196	0.1975	0.5571	0.1166	0.3154
00534	Glycosaminoglycan biosynthesis - heparan sulfate	0.6282	0.4893	0.2336	0.2811	0.5081	0.5127	0.7839	0.1701	0.8073	0.314	0.8861	0.7648	0.7716	0.27	0.6548	0.5685	0.7178	0.0428	0.8335	0.4548	0.2393	0.8882	0.3572	0.5236	0.9009	0.5547	0.5649	0.0891	0.9449	0.1089	0.706	0.6788	0.7766	0.5221
00561	Glycerolipid metabolism	0.1443	0.002	0.6612	0.4996	0.7539	0.1462	0.7339	0.311	0.6459	0.2992	0.1184	0.2209	0.3339	0.2762	0.1469	0.4212	0.0462	0.2379	0.9355	0.3461	0.7416	0.7059	0.6224	0.0645	0.4711	0.0155	0.0876	0.1917	0.4355	0.2819	0.6042	0.0502	0.1646	0.1086
00562	Inositol phosphate metabolism	0.1273	0.5051	0.4196	0.567	0.5175	0.8389	0.4985	0.7684	0.5996	0.839	0.1105	0.8307	0.585	0.8908	0.5784	0.2283	0.8406	0.671	0.8752	0.3447	0.7568	0.024	0.2719	0.8663	0.757	0.831	0.5006	0.5426	0.6616	0.7818	0.4014	0.6969	0.7784	0.9332
00563	Glycosylphosphatidylinositol(GPI)-anchor biosynthesis	0.7535	0.9539	0.9183	0.4629	0.6172	0.1982	0.1924	0.3518	0.2716	0.5622	0.0751	0.4639	0.4595	0.9043	0.0387	0.2106	0.8493	0.1307	0.5838	0.5785	0.4876	0.1227	0.3507	0.6844	0.9249	0.2175	0.6682	0.3344	0.7786	0.9683	0.9567	0.3482	0.6474	0.1776
00564	Glycerophospholipid metabolism	0.6014	0.0247	0.9436	0.1294	0.9576	0.1271	0.977	0.6451	0.9386	0.7268	0.7422	0.3029	0.7741	0.7127	0.7154	0.6317	0.2897	0.7236	0.1736	0.4648	0.4588	0.4575	0.0307	0.2096	0.3548	0.2323	0.9006	0.3823	0.9462	0.3633	0.5725	0.1527	0.7714	0.3342
00565	Ether lipid metabolism	0.5382	0.6873	0.5748	0.2557	0.3827	0.0265	0.4391	0.1853	0.3235	0.2988	0.324	0.0429	0.265	0.3677	0.5693	0.6775	0.7773	0.7534	0.0037	0.1394	0.0721	0.9095	0.0012	0.0168	0.1769	0.9854	0.9711	0.3221	0.4152	0.8904	0.4313	0.2848	0.803	0.279
00590	Arachidonic acid metabolism	0.2113	0.5955	0.7945	0.5304	0.7727	0.2673	0.6687	0.4841	0.6147	0.6715	0.128	0.577	0.4586	0.55	0.3553	0.8643	0.4931	0.5675	0.0732	0.0638	0.0165	0.5787	0.0018	0.3402	0.2797	0.4991	0.8596	0.3478	0.3935	0.6195	0.1802	0.5808	0.8472	0.2984
00591	Linoleic acid metabolism	0.2304	0.5791	0.5808	0.5987	0.4883	0.5288	0.3788	0.6027	0.2968	0.7375	0.0913	0.0789	0.1082	0.6374	0.4772	0.5099	0.5337	0.2914	0.0018	0.1217	0.0019	0.5708	1e-04	0.3379	0.06	0.5588	0.666	0.3032	0.5961	0.2539	0.1855	0.1605	0.836	0.8966
00592	alpha-Linolenic acid metabolism	0.2438	0.2423	0.3459	0.4453	0.2026	0.2447	0.2902	0.3578	0.1771	0.5291	0.1319	0.0551	0.1482	0.5741	0.5603	0.4703	0.5784	0.2107	0.0028	0.1292	0.009	0.9452	3e-04	0.3778	0.0718	0.5993	0.8121	0.1832	0.6744	0.4362	0.1469	0.1468	0.7098	0.8065
00600	Sphingolipid metabolism	0.5943	0.1931	0.3937	0.6807	0.6113	0.6704	0.5921	0.7122	0.5346	0.6396	0.8063	0.1833	0.4461	0.8423	0.898	0.3231	0.7607	0.7915	0.4112	0.7068	0.4336	0.6998	0.7216	0.7412	0.8587	0.7084	0.5424	0.3948	0.3903	0.2324	0.7083	0.3973	0.641	0.3999
00601	Glycosphingolipid biosynthesis - lacto and neolacto series	0.0196	0.7891	0.7606	0.6073	0.956	0.9077	0.9844	0.8738	0.9605	0.536	0.158	0.6274	0.0695	0.6282	0.2059	0.3207	0.115	0.5084	0.8252	0.9905	0.1641	0.711	0.5953	0.6596	0.0206	0.6973	0.374	0.7694	0.0504	0.8596	0.0972	0.677	0.0431	0.8105
00603	Glycosphingolipid biosynthesis - globo series	0.3186	0.7184	0.9775	0.0386	0.9985	0.1999	0.9895	0.6837	0.9067	0.7468	0.5664	0.7256	0.0859	0.5868	0.9187	0.8966	0.7848	0.768	0.0456	0.816	0.0952	0.4404	0.5808	0.854	0.9429	0.6602	0.8258	0.9174	0.0793	0.991	0.3368	0.9109	0.6224	0.9546
00604	Glycosphingolipid biosynthesis - ganglio series	0.4629	0.7373	0.8312	0.3053	0.9063	0.2476	0.7832	0.3156	0.6425	0.4497	0.4035	0.2555	0.23	0.3461	0.5484	0.8931	0.8402	0.4932	0.1963	0.785	0.2448	0.6865	0.8222	0.6857	0.9612	0.7507	0.2963	0.7687	0.0792	0.6755	0.6218	0.4948	0.6432	0.985
00620	Pyruvate metabolism	0.9423	0.8448	0.1656	0.3145	0.0272	0.324	0.004	0.0257	0.0035	0.0495	0.6358	0.3328	0.1286	0.5819	0.8935	0.2235	0.6303	0.4406	0.3538	0.7246	0.4315	0.941	0.0955	0.5901	0.5558	0.8785	0.1077	0.8427	0.4672	0.8833	0.2178	0.7753	0.0605	0.4787
00630	Glyoxylate and dicarboxylate metabolism	0.3619	0.5595	0.4238	0.7968	0.3276	0.4217	0.2766	0.1143	0.2922	0.2603	0.3832	0.5762	0.2117	0.349	0.1641	0.2569	0.3869	0.8199	0.9921	0.972	0.6329	0.6506	0.5402	0.1524	0.9436	0.6678	0.9288	0.4967	0.838	0.6994	0.6537	0.9872	0.5971	0.846
00640	Propanoate metabolism	0.6127	0.9462	0.308	0.4933	0.1109	0.251	0.0083	0.0175	0.0038	0.0636	0.2126	0.0595	0.0859	0.4359	0.1706	0.0531	0.7778	0.6211	0.6294	0.815	0.4334	0.9672	0.3644	0.1779	0.2472	0.9224	0.4198	0.2789	0.63	0.8994	0.5796	0.9084	0.1038	0.8553
00650	Butanoate metabolism	0.7033	0.9363	0.9577	0.4602	0.8074	0.7822	0.3255	0.6744	0.2601	0.5128	0.2716	0.7252	0.5663	0.7868	0.1672	0.3334	0.2332	0.3194	0.6916	0.9412	0.3999	0.0495	0.4589	0.3497	0.9478	0.2516	0.9685	0.2522	0.8003	0.1409	0.6449	0.0472	0.9094	0.1672
00670	One carbon pool by folate	0.3314	0.2189	0.819	0.5937	0.7122	0.659	0.3366	0.1617	0.5501	0.2149	0.4172	0.3785	0.7947	0.3741	0.2704	0.0047	0.9959	0.4835	0.1256	0.673	0.9002	0.2249	0.2647	0.9331	0.9562	0.91	0.2607	0.1429	0.0112	0.6997	0.9218	0.6113	0.1678	0.7583
00730	Thiamine metabolism	0.5273	0.2316	0.4816	0.3025	0.784	0.3236	0.9463	0.2623	0.9215	0.207	0.8521	0.1927	0.6399	0.2891	0.4665	0.0817	0.0254	0.6313	0.1471	0.4101	0.4258	0.3136	0.4777	0.9252	0.079	0.3983	0.1373	0.6827	0.2217	0.6207	0.2349	0.4371	0.4793	0.165
00740	Riboflavin metabolism	0.9492	0.1049	0.7251	0.3286	0.8048	0.0183	0.6607	0.0624	0.7458	0.1288	0.8254	0.8539	0.6017	0.7726	0.2563	0.7428	0.1921	0.0331	0.8731	0.0584	0.4663	0.3316	0.9805	0.1719	0.881	0.9357	0.855	0.5927	0.8946	0.2674	0.9245	0.2109	0.7629	0.8765
00750	Vitamin B6 metabolism	0.1078	0.4909	0.0944	0.5188	0.6959	0.2231	0.9842	0.0888	0.8383	0.0904	0.7198	0.8831	0.8773	0.2364	0.6926	0.1886	0.4556	0.9246	0.1789	0.8148	0.2743	0.5391	0.6726	0.3213	0.398	0.7923	0.4452	0.7549	0.0305	0.8972	0.2821	0.8161	0.6617	0.8584
00760	Nicotinate and nicotinamide metabolism	0.115	0.5451	0.4217	0.6128	0.1772	0.5673	0.214	0.8807	0.1657	0.907	0.6373	0.407	0.3091	0.681	0.9836	0.1875	0.0204	0.1495	0.0914	0.6689	0.7076	0.6531	0.0269	0.0058	0.0388	0.0391	0.1934	0.9513	0.1173	0.2172	0.5485	0.3636	0.1761	0.0845
00770	Pantothenate and CoA biosynthesis	0.4633	0.1629	0.8414	0.1077	0.7261	0.1501	0.3302	0.8507	0.2048	0.9497	0.1779	0.6615	0.2105	0.7589	0.3886	0.1561	0.0367	0.8238	0.3297	0.1105	0.7091	0.1352	0.4227	0.8699	0.8319	0.268	0.0688	0.2053	0.6652	0.2092	0.8295	0.2764	0.7489	0.2383
00780	Biotin metabolism	0.9632	0.9536	0.6607	0.9006	0.7204	0.7778	0.8636	0.6755	0.8833	0.5713	0.8661	0.0495	0.7226	0.807	0.9758	0.2735	0.7732	0.7663	0.9985	0.93	0.9284	0.8391	0.5002	0.9323	0.997	0.8414	0.6881	0.9677	0.7169	0.2401	0.8435	0.7425	0.8645	0.5197
00785	Lipoic acid metabolism	0.078	0.6716	0.5344	0.2381	0.389	0.5196	0.2047	0.3596	0.1809	0.2751	0.3657	0.9837	0.3824	0.5597	0.6517	0.9866	0.3294	0.982	0.7324	0.8337	0.6529	0.328	0.8137	0.5696	0.7103	0.9606	0.8577	0.7448	0.0041	0.3994	0.108	0.3364	0.6129	0.6698
00790	Folate biosynthesis	0.1799	0.9681	0.6023	0.8285	0.5686	0.1576	0.6467	0.0896	0.7602	0.0328	0.0672	0.4157	0.6784	0.3285	0.0165	0.0391	1	0.0827	0.4068	0.1328	0.0308	0.0027	0.3728	0.264	0.848	0.1609	0.9426	0.9745	0.5892	0.9038	0.9695	0.1906	0.5347	0.1195
00830	Retinol metabolism	0.0039	1e-04	0.6796	0.095	0.5425	0.7925	0.2175	0.5454	0.307	0.5735	0.0218	0.3088	0.5015	0.166	0.2083	0.6156	0.4551	0.1101	0.7414	0.7186	0.6337	0.0817	0.0086	0.5779	0.8305	0.5778	0.0163	0.27	0.0377	0.7173	0.133	0.153	0.3172	0.1586
00860	Porphyrin and chlorophyll metabolism	0.3919	0.9864	0.0243	0.4168	0.0489	0.2443	0.0676	0.1488	0.1179	0.1992	0.2955	0.4912	0.6125	0.5069	0.1446	0.9444	0.8499	0.9737	0.8735	0.9622	0.9208	0.7109	0.9671	0.6019	0.7646	0.8634	0.7917	0.2681	0.5368	0.8484	0.8074	0.1055	0.4879	0.7993
00900	Terpenoid backbone biosynthesis	0.8911	0.2409	0.9141	0.3977	0.8235	0.9892	0.8672	0.4852	0.8643	0.248	0.6486	0.0145	0.816	0.9365	0.9068	0.0435	0.1611	0.3287	0.8906	0.0852	0.0988	0.1961	0.4361	0.0241	0.0155	0.2818	0.266	0.7682	0.9441	0.5283	0.9967	0.5081	0.0365	0.8885
00910	Nitrogen metabolism	0.8231	0.4526	0.7633	0.9925	0.6711	0.9825	0.7875	0.97	0.821	0.7161	0.4712	2e-04	0.2446	0.6632	0.3162	0.0027	0.7168	0.3441	0.4452	0.3498	0.6867	0.0682	0.7288	0.9144	0.4667	0.3226	0.7308	0.9637	0.4907	0.6949	0.9515	0.7704	0.7903	0.5527
00920	Sulfur metabolism	0.2608	0.8159	0.0952	0.5829	0.3927	0.1169	0.5476	0.0995	0.6572	0.2145	0.818	0.3864	0.4072	0.8984	0.5326	0.6477	0.5311	0.0433	0.6895	0.5182	0.4672	0.1977	0.1633	0.4217	0.0907	0.6947	0.5253	0.167	0.7546	0.3908	0.9068	0.3539	0.4415	0.2622
00970	Aminoacyl-tRNA biosynthesis	0.8114	0.0274	0.6188	0.0992	0.4856	0.1306	0.4014	0.5561	0.5487	0.6992	0.9822	0.6962	0.3905	0.119	0.966	0.457	0.8422	0.8314	0.3998	0.582	0.475	0.8742	0.5412	0.8929	0.6056	0.8149	0.7299	0.4933	0.3278	0.0354	0.9532	0.1822	0.9341	0.7118
00980	Metabolism of xenobiotics by cytochrome P450	0.5209	0.9557	0.3694	0.3245	0.5135	0.7087	0.1497	0.3193	0.2274	0.3186	0.3441	0.3243	0.3005	0.6975	0.6999	0.623	0.7428	0.8709	0.8462	0.3987	0.0943	0.198	0.5365	0.0751	0.828	0.5378	0.1591	0.3738	0.5536	0.4079	0.4542	0.3123	0.7285	0.4518
00982	Drug metabolism - cytochrome P450	0.1524	0.9504	0.6881	0.1412	0.7521	0.328	0.2389	0.1336	0.207	0.2038	0.0949	0.7763	0.648	0.5326	0.5423	0.4071	0.771	0.9289	0.5783	0.3969	0.0213	0.2089	0.6093	0.1099	0.9679	0.6677	0.5188	0.6305	0.1569	0.5546	0.0638	0.3541	0.6599	0.4507
00983	Drug metabolism - other enzymes	0.2192	0.6849	0.6498	0.1551	0.5426	0.3032	0.1672	0.7519	0.0982	0.8767	0.0415	0.9645	0.582	0.8416	0.1165	0.4268	0.0159	0.9445	0.783	0.4692	0.9229	0.2314	0.5117	0.802	0.6387	0.5955	0.1194	0.2668	0.5585	0.1781	0.5905	0.0458	0.9296	0.3401
01040	Biosynthesis of unsaturated fatty acids	0.8893	0.5462	0.7702	0.8081	0.8798	0.2998	0.8837	0.2523	0.8857	0.225	0.6974	0.183	0.7776	0.7707	0.5529	0.7774	0.5995	0.7953	0.3781	0.2104	0.9019	0.5092	0.6487	0.9064	0.1073	0.4187	0.8476	0.2631	0.0878	0.3133	0.5388	0.3004	0.4003	0.5661
01100	Metabolic pathways	0.2521	0.478	0.9304	0.1239	0.8653	0.2628	0.3679	0.3223	0.0785	0.6019	0.2608	0.557	0.0114	0.2806	0.2284	0.5524	0.2896	0.9289	0.3058	0.6926	0.2052	0.0222	0.0783	0.5581	0.8396	0.3734	0.046	0.5819	0.1459	0.762	0.2718	0.4259	0.9244	0.5702
02010	ABC transporters	0.6436	0.2673	0.6581	0.7057	0.5004	0.6629	0.4317	0.753	0.3292	0.7213	0.5628	0.0449	0.4819	0.7091	0.5616	0.1185	0.3423	0.576	0.6929	0.0161	0.8256	0.0167	0.6696	0.2576	0.2198	0.7058	0.3953	0.716	0.725	0.9025	0.3886	0.9637	0.3741	0.618
03008	Ribosome biogenesis in eukaryotes	0.0397	0.2343	0.4637	0.4619	0.4693	0.1987	0.0532	0.4573	0.1072	0.3109	0.7626	0.0555	0.4009	0.4626	0.7449	0.8933	0.3106	0.8589	0.7844	0.3356	0.3177	0.3635	0.4732	0.8919	0.0151	0.9061	0.0229	0.8575	0.0869	0.8705	0.3119	0.6369	0.0109	0.9624
03010	Ribosome	0.2326	0.5877	0.0864	0.8316	0.0565	0.707	0.0264	0.9817	0.0236	0.9892	0.1011	0.5741	0.0987	0.5302	0.1855	0.0487	0.8814	0.9124	0.4071	0.2915	0.8428	0.5337	0.5766	0.2034	0.51	0.6627	0.1444	0.8178	0.993	0.7694	0.8315	0.4916	0.0881	0.8665
03013	RNA transport	0.9201	0.2447	0.4026	0.4699	0.1121	0.6095	0.1427	0.5738	0.1581	0.9003	0.9328	0.1133	0.7687	0.9161	0.9561	0.2105	0.6543	0.186	0.5279	0.3831	0.9564	0.2686	0.6242	0.9716	0.7114	0.4269	0.6192	0.0194	0.0753	0.5831	0.619	0.543	0.5537	0.1251
03015	mRNA surveillance pathway	0.1161	0.2654	0.3112	0.4682	0.4926	0.7423	0.5248	0.5114	0.5225	0.3974	0.8309	0.0664	0.5619	0.2321	0.6582	0.1959	0.8045	0.2523	0.9663	0.0447	0.4843	0.5734	0.8595	0.1154	0.6008	0.4653	0.1535	0.2683	0.9281	0.6363	0.223	0.6385	0.5852	0.1717
03018	RNA degradation	0.192	0.1115	0.0075	0.3818	0.0556	0.4939	0.1177	0.516	0.2451	0.4185	0.6365	0.1121	0.3485	0.2818	0.5887	0.2888	0.9298	0.7638	0.8998	0.7288	0.0752	0.0983	0.9271	0.6528	0.7787	0.6964	0.0641	0.6499	0.049	0.8914	0.2362	0.1477	0.1884	0.9573
03020	RNA polymerase	0.0402	0.766	0.519	0.2802	0.4138	0.409	0.7288	0.3338	0.9081	0.4666	0.9628	0.3361	0.9877	0.1695	0.3766	0.6713	0.909	0.9108	0.6742	0.4609	0.9302	0.0853	0.1242	0.8002	0.7239	0.3318	0.9832	0.1899	0.9339	0.8018	0.2486	0.8565	0.9418	0.1454
03022	Basal transcription factors	0.4593	0.9043	0.3079	0.0837	0.5888	0.1545	0.5966	0.2166	0.6665	0.3861	0.7722	0.0606	0.7143	0.2138	0.9654	0.0438	0.8299	0.6706	0.8537	0.9737	0.9717	0.4966	0.572	0.8013	0.9647	0.4657	0.7005	0.806	0.7128	0.5799	0.3097	0.4519	0.39	0.9738
03030	DNA replication	0.6451	0.6697	0.8554	0.3552	0.6725	0.3654	0.5076	0.4521	0.2305	0.5224	0.3977	0.2029	0.8052	0.6082	0.7531	0.4995	0.2832	0.1445	0.733	0.1473	0.7617	0.3501	0.8026	0.6297	0.9087	0.0083	0.9252	0.3821	0.2999	0.862	0.6777	0.9819	0.3815	0.3229
03040	Spliceosome	0.2513	0.9633	0.9079	0.634	0.4415	0.7185	0.2433	0.15	0.2462	0.1334	0.7444	0.4978	0.5366	0.3476	0.8322	0.241	0.461	0.6005	0.5388	0.2382	0.2784	0.6257	0.9486	0.5444	0.9726	0.1435	0.929	0.2253	0.9303	0.3653	0.1561	0.293	0.7085	0.2392
03050	Proteasome	0.029	0.3601	0.5404	0.266	0.3442	0.1334	0.4681	0.1189	0.5307	0.0826	0.463	0.038	0.9107	0.3498	0.6888	0.3213	0.8096	0.4698	0.1911	0.613	0.3601	0.3675	0.8163	0.6114	0.6927	0.1363	0.9023	0.3899	0.0441	0.3129	0.3044	0.1282	0.5683	0.0755
03060	Protein export	0.0691	0.7773	0.0544	0.9633	0.1016	0.9878	0.0616	0.7307	0.1169	0.5248	0.0294	0.9128	0.2325	0.8944	0.3796	0.4472	0.838	0.2718	0.5834	0.3366	0.4055	0.3258	0.1086	0.4675	0.1297	0.5864	0.0725	0.9738	0.8565	0.8661	0.563	0.8012	0.2316	0.2746
03320	PPAR signaling pathway	0.9159	0.5277	0.094	0.1005	0.2823	0.0621	0.3216	0.0804	0.6162	0.2159	0.7898	0.712	0.792	0.8816	0.2457	0.6707	0.8824	0.7526	0.1179	0.5948	0.8254	0.3577	0.1645	0.5664	0.2552	0.5952	0.7879	0.0928	0.0347	0.5933	0.2391	0.4017	0.568	0.9243
03410	Base excision repair	0.3794	0.6773	0.9495	0.2637	0.8387	0.1946	0.8591	0.4004	0.7854	0.6575	0.7282	0.1635	0.9591	0.2304	0.5279	0.2684	0.5856	0.9278	0.6165	0.6642	0.3746	0.3022	0.7221	0.7806	0.6812	0.6926	0.988	0.1834	0.8221	0.7471	0.6086	0.9949	0.6316	0.7588
03420	Nucleotide excision repair	0.8346	0.7743	0.8737	0.4524	0.5912	0.4475	0.7119	0.2074	0.7227	0.2306	0.257	0.2383	0.8801	0.5826	0.1917	0.4599	0.1971	0.2647	0.8663	0.8265	0.731	0.4322	0.5892	0.9971	0.8298	0.4166	0.9525	0.1436	0.7443	0.9704	0.8989	0.9985	0.8363	0.5372
03430	Mismatch repair	0.8644	0.3759	0.9738	0.1457	0.7864	0.0615	0.6725	0.3502	0.668	0.4324	0.3157	0.5193	0.9492	0.1166	0.1434	0.2174	0.0049	0.2804	0.9282	0.8063	0.8138	0.5933	0.79	0.792	0.1202	0.4381	0.2287	0.2146	0.8502	0.3743	0.8024	0.558	0.2497	0.1201
03440	Homologous recombination	0.1277	0.6589	0.9521	0.0683	0.5875	0.0102	0.3412	0.5066	0.2967	0.5723	0.8415	0.2115	0.7071	0.3586	0.9129	0.5997	0.3029	0.794	0.5606	0.9487	0.2208	0.4088	0.1116	0.5745	0.0494	0.2145	0.943	0.4844	0.7068	0.7691	0.6714	0.9025	0.2993	0.0458
03450	Non-homologous end-joining	0.3887	0.4071	0.9055	0.3802	0.9205	0.0455	0.9473	0.113	0.9203	0.168	0.5824	0.451	0.6994	0.0189	0.7543	0.7248	0.3871	0.4262	0.8762	0.3609	0.4069	0.6136	0.9913	0.2722	0.1466	0.2897	0.5813	0.3732	0.5454	0.7992	0.5809	0.668	0.4415	0.5759
04010	MAPK signaling pathway	0.2508	0.5001	0.7971	0.5144	0.4112	0.8807	0.3382	0.9757	0.4432	0.9214	0.1895	0.0566	0.6792	0.977	0.4276	0.2365	0.4145	0.2092	0.9238	0.3442	0.3347	0.4536	0.0282	0.5261	0.8028	0.1634	0.7032	0.7436	0.3199	0.8742	0.3834	0.5297	0.1243	0.8536
04012	ErbB signaling pathway	0.2823	0.4633	0.2187	0.1081	0.1383	0.3921	0.2514	0.9039	0.5074	0.9604	0.1397	0.073	0.6117	0.9931	0.7283	0.1396	0.7353	0.2523	0.8126	0.098	0.815	0.78	0.1453	0.1994	0.9312	0.0166	0.5377	0.4444	0.5126	0.9899	0.1404	0.832	0.9304	0.5696
04020	Calcium signaling pathway	0.4044	0.5858	0.5998	0.6709	0.3584	0.6056	0.4948	0.9229	0.338	0.9334	0.228	0.7231	0.757	0.2972	0.3986	0.6994	0.7784	0.5024	0.8688	0.0932	0.9442	0.1791	0.7256	0.4144	0.5291	0.5936	0.8793	0.6414	0.7098	0.4221	0.287	0.3424	0.9006	0.178
04060	Cytokine-cytokine receptor interaction	0.3216	0.4247	0.0316	0.5351	0.016	0.1488	0.0593	0.1816	0.2366	0.1146	0.1846	0.8112	0.7602	0.126	0.7394	0.7876	0.1867	0.2646	0.6157	0.5328	0.5694	0.8774	0.7657	0.4176	0.9232	0.638	0.4312	0.3898	0.0853	0.9576	0.6393	0.4088	0.3431	0.4862
04062	Chemokine signaling pathway	0.4035	0.461	0.1523	0.2992	0.0474	0.9633	0.0527	0.9851	0.0417	0.8942	3e-04	0.2918	0.4895	0.9374	0.0024	0.3652	0.9084	0.2809	0.8977	0.3665	0.4099	0.4693	0.2181	0.4722	0.752	0.109	0.5071	0.5867	0.2651	0.7607	0.5499	0.3206	0.8684	0.7047
04070	Phosphatidylinositol signaling system	0.2178	0.4079	0.4403	0.5972	0.6149	0.6596	0.694	0.7205	0.8405	0.7293	0.1481	0.6793	0.8944	0.8994	0.4958	0.2997	0.5467	0.9765	0.9283	0.1033	0.9099	0.0687	0.1982	0.6443	0.5961	0.747	0.5248	0.493	0.68	0.721	0.2419	0.5219	0.9301	0.8687
04080	Neuroactive ligand-receptor interaction	0.5787	0.2786	0.0275	0.0606	0.0597	0.2149	0.202	0.8727	0.3239	0.9424	0.777	0.7731	0.6803	0.8381	0.7935	0.19	0.2268	0.0913	0.2402	0.852	0.9642	0.9229	0.8843	0.9671	0.2797	0.2557	0.0873	0.9953	0.0484	0.6104	0.6435	0.5085	0.6982	0.5252
04110	Cell cycle	0.0859	0.5167	0.4233	0.4963	0.253	0.5572	0.3879	0.5898	0.1925	0.6772	0.6924	0.4497	0.3181	0.8217	0.7738	0.2614	0.9362	0.4285	0.383	0.1281	0.3335	0.2427	0.4847	0.9638	0.769	0.0572	0.3151	0.5389	0.2029	0.3721	0.8052	0.1716	0.6763	0.2214
04114	Oocyte meiosis	0.5916	0.2769	0.2311	0.9329	0.0129	0.9599	0.0077	0.9831	0.0065	0.8127	0.0145	0.1524	0.0849	0.5702	0.3644	0.1367	0.8025	0.3987	0.8131	0.0984	0.3135	0.3582	0.0824	0.0328	0.3083	0.1927	0.4242	0.7594	0.6567	0.5878	0.1031	0.5165	0.6692	0.0928
04115	p53 signaling pathway	0.046	0.6947	0.0975	0.0503	0.1196	0.0509	0.3079	0.429	0.5259	0.5539	0.0225	0.5841	0.2738	0.9911	0.018	0.0498	0.719	0.3174	0.2781	0.4159	0.4427	0.0375	0.127	0.0364	0.6388	0.6285	0.4884	0.9899	0.0873	0.2644	0.1538	0.4288	0.7017	0.8919
04120	Ubiquitin mediated proteolysis	0.3438	0.864	0.3328	0.8569	0.2602	0.4925	0.0929	0.172	0.3463	0.3741	0.0149	0.5353	0.1211	0.5058	0.4657	0.3712	0.9911	0.9166	0.584	0.8148	0.0155	0.4981	0.2809	0.9335	0.4908	0.087	0.8683	0.9669	0.1639	0.59	0.3808	0.5251	0.8341	0.1452
04122	Sulfur relay system	0.3096	0.7882	0.0862	0.8787	0.3121	0.7605	0.9153	0.3363	0.9982	0.341	0.9935	0.4193	0.5923	0.9963	0.9614	0.2631	0.9675	0.2431	0.6985	0.1244	0.5949	0.4882	0.0783	0.9251	0.8548	0.3314	0.6623	0.3148	0.5297	0.6459	0.7414	0.6043	0.5983	0.9606
04130	SNARE interactions in vesicular transport	0.0236	0.5627	0.3388	0.6765	0.3456	0.7563	0.8237	0.542	0.9036	0.5207	0.9889	0.4744	0.3231	0.8687	0.9965	0.1393	0.2253	0.7092	0.1212	0.9736	0.5556	0.7941	0.0687	0.4932	0.3002	0.5339	0.9675	0.7055	0.8301	0.4525	0.2581	0.7563	0.8047	0.6917
04140	Regulation of autophagy	0.0116	0.1127	0.7993	0.2061	0.7027	0.2149	0.554	0.1242	0.4397	0.0385	0.2641	0.1533	0.1384	0.2609	0.2542	0.2262	0.6453	0.5608	0.0811	0.0426	0.0343	0.1644	0.1702	0.2252	0.2469	0.5181	0.2614	0.5947	0.4209	0.4044	0.9308	0.2142	0.3137	0.9893
04141	Protein processing in endoplasmic reticulum	0.2951	0.7836	0.0678	0.1624	0.0408	0.3295	0.0965	0.1124	0.1571	0.3067	0.4715	0.3582	0.4421	0.2113	0.5061	0.5523	0.8828	0.7237	0.4312	0.5655	0.5396	0.264	0.2814	0.7225	0.8292	0.013	0.6945	0.7847	0.1958	0.5979	0.2225	0.1099	0.271	0.4802
04142	Lysosome	0.7232	0.6154	0.7682	0.0036	0.6494	0.0816	0.337	0.2493	0.1766	0.7418	0.9703	0.9727	0.2538	0.294	0.9356	0.8442	0.0507	0.1461	0.3448	0.0393	0.1325	0.0162	0.3721	0.7866	0.3841	0.9174	0.8527	0.8438	0.3817	0.084	0.5311	0.1079	0.0669	0.698
04144	Endocytosis	0.1902	0.3375	0.9187	0.5395	0.6104	0.7348	0.4732	0.2615	0.434	0.1225	0.1609	0.8577	0.5237	0.0278	0.7105	0.6523	0.8136	0.234	0.5907	0.0984	0.6038	0.776	0.3609	0.603	0.4777	0.1955	0.8705	0.8198	0.3976	0.621	0.3906	0.5266	0.7754	0.0412
04145	Phagosome	0.1668	0.3861	0.712	0.7174	0.7403	0.6545	0.7986	0.5441	0.7383	0.6768	0.1455	0.8281	0.5721	0.6374	0.0979	0.3172	0.3505	0.7241	0.218	0.7447	0.2198	0.9293	0.1088	0.3453	0.4252	0.9613	0.9149	0.1266	0.8533	0.4179	0.8387	0.562	0.7392	0.9708
04146	Peroxisome	0.9416	0.324	0.107	0.0913	0.3553	0.024	0.2751	0.0525	0.4932	0.1507	0.245	0.1685	0.6703	0.1319	0.2582	0.0986	0.128	0.0546	0.1987	0.1269	0.3492	0.1722	0.4231	0.3656	0.0401	0.6283	0.1996	0.0908	0.2161	0.5892	0.3572	0.5358	0.3019	0.2788
04150	mTOR signaling pathway	0.8475	0.5821	0.0984	0.6956	0.0263	0.8599	0.0309	0.8741	0.094	0.6937	0.0882	0.0506	0.7267	0.6806	0.2432	0.0218	0.7943	0.3254	0.81	0.1595	0.9114	0.4018	0.2087	0.7155	0.9419	0.031	0.8557	0.5475	0.453	0.8732	0.5937	0.7839	0.9835	0.3614
04210	Apoptosis	0.2038	0.7698	0.2563	0.4703	0.0829	0.6811	0.0984	0.9702	0.2135	0.8411	0.3747	0.992	0.1384	0.6455	0.4064	0.715	0.98	0.3748	0.7363	0.4317	0.6425	0.1648	0.007	0.179	0.9372	0.0051	0.6113	0.6305	0.1316	0.6972	0.7217	0.6445	0.6138	0.6152
04260	Cardiac muscle contraction	0.5829	0.3976	0.7067	0.3784	0.443	0.5954	0.6205	0.5231	0.5983	0.5395	0.5799	0.1576	0.5667	0.3574	0.7795	0.5859	0.9086	0.3652	0.8528	0.2091	0.9671	0.166	0.2583	0.7898	0.5278	0.5955	0.7918	0.2568	0.702	0.9954	0.7177	0.9407	0.6339	0.4178
04270	Vascular smooth muscle contraction	0.1433	0.2644	0.3807	0.3476	0.1312	0.7072	0.2499	0.7224	0.1948	0.6641	0.1321	0.0204	0.7118	0.9803	0.379	0.1241	0.8906	0.6441	0.0846	0.0441	0.0632	0.1614	0.0308	0.1965	0.4739	0.8487	0.9492	0.6176	0.6653	0.6738	0.6917	0.6935	0.9862	0.6586
04310	Wnt signaling pathway	0.1586	0.7111	0.1583	0.7218	0.1549	0.6164	0.0862	0.9057	0.1352	0.9513	5e-04	0.0906	0.1311	0.9662	0.0517	0.3154	0.748	0.5084	0.0967	0.0503	0.1211	0.2204	0.0491	0.7825	0.9548	0.7885	0.3262	0.4923	0.3498	0.9343	0.2526	0.9264	0.9046	0.7734
04320	Dorso-ventral axis formation	0.3759	0.7982	0.2921	0.7253	0.3451	0.8632	0.3582	0.6113	0.1917	0.3606	0.3061	0.015	0.5584	0.4524	0.4506	0.1642	0.8202	0.633	0.2506	0.7893	0.3349	0.9938	0.2774	0.099	0.4809	0.0017	0.8273	0.6883	0.7382	0.728	0.6262	0.5693	0.5146	0.0504
04330	Notch signaling pathway	0.4928	0.9241	0.7573	0.9476	0.7278	0.9063	0.6189	0.9696	0.645	0.9934	0.4088	0.7379	0.853	0.9654	0.8703	0.704	0.1372	0.9949	0.0541	0.1026	0.2535	0.8234	0.4282	0.6672	0.7208	0.8231	0.7278	0.9294	0.2152	0.8547	0.0807	0.7093	0.3072	0.4453
04340	Hedgehog signaling pathway	0.9169	0.1757	0.3056	0.9515	0.1305	0.9519	0.0984	0.9724	0.1356	0.9488	0.8151	0.9961	0.1022	0.5373	0.9529	0.9268	0.8081	0.6009	0.0455	0.7838	0.0179	0.4351	0.0317	0.7896	0.7036	0.2511	0.4238	0.8801	0.4753	0.7493	0.2273	0.4357	0.9171	0.5739
04350	TGF-beta signaling pathway	0.7783	0.179	0.4819	0.7008	0.2564	0.4459	0.1473	0.3275	0.1189	0.661	0.1888	0.4647	0.0678	0.1711	0.1091	0.8573	0.4991	0.2987	0.0416	0.8258	0.0218	0.7884	0.453	0.629	0.1869	0.7578	0.2145	0.8462	0.155	0.4842	0.9419	0.5406	0.1409	0.1099
04360	Axon guidance	0.7371	0.3343	0.8305	0.2608	0.8841	0.4921	0.7385	0.4192	0.7444	0.2904	0.6185	0.6583	0.895	0.781	0.7816	0.872	0.9105	0.5551	0.3769	0.5725	0.6736	0.2501	0.7982	0.3951	0.8202	0.6485	0.5215	0.7526	0.5017	0.5393	0.6399	0.4432	0.9339	0.966
04370	VEGF signaling pathway	0.3801	0.3113	0.4803	0.1388	0.2506	0.2173	0.1432	0.5417	0.198	0.563	0.1542	0.0322	0.8478	0.9586	0.6536	0.1607	0.7941	0.2783	0.1826	0.1169	0.4638	0.9603	0.003	0.7032	0.4979	0.7826	0.9086	0.7987	0.4023	0.5421	0.7711	0.1592	0.4278	0.9927
04380	Osteoclast differentiation	0.0112	0.5643	0.6147	0.4544	0.2824	0.6707	0.0358	0.7056	0.0427	0.5968	0.0112	0.5604	0.9408	0.6924	0.2189	0.2338	0.4198	0.6066	0.4194	0.3969	0.129	0.187	0.0105	0.0876	0.4611	8e-04	0.4716	0.403	0.0606	0.9414	0.1095	0.8238	0.0627	0.2049
04510	Focal adhesion	0.6927	0.379	0.2098	0.0926	0.2039	0.1616	0.2851	0.6174	0.4597	0.6564	0.0109	0.1443	0.5802	0.3557	0.1616	0.5488	0.233	0.379	0.5192	0.4377	0.9696	0.8874	0.0154	0.1296	0.6949	0.096	0.3367	0.7844	0.7929	0.8965	0.8123	0.8181	0.6527	0.7621
04512	ECM-receptor interaction	0.7992	0.8873	0.6362	0.0573	0.7278	0.0231	0.5677	0.0857	0.5801	0.2268	0.1261	0.8806	0.255	0.0497	0.0749	0.7035	0.0583	0.0136	0.2783	0.4317	0.4617	0.8277	0.7437	0.2423	0.6076	0.928	0.2034	0.7973	0.8094	0.2115	0.8028	0.4979	0.8047	0.9716
04514	Cell adhesion molecules (CAMs)	0.1297	0.5203	0.9264	0.9374	0.9305	0.8614	0.6778	0.1807	0.6787	0.199	0.4129	0.1454	0.8786	0.2167	0.3026	0.3	0.0207	0.4338	0.3852	0.5922	0.1426	0.6423	0.2895	0.3743	0.2761	0.8429	0.2319	0.43	0.0638	0.5689	0.2173	0.9882	0.1881	0.3132
04520	Adherens junction	0.4006	0.6341	0.2642	0.0527	0.2395	0.0435	0.3614	0.4058	0.3807	0.5031	0.0479	0.8624	0.3941	0.4779	0.0617	0.7322	0.3842	0.496	0.2655	0.7074	0.5037	0.8079	0.214	0.725	0.1197	0.0152	0.1402	0.4977	0.5389	0.0976	0.4182	0.0941	0.1751	0.2485
04530	Tight junction	0.2188	0.4632	0.0531	0.1121	0.1343	0.0251	0.2514	0.7552	0.4277	0.9142	0.6005	0.696	0.9019	0.6932	0.0883	0.1504	0.8787	0.2671	0.4943	0.4361	0.194	0.6448	0.1662	0.732	0.08	0.6142	0.6864	0.7538	0.6574	0.0387	0.6832	0.0796	0.694	0.9099
04540	Gap junction	0.5234	0.4459	0.4924	0.6042	0.4879	0.9447	0.7307	0.9531	0.5596	0.7426	0.0418	0.0319	0.5794	0.9223	0.1402	0.2557	0.5464	0.6528	0.1768	0.0585	0.2382	0.1096	0.3115	0.2249	0.1831	0.3959	0.5885	0.4839	0.4372	0.3495	0.3938	0.211	0.631	0.769
04610	Complement and coagulation cascades	0.7343	0.4931	0.6544	0.0655	0.6277	0.6546	0.3079	0.9823	0.2281	0.9311	0.4341	0.7648	0.0312	0.8827	0.0554	0.6309	0.0057	0.0838	0.1281	0.8252	0.8746	0.5236	0.964	0.6553	0.0898	0.514	0.0093	0.848	0.0965	0.449	0.2446	0.5368	0.1451	0.4608
04612	Antigen processing and presentation	0.4194	0.6542	0.7338	0.9597	0.6777	0.9554	0.3239	0.7537	0.2927	0.106	0.5413	0.0848	0.2905	0.5875	0.6974	0.5771	0.8012	0.6848	0.9082	0.0544	0.3383	0.219	0.9393	0.1457	0.3399	0.4587	0.7753	0.7605	0.1161	0.9838	0.1041	0.7135	0.404	0.5966
04614	Renin-angiotensin system	0.91	0.978	0.1383	0.553	0.1015	0.3308	0.1236	0.1289	0.2119	0.4146	0.855	0.958	0.3589	0.1486	0.9668	0.8034	0.7981	0.3155	0.9945	0.2481	0.9822	0.9458	0.5496	0.9844	0.889	0.4902	0.7646	0.7707	0.585	0.45	0.7067	0.1894	0.9819	0.4954
04620	Toll-like receptor signaling pathway	0.3335	0.1468	0.6785	0.0147	0.1839	0.825	0.0621	0.6994	0.1539	0.4668	0.0282	0.5736	0.7765	0.6409	0.5452	0.4171	0.6396	0.7505	0.6463	0.8291	0.8717	0.9633	0.0596	0.0333	0.849	0.2456	0.5033	0.0885	0.6213	0.8096	0.2138	0.5522	0.6495	0.7916
04621	NOD-like receptor signaling pathway	0.0304	0.732	0.8639	0.0567	0.2894	0.2696	0.1734	0.2456	0.2302	0.4443	0.2704	0.3721	0.4963	0.5482	0.3662	0.6683	0.4049	0.8791	0.5684	0.71	0.6371	0.9974	0.3172	0.0296	0.8859	0.0019	0.9483	0.1901	0.2205	0.797	0.0875	0.6161	0.2843	0.0178
04622	RIG-I-like receptor signaling pathway	0.4297	0.4785	0.2283	0.0244	0.1386	0.4179	0.1048	0.6807	0.2234	0.7143	0.1317	0.3183	0.3139	0.5762	0.9345	0.3062	0.6982	0.9514	0.674	0.3032	0.9752	0.9987	0.261	0.2811	0.9921	0.096	0.2425	0.2934	0.0553	0.5011	0.016	0.1604	0.244	0.0961
04623	Cytosolic DNA-sensing pathway	0.5605	0.7139	0.601	0.5297	0.4812	0.9483	0.1781	0.6388	0.193	0.6373	0.6379	0.9957	0.4437	0.3957	0.8731	0.9889	0.9118	0.9991	0.9007	0.3423	0.9983	0.9998	0.3219	0.0446	0.9878	0.5228	0.3765	0.1178	0.4254	0.52	0.1357	0.8695	0.3243	0.3072
04630	Jak-STAT signaling pathway	0.0163	0.3284	0.5388	0.1942	0.2821	0.3343	0.0992	0.9156	0.1983	0.8962	0.1665	0.2652	0.783	0.7476	0.9701	0.3595	0.0476	0.1388	0.9071	0.1725	0.3989	0.7802	0.2632	0.2097	0.7821	0.2788	0.1045	0.4488	0.038	0.998	0.8841	0.6407	0.6728	0.7906
04640	Hematopoietic cell lineage	0.1588	0.9533	0.6701	0.4215	0.5402	0.9201	0.8414	0.9919	0.8835	0.9328	0.914	0.949	0.9051	0.8816	0.8873	0.5338	0.0123	0.4742	0.3557	0.5362	0.235	0.3091	0.7693	0.2734	0.3615	0.636	0.4156	0.785	0.1469	0.6393	0.1855	0.3115	0.2243	0.3131
04650	Natural killer cell mediated cytotoxicity	0.2269	0.6938	0.237	0.8022	0.2493	0.6587	0.1458	0.8858	0.1899	0.5918	0.0403	0.305	0.7914	0.8839	0.4742	0.3242	0.4462	0.3304	0.6075	0.0554	0.4499	0.7754	0.0318	0.3065	0.7494	0.2538	0.652	0.59	0.1592	0.6567	0.6225	0.4762	0.4641	0.9629
04660	T cell receptor signaling pathway	0.244	0.3607	0.9131	0.4814	0.6928	0.8741	0.3294	0.9845	0.2832	0.7341	0.057	0.2531	0.5519	0.9669	0.3425	0.7222	0.3652	0.312	0.6395	0.8192	0.4726	0.9356	0.2266	0.2515	0.4339	0.065	0.9301	0.5414	0.0043	0.8822	0.462	0.2126	0.1532	0.8195
04662	B cell receptor signaling pathway	0.116	0.7192	0.8091	0.6564	0.5261	0.8482	0.237	0.953	0.1856	0.6376	0.1427	0.3067	0.6187	0.978	0.3956	0.3931	0.3841	0.1179	0.6573	0.2151	0.5791	0.3399	0.0608	0.0046	0.5484	0.0124	0.8913	0.7267	0.3014	0.4723	0.6343	0.1016	0.5644	0.8438
04664	Fc epsilon RI signaling pathway	0.1079	0.7018	0.7499	0.0278	0.3317	0.2352	0.1793	0.5108	0.1588	0.5419	0.0016	0.0093	0.4937	0.9235	0.0702	0.1536	0.1124	0.5278	0.2101	0.1598	0.57	0.6711	0.0026	0.3113	0.5495	0.1138	0.7151	0.5238	0.1448	0.9639	0.0285	0.4223	0.8166	0.7979
04666	Fc gamma R-mediated phagocytosis	0.0353	0.8311	0.2155	0.4377	0.1103	0.0982	0.0766	0.5073	0.1253	0.7014	0.5031	0.1117	0.1903	0.6721	0.8953	0.0687	0.844	0.7977	0.5567	0.2096	0.3903	0.4965	0.01	0.7995	0.8869	0.8902	0.8189	0.0924	0.8423	0.8236	0.8187	0.6549	0.8019	0.5884
04670	Leukocyte transendothelial migration	0.2057	0.4557	0.2623	0.0341	0.4003	0.022	0.4404	0.8565	0.4279	0.9733	0.0955	0.3765	0.5209	0.3909	0.0605	0.1171	0.6744	0.7789	0.3494	0.4566	0.5961	0.8371	0.3539	0.478	0.426	0.296	0.4507	0.5361	0.4737	0.0745	0.4374	0.0137	0.5436	0.8738
04672	Intestinal immune network for IgA production	0.5538	0.3289	0.6781	0.4953	0.8041	0.9561	0.6573	0.9351	0.5717	0.6928	0.3204	0.2431	0.7999	0.0568	0.9575	0.9915	0.2065	0.925	0.3201	0.8523	0.3117	0.8759	0.5976	0.0291	0.8012	0.7115	0.3909	0.2135	0.7118	0.8524	0.4563	0.7791	0.6859	0.461
04710	Circadian rhythm - mammal	0.3953	0.7713	0.1385	0.8756	0.0953	0.7214	0.0526	0.9552	0.1095	0.9602	0.26	0.8177	0.2823	0.9783	0.7541	0.5049	0.739	0.273	0.2459	0.5123	0.0291	0.1136	0.0488	0.3974	0.8065	0.8076	0.4141	0.7194	0.8363	0.6471	0.4218	0.7099	0.8156	0.9034
04720	Long-term potentiation	0.1588	0.5949	0.6032	0.65	0.4715	0.8952	0.7358	0.6527	0.7413	0.4457	0.6255	0.2075	0.8853	0.741	0.9482	0.1769	0.7481	0.8027	0.4174	0.027	0.7474	0.2814	0.4123	0.5498	0.5156	0.5543	0.8823	0.6476	0.6874	0.876	0.597	0.9227	0.9277	0.5809
04722	Neurotrophin signaling pathway	0.3459	0.3583	0.1356	0.4315	0.095	0.8848	0.5801	0.9853	0.8762	0.9395	0.2128	0.6348	0.9389	0.9395	0.6414	0.2694	0.879	0.4902	0.4708	0.338	0.4781	0.9795	0.0237	0.3259	0.9656	6e-04	0.867	0.3295	0.2536	0.828	0.2152	0.6392	0.7457	0.1688
04730	Long-term depression	0.1251	0.4598	0.4587	0.8176	0.3868	0.9412	0.5903	0.6138	0.563	0.2758	0.0177	0.0084	0.6386	0.467	0.1219	0.0474	0.5727	0.7332	0.3868	0.1843	0.187	0.1398	0.1447	0.8433	0.021	0.3054	0.4332	0.7469	0.865	0.6097	0.3738	0.6065	0.3685	0.5231
04740	Olfactory transduction	0.8337	0.4343	0.5876	0.7899	0.5375	0.7394	0.6638	0.759	0.5377	0.5895	0.0403	0.0202	0.3241	0.3337	0.1231	0.0714	0.7763	0.4324	0.376	0.4336	0.4509	0.0831	0.714	0.4757	0.2277	0.1494	0.4709	0.1097	0.5125	0.9283	0.2742	0.8509	0.5174	0.2757
04742	Taste transduction	0.5628	0.1792	0.5633	0.5321	0.4298	0.3704	0.2328	0.5439	0.144	0.6941	0.6231	0.3433	0.427	0.4583	0.6866	0.4251	0.5208	0.8371	0.7349	0.2191	0.4177	0.8911	0.2244	0.3857	0.2065	0.1181	0.4654	0.8556	0.1543	0.8791	0.1103	0.9946	0.107	0.4618
04744	Phototransduction	0.9543	0.1064	0.6037	0.523	0.5353	0.3166	0.5507	0.5911	0.5931	0.8624	0.5792	0.9828	0.1048	0.9075	0.8481	0.6414	0.7324	0.5534	0.2125	0.6305	0.3877	0.6769	0.8598	0.2531	0.7372	0.272	0.3006	0.9817	0.1179	0.5631	0.1113	0.8649	0.6097	0.8227
04810	Regulation of actin cytoskeleton	0.7504	0.6825	0.0868	0.4938	0.0778	0.4993	0.1751	0.7937	0.2939	0.5972	0.1762	0.1767	0.5922	0.615	0.3881	0.4141	0.1639	0.3318	0.3744	0.8679	0.4109	0.7436	0.3592	0.1997	0.885	0.4879	0.4478	0.635	0.4174	0.586	0.5742	0.5236	0.3201	0.8351
04910	Insulin signaling pathway	0.7709	0.8765	0.1378	0.4674	0.0621	0.9303	0.0386	0.9177	0.0557	0.8176	0.0735	0.0073	0.5347	0.9223	0.3927	0.0517	0.8299	0.2525	0.7791	0.5034	0.9134	0.8303	0.0724	0.1935	0.7766	0.0144	0.8113	0.1023	0.7668	0.7005	0.2421	0.6244	0.9911	0.5222
04912	GnRH signaling pathway	0.3254	0.1614	0.8327	0.0721	0.3917	0.7142	0.5363	0.8943	0.2844	0.7082	0.0059	0.0824	0.6699	0.9729	0.0689	0.3924	0.841	0.5764	0.4967	0.0641	0.4332	0.3198	0.0617	0.2537	0.641	0.2932	0.9022	0.6929	0.6401	0.8742	0.1371	0.3261	0.8644	0.3653
04914	Progesterone-mediated oocyte maturation	0.4029	0.2877	0.2706	0.0917	0.083	0.4711	0.1574	0.5352	0.106	0.4738	0.0399	0.0945	0.792	0.3545	0.2839	0.1545	0.3915	0.2667	0.9348	0.1606	0.7486	0.1852	0.4099	0.1883	0.163	0.0388	0.4131	0.3892	0.7846	0.5936	0.2193	0.2704	0.2934	0.1378
04916	Melanogenesis	0.4015	0.2058	0.4208	0.4432	0.3549	0.602	0.4808	0.6555	0.3632	0.5712	0.0197	0.0449	0.4598	0.8945	0.1843	0.1072	0.7569	0.4371	0.7759	0.1251	0.3474	0.0522	0.4268	0.6781	0.5288	0.8432	0.8181	0.8489	0.9468	0.7489	0.8742	0.3433	0.9688	0.7094
04920	Adipocytokine signaling pathway	0.725	0.7814	0.0663	0.0071	0.0583	0.1677	0.0777	0.6981	0.1114	0.8461	0.0486	0.7752	0.109	0.934	0.2629	0.5645	0.5107	0.6239	0.8331	0.6056	0.8642	0.8655	0.6835	0.0196	0.943	0.1471	0.2341	0.1923	0.0474	0.5777	0.0041	0.2502	0.9746	0.2824
04930	Type II diabetes mellitus	0.175	0.6859	0.4421	0.0941	0.1647	0.3645	0.0865	0.5989	0.0582	0.7456	0.5299	0.6757	0.4515	0.5592	0.8637	0.5774	0.7258	0.5605	0.729	0.4825	0.9248	0.5053	0.1256	0.3451	0.8718	0.1809	0.6945	0.3621	0.4391	0.904	0.4487	0.708	0.503	0.3653
04940	Type I diabetes mellitus	0.4372	0.8424	0.9117	0.5101	0.9327	0.5122	0.7906	0.591	0.5354	0.5386	0.2021	0.0828	0.088	0.8808	0.458	0.6202	0.9104	0.581	0.2819	0.6121	0.0559	0.5137	0.0908	0.0857	0.4565	0.9153	0.6327	0.5461	0.0586	0.4754	0.3688	0.6533	0.2327	0.7028
04950	Maturity onset diabetes of the young	0.5234	0.7653	0.7216	0.5143	0.4917	0.6826	0.3792	0.1446	0.2778	0.1606	0.9252	0.9438	0.4293	0.1895	0.8589	0.9406	0.2811	0.2555	0.9189	0.2938	0.9804	0.1395	0.4183	0.0351	0.3185	0.9332	0.9447	0.7346	0.1237	0.3811	0.2766	0.644	0.1727	0.663
04960	Aldosterone-regulated sodium reabsorption	0.6919	0.4085	0.2207	0.1912	0.2592	0.0683	0.2545	0.3073	0.5227	0.4474	0.1093	0.4606	0.9206	0.4795	0.47	0.5788	0.7617	0.9854	0.9811	0.4672	0.9749	0.7979	0.3063	0.5605	0.9833	0.9367	0.7608	0.4154	0.6735	0.9755	0.6994	0.5941	0.9871	0.7311
04962	Vasopressin-regulated water reabsorption	0.585	0.0652	0.9924	0.8598	0.8353	0.5857	0.4014	0.5867	0.1178	0.8171	0.4628	0.7646	0.2033	0.7652	0.5988	0.6293	0.6826	0.4335	0.2803	0.5034	0.8584	0.7462	0.4254	0.1417	0.3871	0.3747	0.7286	0.5459	0.1241	0.7368	0.5494	0.4579	0.6366	0.5829
04964	Proximal tubule bicarbonate reclamation	0.7726	0.782	0.9309	0.1641	0.8019	0.1044	0.6988	0.6567	0.6799	0.8749	0.2537	0.0405	0.6326	0.9151	0.2527	0.2143	0.6544	0.9201	0.3334	0.6358	0.9824	0.0557	0.7874	0.7368	0.8345	0.8575	0.9339	0.0149	0.9055	0.9151	0.5739	0.7505	0.9896	0.6676
04966	Collecting duct acid secretion	0.9339	0.0093	0.0583	0.8309	0.0618	0.4215	0.0762	0.1304	0.2112	0.3765	0.7787	0.2684	0.5898	0.5081	0.4641	0.4602	0.3131	0.8575	0.5298	0.1265	0.5486	0.208	0.4358	0.8917	0.0719	0.4171	0.1274	0.299	0.9836	0.6375	0.9509	0.3758	0.1983	0.1314
04970	Salivary secretion	0.882	0.264	0.4558	0.7933	0.2371	0.6737	0.4419	0.6871	0.3802	0.6556	0.0444	0.1783	0.6791	0.8674	0.163	0.4086	0.4569	0.8019	0.4174	0.2473	0.6247	0.064	0.5635	0.1685	0.1156	0.8062	0.607	0.3583	0.6574	0.2201	0.493	0.2183	0.7508	0.5396
04971	Gastric acid secretion	0.3966	0.3539	0.5822	0.396	0.4005	0.5306	0.6241	0.7498	0.5157	0.7539	0.0991	0.0334	0.7352	0.7153	0.151	0.1373	0.6757	0.7052	0.7092	0.0206	0.8493	0.0308	0.5467	0.7094	0.7995	0.8676	0.6329	0.449	0.8387	0.5631	0.4719	0.4244	0.932	0.4323
04972	Pancreatic secretion	0.749	0.0604	0.4016	0.832	0.2424	0.8844	0.6271	0.8375	0.5973	0.8605	0.0488	0.2233	0.8751	0.8728	0.3772	0.4046	0.8684	0.568	0.4045	0.118	0.5513	0.0957	0.1066	0.4108	0.0921	0.8655	0.9141	0.7245	0.5366	0.3627	0.3647	0.1065	0.9248	0.5837
04973	Carbohydrate digestion and absorption	0.1328	0.2191	0.8862	0.7584	0.4829	0.7073	0.112	0.8821	0.1097	0.9457	0.273	0.8312	0.6905	0.4371	0.1009	0.7716	0.6596	0.1317	0.4992	0.4741	0.822	0.0272	0.1024	0.8866	0.7889	0.5031	0.4425	0.2945	0.3713	0.9453	0.2681	0.7076	0.8951	0.8312
04974	Protein digestion and absorption	0.9873	0.3205	0.6447	0.0292	0.7281	0.0065	0.5617	0.1534	0.6537	0.6617	0.5532	0.5179	0.3001	0.2464	0.7883	0.2901	0.2478	0.2036	0.9759	0.0165	0.614	0.5887	0.845	0.2791	0.9367	0.9836	0.5022	0.5384	0.5616	0.6407	0.7346	0.3375	0.6302	0.5878
04975	Fat digestion and absorption	0.0045	6e-04	0.4697	0.5203	0.1585	0.4662	0.1616	0.4145	0.1311	0.5591	0.0259	0.0545	0.317	0.1842	0.3378	0.3578	0.5617	0.0181	0.058	0.1308	0.011	0.6328	4e-04	0.057	0.1455	0.3812	0.1958	0.2753	0.503	0.3887	0.1804	0.2061	0.0982	0.8618
04976	Bile secretion	0.827	0.0204	0.5506	0.6201	0.2428	0.6209	0.393	0.6824	0.1663	0.7568	0.0583	0.0579	0.4269	0.4558	0.2469	0.1133	0.4254	0.1711	0.3467	0.1564	0.2954	0.0554	0.6834	0.0634	0.8617	0.2924	0.9485	0.2011	0.8877	0.1466	0.8051	0.0815	0.9292	0.0362
04977	Vitamin digestion and absorption	0.928	0.3113	0.6277	0.8674	0.1771	0.6552	0.0779	0.6331	0.0221	0.628	0.4638	0.4747	0.0247	0.6788	0.6489	0.9583	0.1701	0.209	0.5733	0.7268	0.5687	0.1876	0.3993	0.5827	0.8041	0.5515	0.1239	0.6852	0.7684	0.3311	0.7284	0.6899	0.28	0.5915
05010	Alzheimer's disease	0.2904	0.8145	0.9237	0.2397	0.7825	0.688	0.8468	0.6506	0.728	0.5862	0.5748	0.791	0.7472	0.6733	0.712	0.5283	0.5766	0.721	0.2877	0.0975	0.1488	0.0156	0.4772	0.2098	0.7303	0.8312	0.8527	0.6876	0.849	0.9128	0.597	0.9283	0.9011	0.863
05012	Parkinson's disease	0.7716	0.8357	0.7712	0.9146	0.7274	0.2176	0.211	0.11	0.1658	0.1991	0.2291	0.6884	0.2372	0.4383	0.6975	0.7212	0.9402	0.4124	0.9206	0.5147	0.3134	0.204	0.8674	0.8744	0.6659	0.6758	0.8524	0.5535	0.6838	0.7295	0.857	0.8162	0.6911	0.7467
05014	Amyotrophic lateral sclerosis (ALS)	0.6563	0.769	0.8159	0.4991	0.8136	0.3207	0.9305	0.1395	0.9409	0.1319	0.7047	0.33	0.8466	0.3948	0.6796	0.1722	0.562	0.1996	0.5872	0.29	0.7096	0.9444	0.4521	0.6078	0.7751	0.1038	0.9246	0.5482	0.7894	0.7985	0.9116	0.7805	0.7597	0.6838
05016	Huntington's disease	0.0212	0.7765	0.9655	0.8931	0.9173	0.7016	0.9431	0.5023	0.8597	0.5392	0.5316	0.7382	0.9776	0.3863	0.7357	0.6064	0.995	0.4664	0.6752	0.1507	0.6902	0.0232	0.7495	0.4747	0.395	0.4454	0.9255	0.7448	0.8573	0.762	0.7176	0.4701	0.7409	0.8006
05020	Prion diseases	0.2166	0.092	0.4116	0.1153	0.2466	0.9282	0.1994	0.8585	0.1643	0.4507	0.2549	0.4125	0.3345	0.527	0.4237	0.1387	0.1569	0.5685	0.0981	0.8095	0.3315	0.743	0.8164	0.7708	0.6135	0.3744	0.3985	0.1618	0.112	0.5051	0.5584	0.4309	0.4817	0.5362
05100	Bacterial invasion of epithelial cells	0.4344	0.6083	0.1409	0.0424	0.1569	0.1182	0.2768	0.3646	0.4306	0.4388	0.0662	0.7221	0.1601	0.3178	0.1421	0.8847	0.4187	0.227	0.2947	0.347	0.729	0.9047	0.1936	0.1711	0.2881	0.2344	0.5936	0.3542	0.239	0.1892	0.5515	0.0438	0.4613	0.8238
05140	Leishmaniasis	0.0169	0.8314	0.3	0.774	0.1861	0.7782	0.08	0.6491	0.1283	0.7575	0.0278	0.2518	0.8922	0.6032	0.448	0.2538	0.6054	0.5213	0.972	0.317	0.5323	0.3757	0.1443	0.3244	0.8073	0.0399	0.3592	0.4522	0.4096	0.9213	0.9967	0.6884	0.1132	0.3715
05142	Chagas disease (American trypanosomiasis)	0.02	0.7879	0.4122	0.1487	0.3463	0.5389	0.2225	0.2445	0.1641	0.1171	1e-04	0.2262	0.1701	0.3049	0.0049	0.1385	0.4366	0.2696	0.7789	0.2023	0.0257	0.081	0.1122	0.0657	0.5015	0.1611	0.0594	0.459	0.1381	0.6879	0.0877	0.3596	0.1942	0.9479
05143	African trypanosomiasis	0.0979	0.6609	0.7134	0.7663	0.6597	0.6315	0.6187	0.3993	0.6474	0.3698	0.0275	0.1868	0.6303	0.8931	0.1279	0.182	0.5024	0.9189	0.7718	0.1105	0.3069	0.0178	0.2443	0.4695	0.6134	0.7427	0.4675	0.7179	0.5528	0.8137	0.6996	0.8846	0.6172	0.8198
05144	Malaria	0.5197	0.7354	0.3543	0.6494	0.1592	0.3876	0.0728	0.2194	0.0842	0.223	0.0053	0.0265	0.5937	0.0167	0.0928	0.5437	0.9816	0.1235	0.2507	0.3775	0.1171	0.8813	0.1529	0.0061	0.7639	0.2259	0.9201	0.007	0.975	0.6965	0.915	0.8938	0.235	0.7857
05145	Toxoplasmosis	0.0542	0.7294	0.5965	0.1392	0.2438	0.5034	0.0807	0.288	0.098	0.2849	0.0418	0.0781	0.4203	0.3019	0.201	0.0903	0.8345	0.0703	0.5383	0.272	0.0565	0.7884	0.0041	0.3153	0.1863	0.0018	0.5689	0.35	0.5188	0.8568	0.3073	0.5221	0.7515	0.9491
05146	Amoebiasis	0.247	0.8461	0.3031	0.5004	0.3058	0.1918	0.3732	0.3264	0.4995	0.4946	0.173	0.853	0.5994	0.2084	0.5078	0.0414	0.1372	0.597	0.7877	0.0576	0.9306	0.0468	0.3518	0.3547	0.9368	0.6782	0.0974	0.6378	0.4807	0.864	0.6638	0.8278	0.653	0.7505
05150	Staphylococcus aureus infection	0.6877	0.9205	0.4789	0.7429	0.9422	0.9294	0.7595	0.9679	0.3974	0.8599	0.6765	0.3244	0.8449	0.9788	0.6907	0.7547	0.6556	0.7293	0.2954	0.9967	0.0966	0.5958	0.0166	0.8344	0.4313	0.436	0.6671	0.9727	0.1138	0.9782	0.3961	0.6912	0.304	0.9072
05160	Hepatitis C	0.1699	0.7554	0.2081	0.3022	0.1009	0.5884	0.0526	0.9528	0.1104	0.9815	0.0234	0.6817	0.5563	0.9818	0.4518	0.464	0.8389	0.1984	0.7199	0.7069	0.7981	0.9861	0.1955	0.1308	0.956	0.0091	0.3583	0.6919	0.0869	0.99	0.063	0.6774	0.3555	0.6523
05200	Pathways in cancer	0.6577	0.6094	0.7593	0.0826	0.4493	0.2066	0.3734	0.9206	0.2906	0.9586	0.0307	0.9139	0.815	0.8641	0.1576	0.6653	0.3742	0.6424	0.3345	0.8116	0.3029	0.6739	0.0458	0.5623	0.4763	5e-04	0.8175	0.9217	0.6973	0.2887	0.1509	0.0884	0.7326	0.384
05210	Colorectal cancer	0.4063	0.4985	0.7214	0.0586	0.5773	0.4271	0.3278	0.7043	0.2582	0.8019	0.0665	0.7075	0.5747	0.634	0.2408	0.303	0.2991	0.4068	0.3539	0.9834	0.2418	0.8461	0.006	0.7744	0.3456	0.0183	0.6902	0.3467	0.7223	0.8744	0.4075	0.5661	0.4149	0.2902
05211	Renal cell carcinoma	0.5998	0.3326	0.0383	0.1029	0.0139	0.7496	0.0714	0.8183	0.2431	0.5476	0.0951	0.3136	0.8742	0.8388	0.42	0.5941	0.9073	0.1419	0.8505	0.1737	0.5438	0.5223	0.0765	0.1393	0.6951	0.0133	0.6982	0.2509	0.8822	0.4349	0.3005	0.8271	0.6296	0.4077
05212	Pancreatic cancer	0.3666	0.7997	0.3847	0.0632	0.0964	0.5157	0.0388	0.8482	0.0231	0.9336	0.0391	0.3398	0.6183	0.9928	0.3854	0.1557	0.9332	0.5766	0.1062	0.9163	0.1462	0.9449	0.0132	0.3324	0.8296	0.0032	0.8211	0.6468	0.5816	0.9633	0.4345	0.736	0.5396	0.466
05213	Endometrial cancer	0.283	0.5701	0.3985	0.017	0.2782	0.0454	0.2272	0.7649	0.1415	0.8035	0.0583	0.8073	0.143	0.9174	0.0912	0.4872	0.5717	0.1861	0.2675	0.5385	0.548	0.7102	0.3893	0.1192	0.4924	0.0455	0.6178	0.4572	0.538	0.0844	0.2579	0.0025	0.9072	0.9421
05214	Glioma	0.668	0.769	0.1955	0.7921	0.1692	0.8178	0.395	0.9545	0.5064	0.965	0.0154	0.2475	0.9241	0.9922	0.3884	0.347	0.8171	0.3156	0.6176	0.2494	0.9622	0.7354	0.147	0.2529	0.6972	0.055	0.6615	0.7713	0.9356	0.9627	0.7588	0.7637	0.8731	0.3827
05215	Prostate cancer	0.7178	0.6969	0.5893	0.7459	0.4494	0.9447	0.5541	0.8776	0.5252	0.7151	0.0793	0.5294	0.7829	0.9401	0.7366	0.913	0.5906	0.467	0.4905	0.394	0.6025	0.7697	0.0138	0.0957	0.3555	7e-04	0.5025	0.5081	0.3124	0.7323	0.7337	0.2776	0.4219	0.3535
05216	Thyroid cancer	0.0847	0.1218	0.3037	0.1376	0.1577	0.8754	0.2301	0.8486	0.3108	0.5753	0.095	0.4633	0.6685	0.9915	0.7606	0.2843	0.5838	0.5071	0.7686	0.8498	0.1944	0.492	0.2271	0.5222	0.4423	0.933	0.9209	0.6774	0.7038	0.7642	0.5035	0.7577	0.1462	0.9671
05217	Basal cell carcinoma	0.8782	0.6023	0.7269	0.8229	0.5424	0.7502	0.5883	0.7295	0.4612	0.7421	0.2863	0.9976	0.6581	0.4413	0.7386	0.9811	0.8257	0.7235	0.2044	0.7441	0.1903	0.178	0.0677	0.8412	0.688	0.4766	0.9588	0.6991	0.646	0.6346	0.2894	0.3299	0.9735	0.6853
05218	Melanoma	0.819	0.7555	0.3558	0.3369	0.373	0.8858	0.5018	0.8879	0.5662	0.72	0.0894	0.4911	0.9396	0.7409	0.6604	0.7478	0.1382	0.1065	0.3373	0.6304	0.6006	0.3276	0.1184	0.3997	0.3201	0.0308	0.2693	0.3436	0.821	0.165	0.6732	0.4031	0.1571	0.5096
05219	Bladder cancer	0.4408	0.0933	0.6122	0.3789	0.3756	0.6082	0.6427	0.8669	0.5655	0.5979	0.3746	0.3503	0.9725	0.8602	0.7159	0.3275	0.9838	0.677	0.2785	0.8502	0.0702	0.9929	0.1852	0.7496	0.8121	0.2523	0.9996	0.9237	0.8778	0.6059	0.522	0.4861	0.6943	0.0619
05220	Chronic myeloid leukemia	0.463	0.496	0.2211	0.3095	0.1909	0.5894	0.2448	0.8142	0.207	0.6108	0.0735	0.3177	0.6252	0.9909	0.3595	0.314	0.7308	0.2818	0.1991	0.8816	0.1725	0.977	0.124	0.1547	0.6854	0.0013	0.8321	0.5681	0.306	0.9092	0.3559	0.6533	0.9355	0.1097
05221	Acute myeloid leukemia	0.4024	0.4619	0.568	0.0431	0.3592	0.4573	0.2429	0.8526	0.1605	0.6796	0.0239	0.161	0.3855	0.8166	0.0983	0.5371	0.6024	0.1395	0.4425	0.414	0.3147	0.8358	0.0857	0.086	0.3367	0.0675	0.6342	0.3095	0.3199	0.7452	0.4387	0.4231	0.858	0.4051
05222	Small cell lung cancer	0.8515	0.3846	0.6655	0.721	0.2939	0.5284	0.1973	0.9169	0.2237	0.8246	0.2475	0.935	0.5143	0.7612	0.2704	0.3685	0.7328	0.8271	0.1818	0.5318	0.8588	0.854	0.2589	0.2542	0.8419	0.2451	0.8398	0.7279	0.5962	0.8232	0.808	0.3369	0.75	0.8864
05223	Non-small cell lung cancer	0.7644	0.5138	0.4476	0.9013	0.2307	0.6799	0.3317	0.9911	0.4094	0.9573	0.2609	0.2303	0.8904	0.9884	0.6253	0.0859	0.8901	0.8976	0.3131	0.3647	0.9133	0.8727	0.2855	0.3162	0.8285	0.3817	0.9617	0.4838	0.8398	0.8966	0.7515	0.5302	0.8899	0.9221
05310	Asthma	0.7527	0.4739	0.9162	0.4995	0.9551	0.9025	0.6881	0.6186	0.4788	0.2581	0.1724	0.0815	0.1199	0.0371	0.8909	0.5845	0.1757	0.9034	0.1295	0.7083	0.8604	0.4909	0.5956	0.0432	0.7602	0.647	0.8537	0.4378	0.62	0.8994	0.2223	0.5096	0.8396	0.8314
05320	Autoimmune thyroid disease	0.1291	0.1143	0.9085	0.7406	0.9447	0.9286	0.7081	0.5428	0.6151	0.3575	0.1381	0.1878	0.1671	0.4571	0.4774	0.1491	0.0439	0.6751	0.1417	0.7744	0.2715	0.4452	0.2797	0.0234	0.097	0.5092	0.441	0.5152	0.0496	0.7917	0.1838	0.7979	0.4401	0.7211
05322	Systemic lupus erythematosus	0.028	0.6172	0.3803	0.79	0.1904	0.4547	0.0807	0.5465	0.0766	0.5563	0.7554	0.3176	0.0787	0.3136	0.8328	0.2704	0.5748	0.3917	0.1612	0.5518	0.4072	0.7084	0.9925	0.1617	0.1652	0.2682	0.0242	0.2393	0.5353	0.8283	0.5505	0.7317	0.5291	0.8467
05323	Rheumatoid arthritis	0.2356	0.5201	0.2489	0.9696	0.2812	0.6024	0.1458	0.2106	0.1794	0.0364	0.2704	0.0966	0.4577	0.2834	0.4769	0.7654	0.3001	0.6321	0.7419	0.4681	0.08	0.0826	0.349	0.8708	0.3698	0.8544	0.2344	0.1974	0.8347	0.6289	0.6471	0.6698	0.0575	0.5103
05330	Allograft rejection	0.0479	0.1926	0.8752	0.466	0.6133	0.626	0.1225	0.2648	0.1112	0.0603	0.0242	0.0772	0.0896	0.2786	0.2432	0.5656	0.5314	0.6877	0.4108	0.5146	0.1035	0.1007	0.7649	7e-04	0.1886	0.5781	0.4736	0.3523	0.3245	0.8492	0.1997	0.8274	0.2198	0.982
05332	Graft-versus-host disease	0.0376	0.2744	0.6596	0.6628	0.4973	0.6253	0.1359	0.3335	0.1654	0.1003	0.0762	0.0704	0.0919	0.7491	0.1739	0.6108	0.698	0.578	0.6493	0.5358	0.0264	0.13	0.7003	0.0164	0.121	0.6801	0.4524	0.5956	0.1941	0.8155	0.2223	0.861	0.1971	0.9895
05340	Primary immunodeficiency	0.1556	0.1348	0.6731	0.7709	0.8528	0.7111	0.9307	0.0599	0.8826	0.0644	0.8613	0.9741	0.9157	0.0221	0.9611	0.9209	0.6185	0.5892	0.682	0.6072	0.0293	0.0056	0.4635	0.0026	0.0641	0.505	0.2017	0.6388	0.1004	0.1495	0.0839	0.1059	0.331	0.9761
05410	Hypertrophic cardiomyopathy (HCM)	0.8073	0.694	0.4333	0.4162	0.2572	0.3931	0.5224	0.4529	0.5794	0.6013	0.4682	0.2564	0.7649	0.1285	0.71	0.8293	0.8087	0.0305	0.9389	0.3366	0.598	0.1956	0.2275	0.3841	0.9145	0.7357	0.3427	0.0271	0.5988	0.8851	0.5791	0.8317	0.9233	0.3821
05412	Arrhythmogenic right ventricular cardiomyopathy (ARVC)	0.4197	0.7033	0.5599	0.0695	0.3226	0.0362	0.4862	0.3715	0.3369	0.5753	0.248	0.7052	0.1358	0.2543	0.1245	0.7449	0.2946	0.0875	0.3204	0.4091	0.3397	0.2792	0.1977	0.7477	0.6163	0.5563	0.1112	0.176	0.3746	0.3699	0.3418	0.1676	0.859	0.7375
05414	Dilated cardiomyopathy	0.8832	0.3061	0.4883	0.3053	0.1718	0.3167	0.3498	0.546	0.2057	0.6177	0.1949	0.2281	0.5657	0.2112	0.3854	0.814	0.7567	0.0392	0.872	0.2312	0.5241	0.1344	0.2714	0.3955	0.8524	0.6805	0.5264	0.0686	0.593	0.7768	0.6149	0.4796	0.9314	0.2651
05416	Viral myocarditis	0.9148	0.6216	0.1324	0.6846	0.0438	0.7771	0.1372	0.7689	0.1622	0.502	0.8506	0.4082	0.7615	0.0699	0.5726	0.6794	0.9338	0.1537	0.3115	0.992	0.0271	0.6371	0.0321	0.4123	0.202	0.3553	0.4527	0.018	0.233	0.5665	0.6434	0.7563	0.5911	0.76
