# Supplementary material for: Genome-wide association and biological pathway analysis for milk-fat composition in Danish Holstein and Danish Jersey cattle
Source: BMC Genomics. 2014 Dec 15;15(1):1112. doi: 10.1186/1471-2164-15-1112 (PMC4377848; doi:10.1186/1471-2164-15-1112)
Supplement: Supplementary file 4 — Additional file 4: Table S4: Significant (P < 0.05) results for the biological KEGG pathway analysis for fat percentage for both the Danish Holstein and Danish Jersey breed. (TXT 3 KB) [file 12864_2014_6819_MOESM4_ESM.txt]

DJ
KEGG  Description                                 P-value
00830 Retinol metabolism                          1e-04
04975 Fat digestion and absorption                6e-04
00561 Glycerolipid metabolism                     0.002
04966 Collecting duct acid secretion              0.0093
00020 Citrate cycle (TCA cycle)                   0.0115
04976 Bile secretion                              0.0204
00564 Glycerophospholipid metabolism              0.0247
00970 Aminoacyl-tRNA biosynthesis                 0.0274
00290 Valine, leucine and isoleucine biosynthesis 0.0349
00120 Primary bile acid biosynthesis              0.0423
04972 Pancreatic secretion                        0.0604
04962 Vasopressin-regulated water reabsorption    0.0652
05020 Prion diseases                              0.092
05219 Bladder cancer                              0.0933


DH
KEGG  Description                                                P-value
00830 Retinol metabolism                                         0.0039
04975 Fat digestion and absorption                               0.0045
04380 Osteoclast differentiation                                 0.0112
04140 Regulation of autophagy                                    0.0116
00500 Starch and sucrose metabolism                              0.0141
04630 Jak-STAT signaling pathway                                 0.0163
05140 Leishmaniasis                                              0.0169
00480 Glutathione metabolism                                     0.0171
00460 Cyanoamino acid metabolism                                 0.0182
00601 Glycosphingolipid biosynthesis - lacto and neolacto series 0.0196
05142 Chagas disease (American trypanosomiasis)                  0.02
05016 Huntington's disease                                       0.0212
04130 SNARE interactions in vesicular transport                  0.0236
05322 Systemic lupus erythematosus                               0.028
03050 Proteasome                                                 0.029
04621 NOD-like receptor signaling pathway                        0.0304
04666 Fc gamma R-mediated phagocytosis                           0.0353
05332 Graft-versus-host disease                                  0.0376
03008 Ribosome biogenesis in eukaryotes                          0.0397
03020 RNA polymerase                                             0.0402
04115 p53 signaling pathway                                      0.046
05330 Allograft rejection                                        0.0479
05145 Toxoplasmosis                                              0.0542
00533 Glycosaminoglycan biosynthesis - keratan sulfate           0.0654
03060 Protein export                                             0.0691
00514 Other types of O-glycan biosynthesis                       0.0741
00785 Lipoic acid metabolism                                     0.078
05216 Thyroid cancer                                             0.0847
04110 Cell cycle                                                 0.0859
00511 Other glycan degradation                                   0.0881
05143 African trypanosomiasis                                    0.0979
00030 Pentose phosphate pathway                                  0.0988
