# Supplementary material for: Genome-wide association and biological pathway analysis for milk-fat composition in Danish Holstein and Danish Jersey cattle
Source: BMC Genomics. 2014 Dec 15;15(1):1112. doi: 10.1186/1471-2164-15-1112 (PMC4377848; doi:10.1186/1471-2164-15-1112)
Supplement: Supplementary file 5 — Additional file 5: Table S5: Significant (P < 0.05) results for the biological KEGG pathway analysis for C14 index for both the Danish Holstein and Danish Jersey breed. (TXT 3 KB) [file 12864_2014_6819_MOESM5_ESM.txt]

DJ
KEGG  Description                                         P-value
05340 Primary immunodeficiency                            0.0015
00790 Folate biosynthesis                                 0.0022
00531 Glycosaminoglycan degradation                       0.0032
00360 Phenylalanine metabolism                            0.0037
00400 Phenylalanine, tyrosine and tryptophan biosynthesis 0.0051
02010 ABC transporters                                    0.0097
00100 Steroid biosynthesis                                0.0099
00190 Oxidative phosphorylation                           0.0151
04976 Bile secretion                                      0.0162
05330 Allograft rejection                                 0.0204
00350 Tyrosine metabolism                                 0.0218
04971 Gastric acid secretion                              0.0232
05323 Rheumatoid arthritis                                0.0237
04142 Lysosome                                            0.0241
00250 Alanine, aspartate and glutamate metabolism         0.0273
05143 African trypanosomiasis                             0.0301
05332 Graft-versus-host disease                           0.0353
05146 Amoebiasis                                          0.0448
00380 Tryptophan metabolism                               0.0493


DH
KEGG  Description                                         P-value
00400 Phenylalanine, tyrosine and tryptophan biosynthesis 0.0018
04340 Hedgehog signaling pathway                          0.0018
00591 Linoleic acid metabolism                            0.0026
00982 Drug metabolism - cytochrome P450                   0.0032
04710 Circadian rhythm - mammal                           0.0039
00980 Metabolism of xenobiotics by cytochrome P450        0.0042
04120 Ubiquitin mediated proteolysis                      0.0043
04975 Fat digestion and absorption                        0.0047
00592 alpha-Linolenic acid metabolism                     0.0073
00360 Phenylalanine metabolism                            0.0076
05340 Primary immunodeficiency                            0.0077
00590 Arachidonic acid metabolism                         0.0083
03018 RNA degradation                                     0.0109
00350 Tyrosine metabolism                                 0.0131
00565 Ether lipid metabolism                              0.015
00330 Arginine and proline metabolism                     0.017
04310 Wnt signaling pathway                               0.0204
05416 Viral myocarditis                                   0.022
05142 Chagas disease (American trypanosomiasis)           0.0235
05332 Graft-versus-host disease                           0.0299
04270 Vascular smooth muscle contraction                  0.0331
00790 Folate biosynthesis                                 0.0372
04380 Osteoclast differentiation                          0.0413
04142 Lysosome                                            0.0424
03008 Ribosome biogenesis in eukaryotes                   0.0443
00250 Alanine, aspartate and glutamate metabolism         0.0447
