# Supplementary material for: Genome-wide association and biological pathway analysis for milk-fat composition in Danish Holstein and Danish Jersey cattle
Source: BMC Genomics. 2014 Dec 15;15(1):1112. doi: 10.1186/1471-2164-15-1112 (PMC4377848; doi:10.1186/1471-2164-15-1112)
Supplement: Supplementary file 6 — Additional file 6: Table S6: Significant (P < 0.05) results for the biological KEGG pathway analysis for C14:1 for both the Danish Holstein and Danish Jersey breed. (TXT 3 KB) [file 12864_2014_6819_MOESM6_ESM.txt]

DJ
KEGG  Description                                         P-value
00531 Glycosaminoglycan degradation                       0.002
00790 Folate biosynthesis                                 0.0027
05340 Primary immunodeficiency                            0.0056
00400 Phenylalanine, tyrosine and tryptophan biosynthesis 0.0057
00360 Phenylalanine metabolism                            0.0065
00100 Steroid biosynthesis                                0.0074
05010 Alzheimer's disease                                 0.0156
04142 Lysosome                                            0.0162
02010 ABC transporters                                    0.0167
05143 African trypanosomiasis                             0.0178
00350 Tyrosine metabolism                                 0.02
01100 Metabolic pathways                                  0.0222
05016 Huntington's disease                                0.0232
00562 Inositol phosphate metabolism                       0.024
04973 Carbohydrate digestion and absorption               0.0272
04971 Gastric acid secretion                              0.0308
04115 p53 signaling pathway                               0.0375
00250 Alanine, aspartate and glutamate metabolism         0.0398
05146 Amoebiasis                                          0.0468
00650 Butanoate metabolism                                0.0495

DH
KEGG  Description                                         P-value
00591 Linoleic acid metabolism                            0.0019
00592 alpha-Linolenic acid metabolism                     0.009
04975 Fat digestion and absorption                        0.011
04120 Ubiquitin mediated proteolysis                      0.0155
00590 Arachidonic acid metabolism                         0.0165
04340 Hedgehog signaling pathway                          0.0179
00982 Drug metabolism - cytochrome P450                   0.0213
04350 TGF-beta signaling pathway                          0.0218
00520 Amino sugar and nucleotide sugar metabolism         0.0245
05142 Chagas disease (American trypanosomiasis)           0.0257
05332 Graft-versus-host disease                           0.0264
05416 Viral myocarditis                                   0.0271
04710 Circadian rhythm - mammal                           0.0291
05340 Primary immunodeficiency                            0.0293
00790 Folate biosynthesis                                 0.0308
04140 Regulation of autophagy                             0.0343
00400 Phenylalanine, tyrosine and tryptophan biosynthesis 0.0376
00350 Tyrosine metabolism                                 0.0447
