# Supplementary material for: Genome-wide association and biological pathway analysis for milk-fat composition in Danish Holstein and Danish Jersey cattle
Source: BMC Genomics. 2014 Dec 15;15(1):1112. doi: 10.1186/1471-2164-15-1112 (PMC4377848; doi:10.1186/1471-2164-15-1112)
Supplement: Supplementary file 7 — Additional file 7: Table S7: Significant (P < 0.05) results for the biological KEGG pathway analysis for C16 index for both the Danish Holstein and Danish Jersey breed. (TXT 4 KB) [file 12864_2014_6819_MOESM7_ESM.txt]

DH
KEGG  Description                                  P-value
05340 Primary immunodeficiency                     0.0011
04662 B cell receptor signaling pathway            0.002
05330 Allograft rejection                          0.0026
00430 Taurine and hypotaurine metabolism           0.0057
05220 Chronic myeloid leukemia                     0.0168
00760 Nicotinate and nicotinamide metabolism       0.0172
04380 Osteoclast differentiation                   0.0184
00531 Glycosaminoglycan degradation                0.0189
04620 Toll-like receptor signaling pathway         0.0204
05144 Malaria                                      0.0219
00280 Valine, leucine and isoleucine degradation   0.0223
00330 Arginine and proline metabolism              0.0244
00982 Drug metabolism - cytochrome P450            0.0245
04621 NOD-like receptor signaling pathway          0.0249
05332 Graft-versus-host disease                    0.0268
04672 Intestinal immune network for IgA production 0.0274
04115 p53 signaling pathway                        0.0288
04114 Oocyte meiosis                               0.0294
00900 Terpenoid backbone biosynthesis              0.0359
05320 Autoimmune thyroid disease                   0.0392
05310 Asthma                                       0.0407
00980 Metabolism of xenobiotics by cytochrome P450 0.0428
04320 Dorso-ventral axis formation                 0.0431
04920 Adipocytokine signaling pathway              0.045
04650 Natural killer cell mediated cytotoxicity    0.0499


DH
KEGG  Description                                         P-value
00591 Linoleic acid metabolism                            1e-04
00590 Arachidonic acid metabolism                         2e-04
04975 Fat digestion and absorption                        4e-04
00592 alpha-Linolenic acid metabolism                     7e-04
00565 Ether lipid metabolism                              0.0015
04370 VEGF signaling pathway                              0.0016
04664 Fc epsilon RI signaling pathway                     0.0033
04666 Fc gamma R-mediated phagocytosis                    0.0052
05145 Toxoplasmosis                                       0.0052
00400 Phenylalanine, tyrosine and tryptophan biosynthesis 0.0055
04210 Apoptosis                                           0.0066
04650 Natural killer cell mediated cytotoxicity           0.0097
05215 Prostate cancer                                     0.0101
04380 Osteoclast differentiation                          0.0111
04510 Focal adhesion                                      0.0112
05210 Colorectal cancer                                   0.0112
00830 Retinol metabolism                                  0.012
04340 Hedgehog signaling pathway                          0.0125
04310 Wnt signaling pathway                               0.0127
04114 Oocyte meiosis                                      0.0176
04010 MAPK signaling pathway                              0.0189
01100 Metabolic pathways                                  0.0218
04662 B cell receptor signaling pathway                   0.0221
04270 Vascular smooth muscle contraction                  0.0234
05212 Pancreatic cancer                                   0.0234
05416 Viral myocarditis                                   0.0249
00430 Taurine and hypotaurine metabolism                  0.0251
00620 Pyruvate metabolism                                 0.0277
04972 Pancreatic secretion                                0.0278
00760 Nicotinate and nicotinamide metabolism              0.0355
04122 Sulfur relay system                                 0.0438
00564 Glycerophospholipid metabolism                      0.0462
