# Supplementary material for: Genome-wide association and biological pathway analysis for milk-fat composition in Danish Holstein and Danish Jersey cattle
Source: BMC Genomics. 2014 Dec 15;15(1):1112. doi: 10.1186/1471-2164-15-1112 (PMC4377848; doi:10.1186/1471-2164-15-1112)
Supplement: Supplementary file 8 — Additional file 8: Table S8: Significant (P < 0.05) results for the biological KEGG pathway analysis for C16:1 for both the Danish Holstein and Danish Jersey breed. (TXT 3 KB) [file 12864_2014_6819_MOESM8_ESM.txt]

DJ
KEGG  Description                                  P-value
05330 Allograft rejection                          7e-04
05340 Primary immunodeficiency                     0.0026
04662 B cell receptor signaling pathway            0.0046
00430 Taurine and hypotaurine metabolism           0.0049
00760 Nicotinate and nicotinamide metabolism       0.0058
05144 Malaria                                      0.0061
05332 Graft-versus-host disease                    0.0164
00565 Ether lipid metabolism                       0.0168
04920 Adipocytokine signaling pathway              0.0196
05320 Autoimmune thyroid disease                   0.0234
00900 Terpenoid backbone biosynthesis              0.0241
04672 Intestinal immune network for IgA production 0.0291
04621 NOD-like receptor signaling pathway          0.0296
04114 Oocyte meiosis                               0.0328
04620 Toll-like receptor signaling pathway         0.0333
04950 Maturity onset diabetes of the young         0.0351
04115 p53 signaling pathway                        0.0364
05310 Asthma                                       0.0432
04623 Cytosolic DNA-sensing pathway                0.0446

DH
KEGG  Description                                         P-value
00591 Linoleic acid metabolism                            1e-04
00592 alpha-Linolenic acid metabolism                     3e-04
04975 Fat digestion and absorption                        4e-04
00565 Ether lipid metabolism                              0.0012
00590 Arachidonic acid metabolism                         0.0018
04664 Fc epsilon RI signaling pathway                     0.0026
04370 VEGF signaling pathway                              0.003
05145 Toxoplasmosis                                       0.0041
05210 Colorectal cancer                                   0.006
04210 Apoptosis                                           0.007
00830 Retinol metabolism                                  0.0086
04666 Fc gamma R-mediated phagocytosis                    0.01
04380 Osteoclast differentiation                          0.0105
05212 Pancreatic cancer                                   0.0132
05215 Prostate cancer                                     0.0138
04510 Focal adhesion                                      0.0154
05150 Staphylococcus aureus infection                     0.0166
04722 Neurotrophin signaling pathway                      0.0237
00760 Nicotinate and nicotinamide metabolism              0.0269
04010 MAPK signaling pathway                              0.0282
00564 Glycerophospholipid metabolism                      0.0307
04270 Vascular smooth muscle contraction                  0.0308
04340 Hedgehog signaling pathway                          0.0317
04650 Natural killer cell mediated cytotoxicity           0.0318
05416 Viral myocarditis                                   0.0321
00400 Phenylalanine, tyrosine and tryptophan biosynthesis 0.0421
05200 Pathways in cancer                                  0.0458
04710 Circadian rhythm - mammal                           0.0488
04310 Wnt signaling pathway                               0.0491
