# Supplementary material for: Genome-wide association and biological pathway analysis for milk-fat composition in Danish Holstein and Danish Jersey cattle
Source: BMC Genomics. 2014 Dec 15;15(1):1112. doi: 10.1186/1471-2164-15-1112 (PMC4377848; doi:10.1186/1471-2164-15-1112)
Supplement: Supplementary file 9 — Additional file 9: Table S9: Mean and standard deviation for the fatty acids for both the Danish Holstein and Danish Jersey breed (Table modified from Poulsen et al. [10]). (TXT 759 bytes) [file 12864_2014_6819_MOESM9_ESM.txt]

FA	DH		DJ
	Mean	SD	Mean	SD
C6:0	26.83a	3.44	27.94b	2.99
C8:0	14.62a	2.26	16.15b	1.88
C10:0	31.52a	5.69	35.61b	4.85
C12:0	35.62a	6.56	40.56b	6.11
C13:0	1.00a	0.31	1.38b	0.46
C14:0	112.34a	12.90	105.80b	8.99
C14:1	9.73a	2.73	8.32b	1.71
C15:0	10.96a	1.94	11.91b	2.06
C16:0	289.13a	33.41	303.72b	33.14
C16:1	15.02a	3.82	13.80b	3.04
C18:0	104.50a	20.37	116.78b	16.98
C18:1c9	200.75a	29.20	164.23b	20.41
C18:1t11	16.84a	5.20	15.05b	4.04
C18:2n6	16.94a	2.86	15.18b	3.02
C18:2c9t11	6.28a	1.56	4.49b	1.15
C18:3n3	4.93a	1.01	4.07b	0.75
C6_C10	72.97a	10.78	79.70b	8.78
C12_C14	148.95a	18.77	147.74a	14.33
C14index(%)	7.95a	1.95	7.28b	1.33
C16index(%)	4.93a	1.06	4.35b	0.81
C18index(%)	65.80a	4.30	58.49b	3.25
CLAindex(%)	27.78a	6.02	23.23b	3.29
